# Supplementary material for: Tracing SARS-CoV-2 Evolution in Algeria: Insights from 2020 to 2023
Source: Viruses. 2026 Feb 18;18(2):258. doi: 10.3390/v18020258 (PMC12945117; doi:10.3390/v18020258)
Supplement: Supplementary file 1 [file viruses-18-00258-s001.zip]

Archive with 8 entries (8 files):
- ID and coordinations for 334.txt
- Id and dates 449.pdf
- ID and dates for 193.txt
- ID and dates for 334.txt
- metadata 1218.tsv
- metadata 449.tsv
- metadata alll samples from algeria.tsv.xlsx
- Supplementary material.pdf
