# Supplementary material for: Tracing SARS-CoV-2 Evolution in Algeria: Insights from 2020 to 2023
Source: Viruses. 2026 Feb 18;18(2):258. doi: 10.3390/v18020258 (PMC12945117; doi:10.3390/v18020258)
Supplement: Supplementary file 1 [file viruses-18-00258-s001.zip › ID and coordinations for 334.txt]

traits	latitude	longitude
EPI_ISL_10588941	36.7753606	3.0601882
EPI_ISL_10969513	36.4701645	2.8287985
EPI_ISL_10969514	36.2316481	3.9082579
EPI_ISL_10969515	36.7753606	3.0601882
EPI_ISL_10969516	36.2316481	3.9082579
EPI_ISL_10969517	36.7753606	3.0601882
EPI_ISL_10969618	36.7753606	3.0601882
EPI_ISL_10969619	36.7753606	3.0601882
EPI_ISL_10969620	36.7753606	3.0601882
EPI_ISL_10969621	36.7753606	3.0601882
EPI_ISL_11290251	36.2316481	3.9082579
EPI_ISL_11290252	36.7753606	3.0601882
EPI_ISL_11290254	36.2316481	3.9082579
EPI_ISL_11290255	36.2316481	3.9082579
EPI_ISL_11290257	36.7753606	3.0601882
EPI_ISL_11749578	36.7753606	3.0601882
EPI_ISL_11749582	35.7032751	-0.6492976
EPI_ISL_11905496	36.7753606	3.0601882
EPI_ISL_11905497	36.2316481	3.9082579
EPI_ISL_11905498	36.7753606	3.0601882
EPI_ISL_11905499	36.7753606	3.0601882
EPI_ISL_11905500	30.9980145	6.7664536
EPI_ISL_11905501	35.7032751	-0.6492976
EPI_ISL_11905503	36.7753606	3.0601882
EPI_ISL_11905507	36.7753606	3.0601882
EPI_ISL_11905508	36.7753606	3.0601882
EPI_ISL_11926002	36.7753606	3.0601882
EPI_ISL_11926006	36.2316481	3.9082579
EPI_ISL_12042771	36.7753606	3.0601882
EPI_ISL_12042772	36.265344	2.766957
EPI_ISL_12042774	36.7753606	3.0601882
EPI_ISL_12042775	36.7753606	3.0601882
EPI_ISL_12042776	36.2316481	3.9082579
EPI_ISL_12042777	36.2316481	3.9082579
EPI_ISL_12043095	36.4701645	2.8287985
EPI_ISL_12043096	36.7753606	3.0601882
EPI_ISL_12043097	36.7753606	3.0601882
EPI_ISL_12043098	36.2316481	3.9082579
EPI_ISL_12043099	36.7753606	3.0601882
EPI_ISL_12043100	36.265344	2.766957
EPI_ISL_12043101	36.7753606	3.0601882
EPI_ISL_12156725	36.265344	2.766957
EPI_ISL_12156726	36.4701645	2.8287985
EPI_ISL_12156728	36.7753606	3.0601882
EPI_ISL_12156729	36.7753606	3.0601882
EPI_ISL_12156730	36.7753606	3.0601882
EPI_ISL_12156731	36.4701645	2.8287985
EPI_ISL_12156732	36.2316481	3.9082579
EPI_ISL_12156733	36.7511783	5.0643687
EPI_ISL_12156736	36.7753606	3.0601882
EPI_ISL_12156740	36.5272741	2.1683687
EPI_ISL_12156742	36.4701645	2.8287985
EPI_ISL_12156744	33.215441	7.1553214
EPI_ISL_12156745	33.215441	7.1553214
EPI_ISL_12156746	36.7753606	3.0601882
EPI_ISL_12156747	33.7504405	2.6431094
EPI_ISL_12156748	36.7753606	3.0601882
EPI_ISL_12156749	36.4701645	2.8287985
EPI_ISL_12156751	36.7753606	3.0601882
EPI_ISL_12156752	36.7753606	3.0601882
EPI_ISL_12156753	36.7753606	3.0601882
EPI_ISL_12156754	36.7753606	3.0601882
EPI_ISL_12156755	36.7753606	3.0601882
EPI_ISL_12156756	36.7753606	3.0601882
EPI_ISL_12156757	36.7753606	3.0601882
EPI_ISL_12156758	31.6957444	6.0604297
EPI_ISL_12156759	33.7504405	2.6431094
EPI_ISL_12156760	36.4701645	2.8287985
EPI_ISL_12156761	36.7753606	3.0601882
EPI_ISL_12156762	36.2316481	3.9082579
EPI_ISL_12156763	36.7511783	5.0643687
EPI_ISL_12180503	36.4701645	2.8287985
EPI_ISL_12180658	33.7504405	2.6431094
EPI_ISL_12180660	36.7511783	5.0643687
EPI_ISL_13069001	36.2316481	3.9082579
EPI_ISL_13071429	36.7753606	3.0601882
EPI_ISL_13071431	36.7753606	3.0601882
EPI_ISL_13080452	35.7032751	-0.6492976
EPI_ISL_13080453	35.7032751	-0.6492976
EPI_ISL_13080454	35.7032751	-0.6492976
EPI_ISL_13080455	35.7032751	-0.6492976
EPI_ISL_13282958	35.7032751	-0.6492976
EPI_ISL_13282961	35.7032751	-0.6492976
EPI_ISL_13282962	35.7032751	-0.6492976
EPI_ISL_13311219	36.7753606	3.0601882
EPI_ISL_13311220	36.7753606	3.0601882
EPI_ISL_13371970	36.7753606	3.0601882
EPI_ISL_13371971	36.7753606	3.0601882
EPI_ISL_13371974	36.7753606	3.0601882
EPI_ISL_13553856	34.682268	-0.4357555
EPI_ISL_13611590	36.8982165	7.7549272
EPI_ISL_13840320	33.7504405	2.6431094
EPI_ISL_13956173	36.8982165	7.7549272
EPI_ISL_13956174	36.8982165	7.7549272
EPI_ISL_13956177	36.8982165	7.7549272
EPI_ISL_13956178	36.8982165	7.7549272
EPI_ISL_13956180	36.8982165	7.7549272
EPI_ISL_13956182	36.7753606	3.0601882
EPI_ISL_14497294	36.7753606	3.0601882
EPI_ISL_14497296	36.4701645	2.8287985
EPI_ISL_14497297	36.7753606	3.0601882
EPI_ISL_14497298	36.7753606	3.0601882
EPI_ISL_14497299	36.7753606	3.0601882
EPI_ISL_14497302	35.4035956	8.1212322
EPI_ISL_14497306	34.881789	-1.316699
EPI_ISL_14497309	35.7032751	-0.6492976
EPI_ISL_14497310	35.7032751	-0.6492976
EPI_ISL_14497312	35.7032751	-0.6492976
EPI_ISL_14497313	30.9980145	6.7664536
EPI_ISL_14497314	32.9825197	6.2354432
EPI_ISL_14497315	35.7032751	-0.6492976
EPI_ISL_14497316	35.7032751	-0.6492976
EPI_ISL_14497324	36.7753606	3.0601882
EPI_ISL_14497328	36.7753606	3.0601882
EPI_ISL_14498412	36.7753606	3.0601882
EPI_ISL_14498413	36.7753606	3.0601882
EPI_ISL_14498414	36.7753606	3.0601882
EPI_ISL_14498417	36.7753606	3.0601882
EPI_ISL_14625227	36.4701645	2.8287985
EPI_ISL_14625228	36.265344	2.766957
EPI_ISL_14625229	36.7753606	3.0601882
EPI_ISL_14625428	36.265344	2.766957
EPI_ISL_14625431	36.265344	2.766957
EPI_ISL_14625433	36.265344	2.766957
EPI_ISL_14625436	36.2316481	3.9082579
EPI_ISL_15112249	35.4035956	8.1212322
EPI_ISL_15112250	36.2316481	3.9082579
EPI_ISL_15112253	36.7753606	3.0601882
EPI_ISL_15235456	34.881789	-1.316699
EPI_ISL_15235457	34.881789	-1.316699
EPI_ISL_15235458	34.881789	-1.316699
EPI_ISL_15235459	34.881789	-1.316699
EPI_ISL_15235460	34.881789	-1.316699
EPI_ISL_15235461	34.881789	-1.316699
EPI_ISL_15235463	34.881789	-1.316699
EPI_ISL_15235464	34.881789	-1.316699
EPI_ISL_15235466	34.881789	-1.316699
EPI_ISL_15235467	34.881789	-1.316699
EPI_ISL_15235468	34.881789	-1.316699
EPI_ISL_15235469	34.881789	-1.316699
EPI_ISL_15235471	35.7032751	-0.6492976
EPI_ISL_15238171	35.7032751	-0.6492976
EPI_ISL_15252865	36.7753606	3.0601882
EPI_ISL_15252867	36.7753606	3.0601882
EPI_ISL_15252868	35.4035956	8.1212322
EPI_ISL_15252869	36.7753606	3.0601882
EPI_ISL_15252871	36.7753606	3.0601882
EPI_ISL_15252879	36.2316481	3.9082579
EPI_ISL_15252880	36.7753606	3.0601882
EPI_ISL_15349593	36.7753606	3.0601882
EPI_ISL_15349594	36.7753606	3.0601882
EPI_ISL_15349598	36.7753606	3.0601882
EPI_ISL_15349599	36.7753606	3.0601882
EPI_ISL_15349601	36.7753606	3.0601882
EPI_ISL_15349602	36.7753606	3.0601882
EPI_ISL_15349603	36.7753606	3.0601882
EPI_ISL_15349604	36.7753606	3.0601882
EPI_ISL_15349606	36.7753606	3.0601882
EPI_ISL_15349608	36.4701645	2.8287985
EPI_ISL_15349609	36.2316481	3.9082579
EPI_ISL_15349611	36.265344	2.766957
EPI_ISL_15349613	36.265344	2.766957
EPI_ISL_15349614	36.265344	2.766957
EPI_ISL_15392094	36.7753606	3.0601882
EPI_ISL_15393557	35.7032751	-0.6492976
EPI_ISL_15637960	36.7753606	3.0601882
EPI_ISL_15637961	36.7753606	3.0601882
EPI_ISL_15637962	36.7753606	3.0601882
EPI_ISL_15637963	36.7753606	3.0601882
EPI_ISL_15637964	36.7753606	3.0601882
EPI_ISL_15637965	35.7032751	-0.6492976
EPI_ISL_15637967	35.7032751	-0.6492976
EPI_ISL_15637968	34.682268	-0.4357555
EPI_ISL_15637971	34.682268	-0.4357555
EPI_ISL_15790691	36.4701645	2.8287985
EPI_ISL_15790694	36.4701645	2.8287985
EPI_ISL_15790695	36.7753606	3.0601882
EPI_ISL_15790697	36.767010	8.313710
EPI_ISL_15790698	36.767010	8.313710
EPI_ISL_15790699	36.767010	8.313710
EPI_ISL_15790700	36.767010	8.313710
EPI_ISL_15887349	36.7753606	3.0601882
EPI_ISL_15887350	36.4701645	2.8287985
EPI_ISL_15887351	36.4701645	2.8287985
EPI_ISL_15887352	36.8982165	7.7549272
EPI_ISL_15887355	36.767010	8.313710
EPI_ISL_15887356	36.767010	8.313710
EPI_ISL_15887358	36.767010	8.313710
EPI_ISL_15887360	36.767010	8.313710
EPI_ISL_15887362	36.767010	8.313710
EPI_ISL_15887363	34.881789	-1.316699
EPI_ISL_15887364	34.881789	-1.316699
EPI_ISL_15887366	34.881789	-1.316699
EPI_ISL_15887367	34.682268	-0.4357555
EPI_ISL_15920753	36.1892751	5.403493
EPI_ISL_15920754	36.1892751	5.403493
EPI_ISL_15920755	36.1892751	5.403493
EPI_ISL_15928044	36.4701645	2.8287985
EPI_ISL_15928046	36.4701645	2.8287985
EPI_ISL_15928047	36.4701645	2.8287985
EPI_ISL_15928049	36.4701645	2.8287985
EPI_ISL_15928050	36.4701645	2.8287985
EPI_ISL_15928051	36.4701645	2.8287985
EPI_ISL_15928052	36.4701645	2.8287985
EPI_ISL_15928053	36.4701645	2.8287985
EPI_ISL_15928054	36.4701645	2.8287985
EPI_ISL_15928057	36.7753606	3.0601882
EPI_ISL_15928059	36.7753606	3.0601882
EPI_ISL_15928061	36.4701645	2.8287985
EPI_ISL_15928064	36.4701645	2.8287985
EPI_ISL_15928066	36.7753606	3.0601882
EPI_ISL_15928067	36.4701645	2.8287985
EPI_ISL_15928068	36.4701645	2.8287985
EPI_ISL_15928069	36.7753606	3.0601882
EPI_ISL_15928071	36.7753606	3.0601882
EPI_ISL_15928074	36.7753606	3.0601882
EPI_ISL_15928075	36.7753606	3.0601882
EPI_ISL_15928076	36.7753606	3.0601882
EPI_ISL_15928078	36.7753606	3.0601882
EPI_ISL_15928079	36.4701645	2.8287985
EPI_ISL_15928080	36.4701645	2.8287985
EPI_ISL_15928081	36.7753606	3.0601882
EPI_ISL_15928083	36.7753606	3.0601882
EPI_ISL_15928085	36.7753606	3.0601882
EPI_ISL_15928087	36.7753606	3.0601882
EPI_ISL_15928092	36.7753606	3.0601882
EPI_ISL_15928093	36.2316481	3.9082579
EPI_ISL_15928096	36.7753606	3.0601882
EPI_ISL_15928099	36.2316481	3.9082579
EPI_ISL_15928124	36.7753606	3.0601882
EPI_ISL_15928125	36.4701645	2.8287985
EPI_ISL_15928129	36.7753606	3.0601882
EPI_ISL_15928134	36.7753606	3.0601882
EPI_ISL_15928137	36.265344	2.766957
EPI_ISL_15928138	36.7753606	3.0601882
EPI_ISL_15928139	36.2316481	3.9082579
EPI_ISL_15928142	36.7753606	3.0601882
EPI_ISL_15928143	36.7753606	3.0601882
EPI_ISL_15928145	36.7753606	3.0601882
EPI_ISL_15928146	36.7753606	3.0601882
EPI_ISL_15928149	36.7753606	3.0601882
EPI_ISL_15928150	36.7753606	3.0601882
EPI_ISL_15928151	36.7753606	3.0601882
EPI_ISL_15928152	36.7753606	3.0601882
EPI_ISL_15928153	36.7753606	3.0601882
EPI_ISL_15946128	36.7753606	3.0601882
EPI_ISL_15946129	36.8982165	7.7549272
EPI_ISL_15946130	34.7845635	5.8124353
EPI_ISL_15946131	34.7845635	5.8124353
EPI_ISL_15946133	34.7845635	5.8124353
EPI_ISL_15946134	34.7845635	5.8124353
EPI_ISL_15946135	34.7845635	5.8124353
EPI_ISL_15946136	34.7845635	5.8124353
EPI_ISL_15946137	34.7845635	5.8124353
EPI_ISL_15946138	34.7845635	5.8124353
EPI_ISL_15946139	34.7845635	5.8124353
EPI_ISL_15946140	34.7845635	5.8124353
EPI_ISL_15946141	34.7845635	5.8124353
EPI_ISL_15946142	34.7845635	5.8124353
EPI_ISL_15946144	34.7845635	5.8124353
EPI_ISL_15946145	34.7845635	5.8124353
EPI_ISL_15946147	34.7845635	5.8124353
EPI_ISL_15946149	36.767010	8.313710
EPI_ISL_15946150	36.767010	8.313710
EPI_ISL_15946151	36.767010	8.313710
EPI_ISL_15946152	36.767010	8.313710
EPI_ISL_15946153	36.767010	8.313710
EPI_ISL_15946154	36.767010	8.313710
EPI_ISL_15946155	36.265344	2.766957
EPI_ISL_15946156	36.265344	2.766957
EPI_ISL_15946157	34.427650	-4.172460
EPI_ISL_15946158	34.427650	-4.172460
EPI_ISL_15946159	34.427650	-4.172460
EPI_ISL_15946160	34.427650	-4.172460
EPI_ISL_15946161	34.427650	-4.172460
EPI_ISL_15946162	34.427650	-4.172460
EPI_ISL_15946164	34.427650	-4.172460
EPI_ISL_15946165	34.881789	-1.316699
EPI_ISL_15946166	34.881789	-1.316699
EPI_ISL_15961761	36.7753606	3.0601882
EPI_ISL_16076506	34.881789	-1.316699
EPI_ISL_16076507	36.7753606	3.0601882
EPI_ISL_16076508	36.6816175	4.237186
EPI_ISL_16076511	36.6816175	4.237186
EPI_ISL_16076512	36.6816175	4.237186
EPI_ISL_16076513	36.6816175	4.237186
EPI_ISL_16076514	36.6816175	4.237186
EPI_ISL_16076515	36.6816175	4.237186
EPI_ISL_16076516	36.6816175	4.237186
EPI_ISL_16076517	36.6816175	4.237186
EPI_ISL_16076519	36.6816175	4.237186
EPI_ISL_16076520	36.6816175	4.237186
EPI_ISL_16076522	36.7753606	3.0601882
EPI_ISL_16076523	36.7753606	3.0601882
EPI_ISL_16076524	36.7753606	3.0601882
EPI_ISL_3161806	30.9980145	6.7664536
EPI_ISL_3161810	36.7753606	3.0601882
EPI_ISL_3375624	36.265344	2.766957
EPI_ISL_3375625	36.7753606	3.0601882
EPI_ISL_3375626	36.2316481	3.9082579
EPI_ISL_3375627	36.7753606	3.0601882
EPI_ISL_3375628	36.7753606	3.0601882
EPI_ISL_3375629	33.7504405	2.6431094
EPI_ISL_3375630	36.4701645	2.8287985
EPI_ISL_3375631	36.4701645	2.8287985
EPI_ISL_3375632	36.7753606	3.0601882
EPI_ISL_3375633	36.7753606	3.0601882
EPI_ISL_3375634	36.7753606	3.0601882
EPI_ISL_3718527	36.7753606	3.0601882
EPI_ISL_3718528	36.4701645	2.8287985
EPI_ISL_3718531	36.7753606	3.0601882
EPI_ISL_4004796	34.682268	-0.4357555
EPI_ISL_4004797	34.682268	-0.4357555
EPI_ISL_418241	36.0962028	4.6602742
EPI_ISL_418242	36.4701645	2.8287985
EPI_ISL_420037	36.0962028	4.6602742
EPI_ISL_5052203	36.7753606	3.0601882
EPI_ISL_5052204	33.215441	7.1553214
EPI_ISL_5052205	35.7032751	-0.6492976
EPI_ISL_5052211	36.4701645	2.8287985
EPI_ISL_7661152	36.7753606	3.0601882
EPI_ISL_766861	36.7753606	3.0601882
EPI_ISL_766862	36.2316481	3.9082579
EPI_ISL_766863	36.5272741	2.1683687
EPI_ISL_766864	36.2316481	3.9082579
EPI_ISL_766865	36.1892751	5.403493
EPI_ISL_766866	36.2316481	3.9082579
EPI_ISL_766867	36.7753606	3.0601882
EPI_ISL_766868	36.7753606	3.0601882
EPI_ISL_766869	33.215441	7.1553214
EPI_ISL_766871	33.7504405	2.6431094
EPI_ISL_766872	36.2316481	3.9082579
EPI_ISL_766873	36.0962028	4.6602742
EPI_ISL_766874	26.4888155	-1.3582442
EPI_ISL_766875	30.9980145	6.7664536
EPI_ISL_8035611	33.7504405	2.6431094
EPI_ISL_8035612	33.7504405	2.6431094
EPI_ISL_8035613	33.7504405	2.6431094
EPI_ISL_8421063	36.265344	2.766957
EPI_ISL_8421065	36.7511783	5.0643687
EPI_ISL_8421066	36.4701645	2.8287985
EPI_ISL_8421067	36.2316481	3.9082579
EPI_ISL_8421068	36.4701645	2.8287985
