# Supplementary material for: Tracing SARS-CoV-2 Evolution in Algeria: Insights from 2020 to 2023
Source: Viruses. 2026 Feb 18;18(2):258. doi: 10.3390/v18020258 (PMC12945117; doi:10.3390/v18020258)
Supplement: Supplementary file 1 [file viruses-18-00258-s001.zip › ID and dates for 193.txt]

Accession ID	Collection date
EPI_ISL_402124	30/12/2019
EPI_ISL_11290257	28/02/2022
EPI_ISL_11905496	17/02/2021
EPI_ISL_12042776	27/02/2022
EPI_ISL_12043095	06/02/2022
EPI_ISL_12043096	06/02/2022
EPI_ISL_12043097	06/02/2022
EPI_ISL_12043098	06/02/2022
EPI_ISL_12043099	07/02/2022
EPI_ISL_12043100	07/02/2022
EPI_ISL_12156725	02/05/2020
EPI_ISL_12156726	16/05/2020
EPI_ISL_12156728	19/09/2020
EPI_ISL_12156729	20/09/2020
EPI_ISL_12156730	21/09/2020
EPI_ISL_12156731	29/09/2020
EPI_ISL_12156732	01/10/2020
EPI_ISL_12156733	03/10/2020
EPI_ISL_12156736	29/11/2020
EPI_ISL_12156744	25/01/2021
EPI_ISL_12156745	25/01/2021
EPI_ISL_12156746	01/03/2021
EPI_ISL_12156747	13/03/2021
EPI_ISL_12156748	14/03/2021
EPI_ISL_12156749	22/03/2021
EPI_ISL_12156754	02/05/2021
EPI_ISL_12156756	11/05/2021
EPI_ISL_12156760	07/07/2021
EPI_ISL_12156761	07/09/2021
EPI_ISL_12156762	13/09/2021
EPI_ISL_12156763	16/09/2021
EPI_ISL_12180658	02/01/2021
EPI_ISL_13069001	17/03/2022
EPI_ISL_13071431	20/04/2022
EPI_ISL_13080455	10/03/2022
EPI_ISL_13282962	16/02/2022
EPI_ISL_13371970	12/06/2022
EPI_ISL_13611590	15/02/2022
EPI_ISL_13840320	08/07/2022
EPI_ISL_13956173	02/02/2022
EPI_ISL_13956177	26/01/2022
EPI_ISL_15349593	14/08/2022
EPI_ISL_15349599	13/08/2022
EPI_ISL_15349608	22/08/2022
EPI_ISL_15790691	04/10/2022
EPI_ISL_15790694	12/10/2022
EPI_ISL_15790695	24/10/2022
EPI_ISL_15790697	10/08/2022
EPI_ISL_15790698	10/08/2022
EPI_ISL_15790699	10/08/2022
EPI_ISL_15790700	18/08/2022
EPI_ISL_15887349	03/11/2022
EPI_ISL_15887350	07/11/2022
EPI_ISL_15887351	07/11/2022
EPI_ISL_15887352	26/06/2022
EPI_ISL_15887355	17/07/2022
EPI_ISL_15887356	20/07/2022
EPI_ISL_15887358	31/07/2022
EPI_ISL_15887360	01/08/2022
EPI_ISL_15887362	08/08/2022
EPI_ISL_15887363	31/07/2022
EPI_ISL_15887364	04/08/2022
EPI_ISL_15887366	08/08/2022
EPI_ISL_15887367	12/10/2022
EPI_ISL_15920753	25/09/2022
EPI_ISL_15920754	05/10/2022
EPI_ISL_15920755	20/10/2022
EPI_ISL_15928046	19/03/2020
EPI_ISL_15928047	19/03/2020
EPI_ISL_15928051	27/03/2020
EPI_ISL_15928052	27/03/2020
EPI_ISL_15928053	29/03/2020
EPI_ISL_15928054	29/03/2020
EPI_ISL_15928059	30/04/2020
EPI_ISL_15928066	15/05/2020
EPI_ISL_15928067	14/05/2020
EPI_ISL_15928068	14/05/2020
EPI_ISL_15928069	16/05/2020
EPI_ISL_15928071	19/06/2020
EPI_ISL_15928075	30/06/2020
EPI_ISL_15928076	30/06/2020
EPI_ISL_15928078	05/07/2020
EPI_ISL_15928079	03/07/2020
EPI_ISL_15928080	03/07/2020
EPI_ISL_15928081	06/07/2020
EPI_ISL_15928085	20/09/2020
EPI_ISL_15928092	24/11/2020
EPI_ISL_15928093	29/11/2020
EPI_ISL_15928096	07/12/2020
EPI_ISL_15928124	26/08/2021
EPI_ISL_15928125	13/09/2021
EPI_ISL_15928134	02/11/2021
EPI_ISL_15928137	03/11/2021
EPI_ISL_15928138	04/11/2021
EPI_ISL_15928139	10/11/2021
EPI_ISL_15928145	12/12/2021
EPI_ISL_15928146	12/12/2021
EPI_ISL_15928149	12/12/2021
EPI_ISL_15928150	23/12/2021
EPI_ISL_15928151	23/12/2021
EPI_ISL_15928152	23/12/2021
EPI_ISL_15928153	26/12/2021
EPI_ISL_15946129	12/07/2022
EPI_ISL_15946130	13/07/2022
EPI_ISL_15946131	14/07/2022
EPI_ISL_15946133	17/07/2022
EPI_ISL_15946134	13/07/2022
EPI_ISL_15946135	13/07/2022
EPI_ISL_15946136	13/07/2022
EPI_ISL_15946137	13/07/2022
EPI_ISL_15946138	13/07/2022
EPI_ISL_15946139	13/07/2022
EPI_ISL_15946140	13/07/2022
EPI_ISL_15946141	13/07/2022
EPI_ISL_15946142	13/07/2022
EPI_ISL_15946144	31/07/2022
EPI_ISL_15946145	01/08/2022
EPI_ISL_15946147	26/07/2022
EPI_ISL_15946149	18/07/2022
EPI_ISL_15946150	18/07/2022
EPI_ISL_15946151	19/07/2022
EPI_ISL_15946152	19/07/2022
EPI_ISL_15946153	28/07/2022
EPI_ISL_15946154	08/08/2022
EPI_ISL_15946155	14/11/2022
EPI_ISL_15946156	15/11/2022
EPI_ISL_15946157	13/07/2022
EPI_ISL_15946158	13/07/2022
EPI_ISL_15946159	14/07/2022
EPI_ISL_15946160	14/07/2022
EPI_ISL_15946161	18/07/2022
EPI_ISL_15946162	18/07/2022
EPI_ISL_15946164	19/07/2022
EPI_ISL_15946165	31/07/2022
EPI_ISL_15946166	30/07/2022
EPI_ISL_15961761	13/11/2022
EPI_ISL_16076506	26/07/2022
EPI_ISL_16076507	23/11/2022
EPI_ISL_16076508	02/08/2022
EPI_ISL_16076511	28/07/2022
EPI_ISL_16076512	29/07/2022
EPI_ISL_16076513	29/07/2022
EPI_ISL_16076514	09/08/2022
EPI_ISL_16076515	10/08/2022
EPI_ISL_16076516	10/08/2022
EPI_ISL_16076517	10/08/2022
EPI_ISL_16076519	01/08/2022
EPI_ISL_16076520	01/08/2022
EPI_ISL_16076522	20/11/2022
EPI_ISL_16076523	19/11/2022
EPI_ISL_16242285	29/09/2022
EPI_ISL_16242287	06/12/2022
EPI_ISL_16242289	05/12/2022
EPI_ISL_16242291	20/07/2022
EPI_ISL_16242295	27/07/2022
EPI_ISL_16242296	28/07/2022
EPI_ISL_16242297	10/08/2022
EPI_ISL_16242298	09/08/2022
EPI_ISL_16242299	11/08/2022
EPI_ISL_16242300	17/08/2022
EPI_ISL_16242301	30/08/2022
EPI_ISL_16242302	07/09/2022
EPI_ISL_16242306	25/07/2022
EPI_ISL_16242307	02/08/2022
EPI_ISL_16242308	31/07/2022
EPI_ISL_16242310	24/08/2022
EPI_ISL_16242311	30/08/2022
EPI_ISL_16242314	10/08/2022
EPI_ISL_16242315	10/08/2022
EPI_ISL_16454589	11/07/2022
EPI_ISL_16454593	30/07/2022
EPI_ISL_16454594	16/07/2022
EPI_ISL_16454598	20/07/2022
EPI_ISL_16454603	24/07/2022
EPI_ISL_16454604	25/07/2022
EPI_ISL_16454605	26/07/2022
EPI_ISL_418241	02/03/2020
EPI_ISL_418242	08/03/2020
EPI_ISL_420037	02/03/2020
EPI_ISL_766861	29/06/2020
EPI_ISL_766862	24/06/2020
EPI_ISL_766863	15/06/2020
EPI_ISL_766864	15/07/2020
EPI_ISL_766865	19/06/2020
EPI_ISL_766866	20/06/2020
EPI_ISL_766867	18/06/2020
EPI_ISL_766868	2020-06
EPI_ISL_766869	09/06/2020
EPI_ISL_766871	20/06/2020
EPI_ISL_766872	19/06/2020
EPI_ISL_766873	22/06/2020
EPI_ISL_766874	21/06/2020
EPI_ISL_766875	17/06/2020
