# Supplementary material for: Tracing SARS-CoV-2 Evolution in Algeria: Insights from 2020 to 2023
Source: Viruses. 2026 Feb 18;18(2):258. doi: 10.3390/v18020258 (PMC12945117; doi:10.3390/v18020258)
Supplement: Supplementary file 1 [file viruses-18-00258-s001.zip › ID and dates for 334.txt]

EPI_ISL_10588941	31/01/2022
EPI_ISL_10969513	14/12/2021
EPI_ISL_10969514	14/12/2021
EPI_ISL_10969515	15/12/2021
EPI_ISL_10969516	15/12/2021
EPI_ISL_10969517	21/12/2021
EPI_ISL_10969618	02/01/2022
EPI_ISL_10969619	29/12/2021
EPI_ISL_10969620	29/12/2021
EPI_ISL_10969621	29/12/2021
EPI_ISL_11290251	26/02/2022
EPI_ISL_11290252	27/02/2022
EPI_ISL_11290254	27/02/2022
EPI_ISL_11290255	27/02/2022
EPI_ISL_11290257	28/02/2022
EPI_ISL_11749578	25/05/2021
EPI_ISL_11749582	03/05/2021
EPI_ISL_11905496	17/02/2021
EPI_ISL_11905497	02/05/2021
EPI_ISL_11905498	27/05/2021
EPI_ISL_11905499	31/05/2021
EPI_ISL_11905500	01/05/2021
EPI_ISL_11905501	03/05/2021
EPI_ISL_11905503	10/05/2021
EPI_ISL_11905507	31/05/2021
EPI_ISL_11905508	31/05/2021
EPI_ISL_11926002	24/05/2021
EPI_ISL_11926006	27/04/2021
EPI_ISL_12042771	21/02/2022
EPI_ISL_12042772	21/02/2022
EPI_ISL_12042774	24/02/2022
EPI_ISL_12042775	24/02/2022
EPI_ISL_12042776	27/02/2022
EPI_ISL_12042777	27/02/2022
EPI_ISL_12043095	06/02/2022
EPI_ISL_12043096	06/02/2022
EPI_ISL_12043097	06/02/2022
EPI_ISL_12043098	06/02/2022
EPI_ISL_12043099	07/02/2022
EPI_ISL_12043100	07/02/2022
EPI_ISL_12043101	10/02/2022
EPI_ISL_12156725	02/05/2020
EPI_ISL_12156726	16/05/2020
EPI_ISL_12156728	19/09/2020
EPI_ISL_12156729	20/09/2020
EPI_ISL_12156730	21/09/2020
EPI_ISL_12156731	29/09/2020
EPI_ISL_12156732	01/10/2020
EPI_ISL_12156733	03/10/2020
EPI_ISL_12156736	29/11/2020
EPI_ISL_12156740	24/12/2020
EPI_ISL_12156742	29/12/2020
EPI_ISL_12156744	25/01/2021
EPI_ISL_12156745	25/01/2021
EPI_ISL_12156746	01/03/2021
EPI_ISL_12156747	13/03/2021
EPI_ISL_12156748	14/03/2021
EPI_ISL_12156749	22/03/2021
EPI_ISL_12156751	26/04/2021
EPI_ISL_12156752	26/04/2021
EPI_ISL_12156753	28/04/2021
EPI_ISL_12156754	02/05/2021
EPI_ISL_12156755	09/05/2021
EPI_ISL_12156756	11/05/2021
EPI_ISL_12156757	13/06/2021
EPI_ISL_12156758	06/07/2021
EPI_ISL_12156759	06/07/2021
EPI_ISL_12156760	07/07/2021
EPI_ISL_12156761	07/09/2021
EPI_ISL_12156762	13/09/2021
EPI_ISL_12156763	16/09/2021
EPI_ISL_12180503	28/12/2021
EPI_ISL_12180658	02/01/2021
EPI_ISL_12180660	18/09/2021
EPI_ISL_13069001	17/03/2022
EPI_ISL_13071429	18/04/2022
EPI_ISL_13071431	20/04/2022
EPI_ISL_13080452	28/02/2022
EPI_ISL_13080453	07/03/2022
EPI_ISL_13080454	08/03/2022
EPI_ISL_13080455	10/03/2022
EPI_ISL_13282958	11/01/2022
EPI_ISL_13282961	15/02/2022
EPI_ISL_13282962	16/02/2022
EPI_ISL_13311219	01/06/2022
EPI_ISL_13311220	04/06/2022
EPI_ISL_13371970	12/06/2022
EPI_ISL_13371971	12/06/2022
EPI_ISL_13371974	12/06/2022
EPI_ISL_13553856	18/05/2022
EPI_ISL_13611590	15/02/2022
EPI_ISL_13840320	08/07/2022
EPI_ISL_13956173	02/02/2022
EPI_ISL_13956174	23/01/2022
EPI_ISL_13956177	26/01/2022
EPI_ISL_13956178	07/01/2022
EPI_ISL_13956180	05/01/2022
EPI_ISL_13956182	27/06/2022
EPI_ISL_14497294	20/07/2022
EPI_ISL_14497296	18/07/2022
EPI_ISL_14497297	21/07/2022
EPI_ISL_14497298	18/07/2022
EPI_ISL_14497299	18/07/2022
EPI_ISL_14497302	19/07/2022
EPI_ISL_14497306	29/06/2022
EPI_ISL_14497309	04/07/2022
EPI_ISL_14497310	10/07/2022
EPI_ISL_14497312	12/07/2022
EPI_ISL_14497313	29/06/2022
EPI_ISL_14497314	17/07/2022
EPI_ISL_14497315	30/06/2022
EPI_ISL_14497316	17/07/2022
EPI_ISL_14497324	26/07/2022
EPI_ISL_14497328	27/07/2022
EPI_ISL_14498412	20/07/2022
EPI_ISL_14498413	20/07/2022
EPI_ISL_14498414	20/07/2022
EPI_ISL_14498417	17/07/2022
EPI_ISL_14625227	02/08/2022
EPI_ISL_14625228	03/08/2022
EPI_ISL_14625229	14/08/2022
EPI_ISL_14625428	01/08/2022
EPI_ISL_14625431	01/08/2022
EPI_ISL_14625433	04/08/2022
EPI_ISL_14625436	03/08/2022
EPI_ISL_15112249	07/09/2022
EPI_ISL_15112250	08/09/2022
EPI_ISL_15112253	11/09/2022
EPI_ISL_15235456	14/07/2022
EPI_ISL_15235457	18/07/2022
EPI_ISL_15235458	19/07/2022
EPI_ISL_15235459	19/07/2022
EPI_ISL_15235460	19/07/2022
EPI_ISL_15235461	20/07/2022
EPI_ISL_15235463	20/07/2022
EPI_ISL_15235464	21/07/2022
EPI_ISL_15235466	24/07/2022
EPI_ISL_15235467	24/07/2022
EPI_ISL_15235468	25/07/2022
EPI_ISL_15235469	25/07/2022
EPI_ISL_15235471	24/07/2022
EPI_ISL_15238171	14/08/2022
EPI_ISL_15252865	21/08/2022
EPI_ISL_15252867	15/08/2022
EPI_ISL_15252868	15/08/2022
EPI_ISL_15252869	18/08/2022
EPI_ISL_15252871	17/08/2022
EPI_ISL_15252879	16/08/2022
EPI_ISL_15252880	15/08/2022
EPI_ISL_15349593	14/08/2022
EPI_ISL_15349594	15/08/2022
EPI_ISL_15349598	13/08/2022
EPI_ISL_15349599	13/08/2022
EPI_ISL_15349601	17/08/2022
EPI_ISL_15349602	17/08/2022
EPI_ISL_15349603	17/08/2022
EPI_ISL_15349604	21/08/2022
EPI_ISL_15349606	21/08/2022
EPI_ISL_15349608	22/08/2022
EPI_ISL_15349609	16/08/2022
EPI_ISL_15349611	14/08/2022
EPI_ISL_15349613	15/08/2022
EPI_ISL_15349614	21/08/2022
EPI_ISL_15392094	26/09/2022
EPI_ISL_15393557	08/08/2022
EPI_ISL_15637960	12/10/2022
EPI_ISL_15637961	05/10/2022
EPI_ISL_15637962	04/10/2022
EPI_ISL_15637963	15/10/2022
EPI_ISL_15637964	15/10/2022
EPI_ISL_15637965	08/09/2022
EPI_ISL_15637967	17/08/2022
EPI_ISL_15637968	07/08/2022
EPI_ISL_15637971	27/07/2022
EPI_ISL_15790691	04/10/2022
EPI_ISL_15790694	12/10/2022
EPI_ISL_15790695	24/10/2022
EPI_ISL_15790697	10/08/2022
EPI_ISL_15790698	10/08/2022
EPI_ISL_15790699	10/08/2022
EPI_ISL_15790700	18/08/2022
EPI_ISL_15887349	03/11/2022
EPI_ISL_15887350	07/11/2022
EPI_ISL_15887351	07/11/2022
EPI_ISL_15887352	26/06/2022
EPI_ISL_15887355	17/07/2022
EPI_ISL_15887356	20/07/2022
EPI_ISL_15887358	31/07/2022
EPI_ISL_15887360	01/08/2022
EPI_ISL_15887362	08/08/2022
EPI_ISL_15887363	31/07/2022
EPI_ISL_15887364	04/08/2022
EPI_ISL_15887366	08/08/2022
EPI_ISL_15887367	12/10/2022
EPI_ISL_15920753	25/09/2022
EPI_ISL_15920754	05/10/2022
EPI_ISL_15920755	20/10/2022
EPI_ISL_15928044	19/03/2020
EPI_ISL_15928046	19/03/2020
EPI_ISL_15928047	19/03/2020
EPI_ISL_15928049	24/03/2020
EPI_ISL_15928050	25/03/2020
EPI_ISL_15928051	27/03/2020
EPI_ISL_15928052	27/03/2020
EPI_ISL_15928053	29/03/2020
EPI_ISL_15928054	29/03/2020
EPI_ISL_15928057	29/04/2020
EPI_ISL_15928059	30/04/2020
EPI_ISL_15928061	02/05/2020
EPI_ISL_15928064	08/05/2020
EPI_ISL_15928066	15/05/2020
EPI_ISL_15928067	14/05/2020
EPI_ISL_15928068	14/05/2020
EPI_ISL_15928069	16/05/2020
EPI_ISL_15928071	19/06/2020
EPI_ISL_15928074	30/06/2020
EPI_ISL_15928075	30/06/2020
EPI_ISL_15928076	30/06/2020
EPI_ISL_15928078	05/07/2020
EPI_ISL_15928079	03/07/2020
EPI_ISL_15928080	03/07/2020
EPI_ISL_15928081	06/07/2020
EPI_ISL_15928083	05/08/2020
EPI_ISL_15928085	20/09/2020
EPI_ISL_15928087	13/10/2020
EPI_ISL_15928092	24/11/2020
EPI_ISL_15928093	29/11/2020
EPI_ISL_15928096	07/12/2020
EPI_ISL_15928099	13/12/2020
EPI_ISL_15928124	26/08/2021
EPI_ISL_15928125	13/09/2021
EPI_ISL_15928129	06/10/2021
EPI_ISL_15928134	02/11/2021
EPI_ISL_15928137	03/11/2021
EPI_ISL_15928138	04/11/2021
EPI_ISL_15928139	10/11/2021
EPI_ISL_15928142	28/11/2021
EPI_ISL_15928143	28/11/2021
EPI_ISL_15928145	12/12/2021
EPI_ISL_15928146	12/12/2021
EPI_ISL_15928149	12/12/2021
EPI_ISL_15928150	23/12/2021
EPI_ISL_15928151	23/12/2021
EPI_ISL_15928152	23/12/2021
EPI_ISL_15928153	26/12/2021
EPI_ISL_15946128	13/11/2022
EPI_ISL_15946129	12/07/2022
EPI_ISL_15946130	13/07/2022
EPI_ISL_15946131	14/07/2022
EPI_ISL_15946133	17/07/2022
EPI_ISL_15946134	13/07/2022
EPI_ISL_15946135	13/07/2022
EPI_ISL_15946136	13/07/2022
EPI_ISL_15946137	13/07/2022
EPI_ISL_15946138	13/07/2022
EPI_ISL_15946139	13/07/2022
EPI_ISL_15946140	13/07/2022
EPI_ISL_15946141	13/07/2022
EPI_ISL_15946142	13/07/2022
EPI_ISL_15946144	31/07/2022
EPI_ISL_15946145	01/08/2022
EPI_ISL_15946147	26/07/2022
EPI_ISL_15946149	18/07/2022
EPI_ISL_15946150	18/07/2022
EPI_ISL_15946151	19/07/2022
EPI_ISL_15946152	19/07/2022
EPI_ISL_15946153	28/07/2022
EPI_ISL_15946154	08/08/2022
EPI_ISL_15946155	14/11/2022
EPI_ISL_15946156	15/11/2022
EPI_ISL_15946157	13/07/2022
EPI_ISL_15946158	13/07/2022
EPI_ISL_15946159	14/07/2022
EPI_ISL_15946160	14/07/2022
EPI_ISL_15946161	18/07/2022
EPI_ISL_15946162	18/07/2022
EPI_ISL_15946164	19/07/2022
EPI_ISL_15946165	31/07/2022
EPI_ISL_15946166	30/07/2022
EPI_ISL_15961761	13/11/2022
EPI_ISL_16076506	26/07/2022
EPI_ISL_16076507	23/11/2022
EPI_ISL_16076508	02/08/2022
EPI_ISL_16076511	28/07/2022
EPI_ISL_16076512	29/07/2022
EPI_ISL_16076513	29/07/2022
EPI_ISL_16076514	09/08/2022
EPI_ISL_16076515	10/08/2022
EPI_ISL_16076516	10/08/2022
EPI_ISL_16076517	10/08/2022
EPI_ISL_16076519	01/08/2022
EPI_ISL_16076520	01/08/2022
EPI_ISL_16076522	20/11/2022
EPI_ISL_16076523	19/11/2022
EPI_ISL_16076524	23/11/2022
EPI_ISL_3161806	10/05/2021
EPI_ISL_3161810	20/06/2021
EPI_ISL_3375624	14/06/2021
EPI_ISL_3375625	14/06/2021
EPI_ISL_3375626	16/06/2021
EPI_ISL_3375627	22/06/2021
EPI_ISL_3375628	22/06/2021
EPI_ISL_3375629	24/06/2021
EPI_ISL_3375630	24/06/2021
EPI_ISL_3375631	27/06/2021
EPI_ISL_3375632	30/06/2021
EPI_ISL_3375633	13/07/2021
EPI_ISL_3375634	13/07/2021
EPI_ISL_3718527	02/06/2021
EPI_ISL_3718528	02/06/2021
EPI_ISL_3718531	12/04/2021
EPI_ISL_4004796	22/01/2021
EPI_ISL_4004797	17/03/2021
EPI_ISL_418241	02/03/2020
EPI_ISL_418242	08/03/2020
EPI_ISL_420037	02/03/2020
EPI_ISL_5052203	22/07/2021
EPI_ISL_5052204	17/07/2021
EPI_ISL_5052205	08/07/2021
EPI_ISL_5052211	19/07/2021
EPI_ISL_7661152	10/12/2021
EPI_ISL_766861	29/06/2020
EPI_ISL_766862	24/06/2020
EPI_ISL_766863	15/06/2020
EPI_ISL_766864	15/07/2020
EPI_ISL_766865	19/06/2020
EPI_ISL_766866	20/06/2020
EPI_ISL_766867	18/06/2020
EPI_ISL_766868	01/06/2020
EPI_ISL_766869	09/06/2020
EPI_ISL_766871	20/06/2020
EPI_ISL_766872	19/06/2020
EPI_ISL_766873	22/06/2020
EPI_ISL_766874	21/06/2020
EPI_ISL_766875	17/06/2020
EPI_ISL_8035611	20/11/2021
EPI_ISL_8035612	20/11/2021
EPI_ISL_8035613	20/11/2021
EPI_ISL_8421063	17/09/2021
EPI_ISL_8421065	10/09/2021
EPI_ISL_8421066	12/09/2021
EPI_ISL_8421067	12/09/2021
EPI_ISL_8421068	07/09/2021
