# Supplementary material for: Tracing SARS-CoV-2 Evolution in Algeria: Insights from 2020 to 2023
Source: Viruses. 2026 Feb 18;18(2):258. doi: 10.3390/v18020258 (PMC12945117; doi:10.3390/v18020258)
Supplement: Supplementary file 1 [file viruses-18-00258-s001.zip › metadata 1218.tsv]

Accession ID	Collection date	Submission date	Location
EPI_ISL_12156735	2020-11-29	2022-04-20	Africa / Algeria / Algiers
EPI_ISL_766874	2020-06-21	2021-01-05	Africa / Algeria / Adrar
EPI_ISL_13080457	2022-03-15	2022-06-02	Africa / Algeria / Oran
EPI_ISL_13080456	2022-03-14	2022-06-02	Africa / Algeria / Oran
EPI_ISL_13071429	2022-04-18	2022-06-02	Africa / Algeria / Algiers
EPI_ISL_7661153	2021-12-10	2021-12-14	Africa / Algeria / Algiers
EPI_ISL_14685934	2022-08-02	2022-08-25	Africa / Algeria / Bouira
EPI_ISL_14685933	2022-08-03	2022-08-25	Africa / Algeria / Bouira
EPI_ISL_13080454	2022-03-08	2022-06-02	Africa / Algeria / Oran
EPI_ISL_13080452	2022-02-28	2022-06-02	Africa / Algeria / Oran
EPI_ISL_13080451	2022-02-28	2022-06-02	Africa / Algeria / Oran
EPI_ISL_13080450	2022-02-28	2022-06-02	Africa / Algeria / Oran
EPI_ISL_13080449	2022-02-23	2022-06-02	Africa / Algeria / Oran
EPI_ISL_13071431	2022-04-20	2022-06-02	Africa / Algeria / Algiers
EPI_ISL_13071428	2022-04-20	2022-06-02	Africa / Algeria / Algiers
EPI_ISL_13071427	2022-04-13	2022-06-02	Africa / Algeria / Algiers
EPI_ISL_12654825	2022-03-23	2022-05-12	Africa / Algeria / Bouira
EPI_ISL_13071430	2022-04-20	2022-06-02	Africa / Algeria / Algiers
EPI_ISL_13069001	2022-03-17	2022-06-02	Africa / Algeria / Bouira
EPI_ISL_766862	2020-06-24	2021-01-05	Africa / Algeria / Bouira
EPI_ISL_766864	2020-07-15	2021-01-05	Africa / Algeria / Bouira
EPI_ISL_18090031	2023-04-27	2023-08-10	Africa / Algeria / Oran
EPI_ISL_18090030	2023-04-11	2023-08-10	Africa / Algeria / Oran
EPI_ISL_18090026	2023-05-10	2023-08-10	Africa / Algeria / Algiers
EPI_ISL_18090023	2023-04-26	2023-08-10	Africa / Algeria / Tebessa
EPI_ISL_12654829	2022-03-27	2022-05-12	Africa / Algeria / Algiers
EPI_ISL_12654828	2022-03-22	2022-05-12	Africa / Algeria / Bouira
EPI_ISL_12654827	2022-02-22	2022-05-12	Africa / Algeria / Algiers
EPI_ISL_12654826	2022-02-20	2022-05-12	Africa / Algeria / Algiers
EPI_ISL_11437945	2022-03-10	2022-03-27	Africa / Algeria / Algiers
EPI_ISL_11437944	2022-03-09	2022-03-27	Africa / Algeria / Algiers
EPI_ISL_11437943	2022-02-19	2022-03-27	Africa / Algeria / Djelfa
EPI_ISL_11437942	2022-02-22	2022-03-27	Africa / Algeria / Medea
EPI_ISL_11437939	2022-02-21	2022-03-27	Africa / Algeria / Blida
EPI_ISL_11437938	2022-02-21	2022-03-27	Africa / Algeria / Algiers
EPI_ISL_11437937	2022-02-20	2022-03-27	Africa / Algeria / Blida
EPI_ISL_11437936	2022-02-20	2022-03-27	Africa / Algeria / Medea
EPI_ISL_17985294	2023-04-18	2023-07-14	Africa / Algeria / Oran
EPI_ISL_17985293	2023-04-17	2023-07-14	Africa / Algeria / Oran
EPI_ISL_17985288	2023-04-29	2023-07-14	Africa / Algeria / Oran
EPI_ISL_17985280	2023-05-08	2023-07-14	Africa / Algeria / Medea
EPI_ISL_11290259	2022-03-01	2022-03-22	Africa / Algeria / Algiers
EPI_ISL_11290258	2022-02-28	2022-03-22	Africa / Algeria / Algiers
EPI_ISL_11290257	2022-02-28	2022-03-22	Africa / Algeria / Algiers
EPI_ISL_11290256	2022-02-27	2022-03-22	Africa / Algeria / Bouira
EPI_ISL_11290255	2022-02-27	2022-03-22	Africa / Algeria / Bouira
EPI_ISL_11290254	2022-02-27	2022-03-22	Africa / Algeria / Bouira
EPI_ISL_11290253	2022-02-27	2022-03-22	Africa / Algeria / Bouira
EPI_ISL_11290251	2022-02-26	2022-03-22	Africa / Algeria / Bouira
EPI_ISL_12156722	2020-11-14	2022-04-20	Africa / Algeria / Bouira
EPI_ISL_12156725	2020-05-02	2022-04-20	Africa / Algeria / Medea
EPI_ISL_12156719	2020-11-19	2022-04-20	Africa / Algeria / Algiers
EPI_ISL_18842773	2023-11-06	2024-01-31	Africa / Algeria / Algiers
EPI_ISL_18842772	2023-11-05	2024-01-31	Africa / Algeria / Medea
EPI_ISL_18842771	2023-11-05	2024-01-31	Africa / Algeria / Algiers
EPI_ISL_18842770	2023-11-05	2024-01-31	Africa / Algeria / Algiers
EPI_ISL_18842769	2023-11-05	2024-01-31	Africa / Algeria / Algiers
EPI_ISL_18842768	2023-11-05	2024-01-31	Africa / Algeria / Algiers
EPI_ISL_18842767	2023-11-05	2024-01-31	Africa / Algeria / Algiers
EPI_ISL_18842765	2023-10-31	2024-01-31	Africa / Algeria / Algiers
EPI_ISL_18842764	2023-10-30	2024-01-31	Africa / Algeria / Algiers
EPI_ISL_18822101	2023-12-31	2024-01-25	Africa / Algeria / Constantine
EPI_ISL_18822104	2024-01-02	2024-01-25	Africa / Algeria / Mostaganem
EPI_ISL_11926006	2021-04-27	2022-04-10	Africa / Algeria / Bouira
EPI_ISL_11926005	2021-04-19	2022-04-10	Africa / Algeria / Bouira
EPI_ISL_11926004	2021-04-19	2022-04-10	Africa / Algeria / Bouira
EPI_ISL_11926003	2021-05-24	2022-04-10	Africa / Algeria / Algiers
EPI_ISL_11926002	2021-05-24	2022-04-10	Africa / Algeria / Algiers
EPI_ISL_18830735	2023-04-27	2024-01-27	Africa / Algeria / Tebessa
EPI_ISL_18830733	2023-03-28	2024-01-27	Africa / Algeria / Oran
EPI_ISL_18830731	2023-04-30	2024-01-27	Africa / Algeria / Algiers
EPI_ISL_18830727	2023-04-18	2024-01-27	Africa / Algeria / Algiers
EPI_ISL_18830356	2023-03-02	2024-01-27	Africa / Algeria / Oran
EPI_ISL_18830352	2023-03-13	2024-01-27	Africa / Algeria / Algiers
EPI_ISL_18830351	2023-03-10	2024-01-27	Africa / Algeria / Algiers
EPI_ISL_18830350	2023-03-02	2024-01-27	Africa / Algeria / Tebessa
EPI_ISL_18830349	2023-03-02	2024-01-27	Africa / Algeria / Algiers
EPI_ISL_18830348	2023-02-27	2024-01-27	Africa / Algeria / Algiers
EPI_ISL_18830347	2023-02-20	2024-01-27	Africa / Algeria / Algiers
EPI_ISL_18830345	2023-02-06	2024-01-27	Africa / Algeria / Tizi-Ouzou
EPI_ISL_18830344	2023-02-24	2024-01-27	Africa / Algeria / Tizi-Ouzou
EPI_ISL_18830342	2023-01-02	2024-01-27	Africa / Algeria / Tizi-Ouzou
EPI_ISL_18830340	2023-01-09	2024-01-27	Africa / Algeria / Tizi-Ouzou
EPI_ISL_11749582	2021-05-03	2021-08-26	Africa / Algeria / Oran
EPI_ISL_18433583	2023-04-16	2023-10-25	Africa / Algeria / Tizi-Ouzou
EPI_ISL_18822106	2023-12-31	2024-01-25	Africa / Algeria / Mostaganem
EPI_ISL_18822105	2024-01-02	2024-01-25	Africa / Algeria / Mostaganem
EPI_ISL_18822103	2023-12-27	2024-01-25	Africa / Algeria / Mostaganem
EPI_ISL_18822102	2023-12-12	2024-01-25	Africa / Algeria / Medea
EPI_ISL_18822100	2023-12-25	2024-01-25	Africa / Algeria / Constantine
EPI_ISL_18822099	2023-12-25	2024-01-25	Africa / Algeria / Blida
EPI_ISL_18822098	2024-01-02	2024-01-25	Africa / Algeria / Batna
EPI_ISL_18822097	2024-01-07	2024-01-25	Africa / Algeria / Algiers
EPI_ISL_18822096	2024-01-07	2024-01-25	Africa / Algeria / Algiers
EPI_ISL_18822093	2023-12-31	2024-01-25	Africa / Algeria / Algiers
EPI_ISL_18822091	2023-12-26	2024-01-25	Africa / Algeria / Algiers
EPI_ISL_10640211	2022-01-30	2022-03-03	Africa / Algeria / Bouira
EPI_ISL_14625436	2022-08-03	2022-08-25	Africa / Algeria / Bouira
EPI_ISL_14625435	2022-08-04	2022-08-25	Africa / Algeria / Bouira
EPI_ISL_14625434	2022-08-03	2022-08-25	Africa / Algeria / TEBESSA
EPI_ISL_14625433	2022-08-04	2022-08-25	Africa / Algeria / MEDEA
EPI_ISL_14625432	2022-08-04	2022-08-25	Africa / Algeria / Algiers
EPI_ISL_14625431	2022-08-01	2022-08-25	Africa / Algeria / MEDEA
EPI_ISL_14625430	2022-08-02	2022-08-25	Africa / Algeria / MEDEA
EPI_ISL_14625429	2022-08-01	2022-08-25	Africa / Algeria / MEDEA
EPI_ISL_14625428	2022-08-01	2022-08-25	Africa / Algeria / MEDEA
EPI_ISL_14625229	2022-08-14	2022-08-25	Africa / Algeria / Algiers
EPI_ISL_14625228	2022-08-03	2022-08-25	Africa / Algeria / MEDEA
EPI_ISL_14625227	2022-08-02	2022-08-25	Africa / Algeria / Blida
EPI_ISL_12654824	2022-02-21	2022-05-12	Africa / Algeria / Algiers
EPI_ISL_14625226	2022-08-02	2022-08-25	Africa / Algeria / MEDEA
EPI_ISL_14625225	2022-08-02	2022-08-25	Africa / Algeria / MEDEA
EPI_ISL_14625224	2022-08-01	2022-08-25	Africa / Algeria / Algiers
EPI_ISL_14625223	2022-08-01	2022-08-25	Africa / Algeria / Blida
EPI_ISL_14625222	2022-08-01	2022-08-25	Africa / Algeria / Algiers
EPI_ISL_16454605	2022-07-26	2023-01-09	Africa / Algeria / Tizi-Ouzou
EPI_ISL_16454604	2022-07-25	2023-01-09	Africa / Algeria / Tizi-Ouzou
EPI_ISL_16454603	2022-07-24	2023-01-09	Africa / Algeria / Tizi-Ouzou
EPI_ISL_16454602	2022-07-24	2023-01-09	Africa / Algeria / Tizi-Ouzou
EPI_ISL_12654823	2022-02-27	2022-05-12	Africa / Algeria / Bouira
EPI_ISL_16454595	2022-07-16	2023-01-09	Africa / Algeria / Tizi-Ouzou
EPI_ISL_16454592	2022-08-09	2023-01-09	Africa / Algeria / Biskra
EPI_ISL_16454601	2022-07-22	2023-01-09	Africa / Algeria / Tizi-Ouzou
EPI_ISL_16454600	2022-07-22	2023-01-09	Africa / Algeria / Tizi-Ouzou
EPI_ISL_16454599	2022-07-20	2023-01-09	Africa / Algeria / Tizi-Ouzou
EPI_ISL_16454598	2022-07-20	2023-01-09	Africa / Algeria / Tizi-Ouzou
EPI_ISL_16454597	2022-07-20	2023-01-09	Africa / Algeria / Tizi-Ouzou
EPI_ISL_16454596	2022-07-20	2023-01-09	Africa / Algeria / Tizi-Ouzou
EPI_ISL_16454594	2022-07-16	2023-01-09	Africa / Algeria / Tizi-Ouzou
EPI_ISL_16454593	2022-07-30	2023-01-09	Africa / Algeria / Biskra
EPI_ISL_16454591	2022-07-12	2023-01-09	Africa / Algeria / Biskra
EPI_ISL_16454588	2022-07-11	2023-01-09	Africa / Algeria / Biskra
EPI_ISL_16454587	2022-07-10	2023-01-09	Africa / Algeria / Biskra
EPI_ISL_16454586	2022-07-07	2023-01-09	Africa / Algeria / Biskra
EPI_ISL_16454584	2022-07-03	2023-01-09	Africa / Algeria / Biskra
EPI_ISL_3375634	2021-07-13	2021-08-13	Africa / Algeria / Algiers
EPI_ISL_3375633	2021-07-13	2021-08-13	Africa / Algeria / Algiers
EPI_ISL_3375632	2021-06-30	2021-08-13	Africa / Algeria / Algiers
EPI_ISL_3375630	2021-06-24	2021-08-13	Africa / Algeria / Blida
EPI_ISL_3375629	2021-06-24	2021-08-13	Africa / Algeria / Laghouat
EPI_ISL_3375626	2021-06-16	2021-08-13	Africa / Algeria / Bouira
EPI_ISL_10969636	2021-12-11	2022-03-13	Africa / Algeria / Algiers
EPI_ISL_16454590	2022-07-12	2023-01-09	Africa / Algeria / Biskra
EPI_ISL_16454589	2022-07-11	2023-01-09	Africa / Algeria / Biskra
EPI_ISL_16454585	2022-07-04	2023-01-09	Africa / Algeria / Biskra
EPI_ISL_1240725	2021-03-04	2021-03-14	Africa / Algeria / Algiers
EPI_ISL_3375631	2021-06-27	2021-08-13	Africa / Algeria / Blida
EPI_ISL_3375628	2021-06-22	2021-08-13	Africa / Algeria / Algiers
EPI_ISL_3375627	2021-06-22	2021-08-13	Africa / Algeria / Algiers
EPI_ISL_3375625	2021-06-14	2021-08-13	Africa / Algeria / Algiers
EPI_ISL_3375624	2021-06-14	2021-08-13	Africa / Algeria / Medea
EPI_ISL_10969628	2022-01-13	2022-03-13	Africa / Algeria / Algiers
EPI_ISL_10969626	2022-01-06	2022-03-13	Africa / Algeria / Constantine
EPI_ISL_10969633	2021-12-27	2022-03-13	Africa / Algeria / Algiers
EPI_ISL_10969631	2022-01-04	2022-03-13	Africa / Algeria / Constantine
EPI_ISL_10969630	2021-12-27	2022-03-13	Africa / Algeria / Medea
EPI_ISL_10969629	2022-01-17	2022-03-13	Africa / Algeria / Blida
EPI_ISL_10969627	2022-01-11	2022-03-13	Africa / Algeria / Algiers
EPI_ISL_10969621	2021-12-29	2022-03-13	Africa / Algeria / Algiers
EPI_ISL_10969620	2021-12-29	2022-03-13	Africa / Algeria / Algiers
EPI_ISL_10969619	2021-12-29	2022-03-13	Africa / Algeria / Algiers
EPI_ISL_10969618	2022-01-02	2022-03-13	Africa / Algeria / Algiers
EPI_ISL_10969625	2022-01-13	2022-03-13	Africa / Algeria / Algiers
EPI_ISL_10969624	2021-12-28	2022-03-13	Africa / Algeria / Algiers
EPI_ISL_10969622	2021-12-29	2022-03-13	Africa / Algeria / Algiers
EPI_ISL_10969518	2021-12-14	2022-03-13	Africa / Algeria / Blida
EPI_ISL_10969617	2021-12-31	2022-03-13	Africa / Algeria / Constantine
EPI_ISL_10969616	2021-12-26	2022-03-13	Africa / Algeria / Algiers
EPI_ISL_10969615	2022-01-03	2022-03-13	Africa / Algeria / Algiers
EPI_ISL_10969614	2021-12-31	2022-03-13	Africa / Algeria / Constantine
EPI_ISL_10969519	2021-12-15	2022-03-13	Africa / Algeria / Laghouat
EPI_ISL_10969514	2021-12-14	2022-03-13	Africa / Algeria / Bouira
EPI_ISL_10969513	2021-12-14	2022-03-13	Africa / Algeria / Blida
EPI_ISL_10969512	2021-12-21	2022-03-13	Africa / Algeria / Algiers
EPI_ISL_10969511	2021-12-20	2022-03-13	Africa / Algeria / Algiers
EPI_ISL_10969517	2021-12-21	2022-03-13	Africa / Algeria / Algiers
EPI_ISL_10969516	2021-12-15	2022-03-13	Africa / Algeria / Bouira
EPI_ISL_10969515	2021-12-15	2022-03-13	Africa / Algeria / Algiers
EPI_ISL_1093429	2021-02-11	2021-02-27	Africa / Algeria / Algiers
EPI_ISL_5052211	2021-07-19	2021-10-11	Africa / Algeria / Blida
EPI_ISL_5052207	2021-07-30	2021-10-11	Africa / Algeria / Touggourt
EPI_ISL_10969510	2021-12-21	2022-03-13	Africa / Algeria / Algiers
EPI_ISL_13080453	2022-03-07	2022-06-02	Africa / Algeria / Oran
EPI_ISL_7661152	2021-12-10	2021-12-14	Africa / Algeria / Algiers
EPI_ISL_766867	2020-06-18	2021-01-05	Africa / Algeria / Alger
EPI_ISL_766869	2020-06-09	2021-01-05	Africa / Algeria / El Oued
EPI_ISL_5052212	2021-09-01	2021-10-11	Africa / Algeria / Batna
EPI_ISL_5052210	2021-07-11	2021-10-11	Africa / Algeria / Sidi Bel Abbes
EPI_ISL_5052209	2021-08-14	2021-10-11	Africa / Algeria / Biskra
EPI_ISL_5052208	2021-08-01	2021-10-11	Africa / Algeria / Ouargla
EPI_ISL_5052206	2021-08-12	2021-10-11	Africa / Algeria / Tindouf
EPI_ISL_5052201	2021-07-14	2021-10-11	Africa / Algeria / Laghouat
EPI_ISL_5052197	2021-07-08	2021-10-11	Africa / Algeria / Tissemsilt
EPI_ISL_5052205	2021-07-08	2021-10-11	Africa / Algeria / Oran
EPI_ISL_5052204	2021-07-17	2021-10-11	Africa / Algeria / El Oued
EPI_ISL_5052203	2021-07-22	2021-10-11	Africa / Algeria / Algiers
EPI_ISL_5052202	2021-06-15	2021-10-11	Africa / Algeria / Sidi Bel Abbes
EPI_ISL_5052200	2021-07-28	2021-10-11	Africa / Algeria / Djelfa
EPI_ISL_5052199	2021-07-12	2021-10-11	Africa / Algeria / Bouira
EPI_ISL_5052198	2021-07-11	2021-10-11	Africa / Algeria / Laghouat
EPI_ISL_5052196	2021-07-14	2021-10-11	Africa / Algeria / Algiers
EPI_ISL_766871	2020-06-20	2021-01-05	Africa / Algeria / Laghouat
EPI_ISL_13080455	2022-03-10	2022-06-02	Africa / Algeria / Oran
EPI_ISL_10752638	2022-02-10	2022-03-07	Africa / Algeria / Algiers
EPI_ISL_10752632	2022-02-05	2022-03-07	Africa / Algeria / Laghouat
EPI_ISL_10752628	2022-02-01	2022-03-07	Africa / Algeria / Laghouat
EPI_ISL_3161808	2021-05-10	2021-08-01	Africa / Algeria / Ouargla
EPI_ISL_8035613	2021-11-20	2021-12-24	Africa / Algeria / Laghouat
EPI_ISL_8035611	2021-11-20	2021-12-24	Africa / Algeria / Laghouat
EPI_ISL_7880242	2021-11-30	2021-12-20	Africa / Algeria / Algiers
EPI_ISL_10752636	2022-02-07	2022-03-07	Africa / Algeria / Blida
EPI_ISL_10752634	2022-02-05	2022-03-07	Africa / Algeria / Laghouat
EPI_ISL_10752631	2022-02-05	2022-03-07	Africa / Algeria / Bouira
EPI_ISL_10752629	2022-02-03	2022-03-07	Africa / Algeria / Laghouat
EPI_ISL_14497298	2022-07-18	2022-08-17	Africa / Algeria / Algiers
EPI_ISL_3161811	2021-06-23	2021-08-01	Africa / Algeria / Algiers
EPI_ISL_3161807	2021-05-10	2021-08-01	Africa / Algeria / Ouargla
EPI_ISL_3161806	2021-05-10	2021-08-01	Africa / Algeria / Ouargla
EPI_ISL_16242315	2022-08-10	2022-12-22	Africa / Algeria / Tlemcen
EPI_ISL_16242314	2022-08-10	2022-12-22	Africa / Algeria / Tlemcen
EPI_ISL_16242313	2022-08-09	2022-12-22	Africa / Algeria / Tlemcen
EPI_ISL_16242312	2022-08-30	2022-12-22	Africa / Algeria / Tizi-Ouzou
EPI_ISL_16242311	2022-08-30	2022-12-22	Africa / Algeria / Tizi-Ouzou
EPI_ISL_16242310	2022-08-24	2022-12-22	Africa / Algeria / Tizi-Ouzou
EPI_ISL_16242309	2022-08-09	2022-12-22	Africa / Algeria / Tizi-Ouzou
EPI_ISL_16242308	2022-07-31	2022-12-22	Africa / Algeria / Tizi-Ouzou
EPI_ISL_16242307	2022-08-02	2022-12-22	Africa / Algeria / Sidi Bel Abbes
EPI_ISL_16242306	2022-07-25	2022-12-22	Africa / Algeria / Sidi Bel Abbes
EPI_ISL_16242305	2022-07-11	2022-12-22	Africa / Algeria / Sidi Bel Abbes
EPI_ISL_16242304	2022-07-18	2022-12-22	Africa / Algeria / Sidi Bel Abbes
EPI_ISL_16242303	2022-08-07	2022-12-22	Africa / Algeria / Setif
EPI_ISL_16242302	2022-09-07	2022-12-22	Africa / Algeria / Setif
EPI_ISL_16242301	2022-08-30	2022-12-22	Africa / Algeria / Setif
EPI_ISL_16242300	2022-08-17	2022-12-22	Africa / Algeria / Setif
EPI_ISL_16242299	2022-08-11	2022-12-22	Africa / Algeria / Setif
EPI_ISL_16242298	2022-08-09	2022-12-22	Africa / Algeria / Setif
EPI_ISL_16242297	2022-08-10	2022-12-22	Africa / Algeria / Setif
EPI_ISL_16242296	2022-07-28	2022-12-22	Africa / Algeria / M’sila
EPI_ISL_16242295	2022-07-27	2022-12-22	Africa / Algeria / M’sila
EPI_ISL_16242294	2022-07-27	2022-12-22	Africa / Algeria / M’sila
EPI_ISL_16242293	2022-07-26	2022-12-22	Africa / Algeria / M’sila
EPI_ISL_16242292	2022-07-25	2022-12-22	Africa / Algeria / M’sila
EPI_ISL_16242291	2022-07-20	2022-12-22	Africa / Algeria / M’sila
EPI_ISL_16242290	2022-07-19	2022-12-22	Africa / Algeria / M’sila
EPI_ISL_16242289	2022-12-05	2022-12-22	Africa / Algeria / Medea
EPI_ISL_16242288	2022-11-22	2022-12-22	Africa / Algeria / Medea
EPI_ISL_16242287	2022-12-06	2022-12-22	Africa / Algeria / Blida
EPI_ISL_16242286	2022-09-12	2022-12-22	Africa / Algeria / Blida
EPI_ISL_16242285	2022-09-29	2022-12-22	Africa / Algeria / Blida
EPI_ISL_16242284	2022-12-07	2022-12-22	Africa / Algeria / Algiers
EPI_ISL_16242283	2022-12-08	2022-12-22	Africa / Algeria / Algiers
EPI_ISL_16242282	2022-12-07	2022-12-22	Africa / Algeria / Algiers
EPI_ISL_16242281	2022-12-03	2022-12-22	Africa / Algeria / Algiers
EPI_ISL_16242280	2022-12-04	2022-12-22	Africa / Algeria / Algiers
EPI_ISL_16242279	2022-12-05	2022-12-22	Africa / Algeria / Algiers
EPI_ISL_16242278	2022-09-20	2022-12-22	Africa / Algeria / Algiers
EPI_ISL_18842766	2023-10-31	2024-01-31	Africa / Algeria / Algiers
EPI_ISL_3161810	2021-06-20	2021-08-01	Africa / Algeria / Algiers
EPI_ISL_12156742	2020-12-29	2022-04-20	Africa / Algeria / Blida
EPI_ISL_1240722	2021-02-28	2021-03-14	Africa / Algeria / Ain Salah
EPI_ISL_1240719	2021-02-21	2021-03-14	Africa / Algeria / Algiers
EPI_ISL_1093427	2021-02-11	2021-02-27	Africa / Algeria / Algiers
EPI_ISL_12156763	2021-09-16	2022-04-20	Africa / Algeria / Bejaia
EPI_ISL_12156762	2021-09-13	2022-04-20	Africa / Algeria / Bouira
EPI_ISL_12156760	2021-07-07	2022-04-20	Africa / Algeria / Blida
EPI_ISL_12156759	2021-07-06	2022-04-20	Africa / Algeria / Laghouat
EPI_ISL_12180660	2021-09-18	2022-04-20	Africa / Algeria / Bejaia
EPI_ISL_12180659	2021-03-18	2022-04-20	Africa / Algeria / Algiers
EPI_ISL_12180656	2021-07-30	2022-04-20	Africa / Algeria / El Oued
EPI_ISL_12180503	2021-12-28	2022-03-13	Africa / Algeria / Blida
EPI_ISL_3718531	2021-04-12	2021-08-26	Africa / Algeria / Algiers
EPI_ISL_12156757	2021-06-13	2022-04-20	Africa / Algeria / Algiers
EPI_ISL_12156756	2021-05-11	2022-04-20	Africa / Algeria / Algiers
EPI_ISL_12156754	2021-05-02	2022-04-20	Africa / Algeria / Algiers
EPI_ISL_12156753	2021-04-28	2022-04-20	Africa / Algeria / Algiers
EPI_ISL_12156752	2021-04-26	2022-04-20	Africa / Algeria / Algiers
EPI_ISL_12156751	2021-04-26	2022-04-20	Africa / Algeria / Algiers
EPI_ISL_12156750	2021-04-07	2022-04-20	Africa / Algeria / Laghouat
EPI_ISL_12156748	2021-03-14	2022-04-20	Africa / Algeria / Algiers
EPI_ISL_12156747	2021-03-13	2022-04-20	Africa / Algeria / Laghouat
EPI_ISL_12156746	2021-03-01	2022-04-20	Africa / Algeria / Algiers
EPI_ISL_12156721	2021-04-28	2022-04-20	Africa / Algeria / Algiers
EPI_ISL_12156720	2021-07-08	2022-04-20	Africa / Algeria / Blida
EPI_ISL_12156718	2021-05-03	2022-04-20	Africa / Algeria / Algiers
EPI_ISL_12156717	2021-08-01	2022-04-20	Africa / Algeria / Algiers
EPI_ISL_12156716	2021-09-04	2022-04-20	Africa / Algeria / Algiers
EPI_ISL_12156715	2021-09-02	2022-04-20	Africa / Algeria / Algiers
EPI_ISL_12156714	2021-09-03	2022-04-20	Africa / Algeria / Algiers
EPI_ISL_12156713	2021-09-06	2022-04-20	Africa / Algeria / Algiers
EPI_ISL_12156712	2021-07-29	2022-04-20	Africa / Algeria / Algiers
EPI_ISL_12156711	2021-08-01	2022-04-20	Africa / Algeria / Algiers
EPI_ISL_12156710	2021-08-01	2022-04-20	Africa / Algeria / Blida
EPI_ISL_12156709	2021-07-29	2022-04-20	Africa / Algeria / Bouira
EPI_ISL_12156708	2021-07-29	2022-04-20	Africa / Algeria / Bouira
EPI_ISL_12156707	2021-07-30	2022-04-20	Africa / Algeria / Bouira
EPI_ISL_12156706	2021-07-29	2022-04-20	Africa / Algeria / El Oued
EPI_ISL_12156705	2021-07-10	2022-04-20	Africa / Algeria / Algiers
EPI_ISL_1240720	2021-02-26	2021-03-14	Africa / Algeria / Ouargla
EPI_ISL_4004797	2021-03-17	2021-09-07	Africa / Algeria / Sidi Bel Abbes
EPI_ISL_15928044	2020-03-19	2022-11-28	Africa / Algeria / Blida
EPI_ISL_15928045	2020-03-19	2022-11-28	Africa / Algeria / Blida
EPI_ISL_15928047	2020-03-19	2022-11-28	Africa / Algeria / Blida
EPI_ISL_15928048	2020-03-23	2022-11-28	Africa / Algeria / Algiers
EPI_ISL_15928049	2020-03-24	2022-11-28	Africa / Algeria / Blida
EPI_ISL_15928050	2020-03-25	2022-11-28	Africa / Algeria / Blida
EPI_ISL_15928051	2020-03-27	2022-11-28	Africa / Algeria / Blida
EPI_ISL_15928052	2020-03-27	2022-11-28	Africa / Algeria / Blida
EPI_ISL_15928053	2020-03-29	2022-11-28	Africa / Algeria / Blida
EPI_ISL_15928054	2020-03-29	2022-11-28	Africa / Algeria / Blida
EPI_ISL_15928056	2020-04-26	2022-11-28	Africa / Algeria / Blida
EPI_ISL_15928058	2020-05-01	2022-11-28	Africa / Algeria / Algiers
EPI_ISL_15928059	2020-04-30	2022-11-28	Africa / Algeria / Algiers
EPI_ISL_15928060	2020-05-01	2022-11-28	Africa / Algeria / Algiers
EPI_ISL_15928061	2020-05-02	2022-11-28	Africa / Algeria / Blida
EPI_ISL_15928062	2020-05-02	2022-11-28	Africa / Algeria / Algiers
EPI_ISL_15928063	2020-05-04	2022-11-28	Africa / Algeria / Tipaza
EPI_ISL_15928067	2020-05-14	2022-11-28	Africa / Algeria / Blida
EPI_ISL_15928064	2020-05-08	2022-11-28	Africa / Algeria / Blida
EPI_ISL_15928065	2020-05-12	2022-11-28	Africa / Algeria / Algiers
EPI_ISL_15928066	2020-05-15	2022-11-28	Africa / Algeria / Algiers
EPI_ISL_15928068	2020-05-14	2022-11-28	Africa / Algeria / Blida
EPI_ISL_15928069	2020-05-16	2022-11-28	Africa / Algeria / Algiers
EPI_ISL_15928070	2020-05-28	2022-11-28	Africa / Algeria / Algiers
EPI_ISL_15928071	2020-06-19	2022-11-28	Africa / Algeria / Algiers
EPI_ISL_15928072	2020-06-30	2022-11-28	Africa / Algeria / Algiers
EPI_ISL_15928073	2020-06-30	2022-11-28	Africa / Algeria / Algiers
EPI_ISL_15928075	2020-06-30	2022-11-28	Africa / Algeria / Algiers
EPI_ISL_15928076	2020-06-30	2022-11-28	Africa / Algeria / Algiers
EPI_ISL_15928077	2020-07-01	2022-11-28	Africa / Algeria / Algiers
EPI_ISL_15928078	2020-07-05	2022-11-28	Africa / Algeria / Algiers
EPI_ISL_15928079	2020-07-03	2022-11-28	Africa / Algeria / Blida
EPI_ISL_15928080	2020-07-03	2022-11-28	Africa / Algeria / Blida
EPI_ISL_15928081	2020-07-06	2022-11-28	Africa / Algeria / Algiers
EPI_ISL_15928082	2020-07-10	2022-11-28	Africa / Algeria / Algiers
EPI_ISL_15928083	2020-08-05	2022-11-28	Africa / Algeria / Algiers
EPI_ISL_15928084	2020-09-20	2022-11-28	Africa / Algeria / Bouira
EPI_ISL_15928085	2020-09-20	2022-11-28	Africa / Algeria / Algiers
EPI_ISL_15928086	2020-09-30	2022-11-28	Africa / Algeria / Blida
EPI_ISL_15928087	2020-10-13	2022-11-28	Africa / Algeria / Algiers
EPI_ISL_15928088	2020-10-13	2022-11-28	Africa / Algeria / Algiers
EPI_ISL_15928089	2020-11-16	2022-11-28	Africa / Algeria / Algiers
EPI_ISL_15928090	2020-11-24	2022-11-28	Africa / Algeria / Algiers
EPI_ISL_15928091	2020-11-24	2022-11-28	Africa / Algeria / Algiers
EPI_ISL_15928092	2020-11-24	2022-11-28	Africa / Algeria / Algiers
EPI_ISL_15928093	2020-11-29	2022-11-28	Africa / Algeria / Bouira
EPI_ISL_15928094	2020-11-30	2022-11-28	Africa / Algeria / Algiers
EPI_ISL_15928095	2020-12-06	2022-11-28	Africa / Algeria / Algiers
EPI_ISL_15928096	2020-12-07	2022-11-28	Africa / Algeria / Algiers
EPI_ISL_15928097	2020-12-07	2022-11-28	Africa / Algeria / Bouira
EPI_ISL_15928098	2020-12-07	2022-11-28	Africa / Algeria / Bouira
EPI_ISL_15928099	2020-12-13	2022-11-28	Africa / Algeria / Bouira
EPI_ISL_15928100	2021-01-07	2022-11-28	Africa / Algeria / Algiers
EPI_ISL_15928101	2021-01-27	2022-11-28	Africa / Algeria / Algiers
EPI_ISL_15928102	2021-01-28	2022-11-28	Africa / Algeria / Algiers
EPI_ISL_15928103	2021-02-01	2022-11-28	Africa / Algeria / Algiers
EPI_ISL_15928104	2021-02-01	2022-11-28	Africa / Algeria / Algiers
EPI_ISL_15928105	2021-02-01	2022-11-28	Africa / Algeria / Algiers
EPI_ISL_15928106	2021-02-11	2022-11-28	Africa / Algeria / Algiers
EPI_ISL_15928126	2021-09-15	2022-11-28	Africa / Algeria / Algiers
EPI_ISL_15928127	2021-10-03	2022-11-28	Africa / Algeria / Bouira
EPI_ISL_15928128	2021-10-03	2022-11-28	Africa / Algeria / Bouira
EPI_ISL_15928130	2021-10-10	2022-11-28	Africa / Algeria / Algiers
EPI_ISL_15928131	2021-10-10	2022-11-28	Africa / Algeria / Algiers
EPI_ISL_15928132	2021-10-31	2022-11-28	Africa / Algeria / Blida
EPI_ISL_15928135	2021-11-03	2022-11-28	Africa / Algeria / Algiers
EPI_ISL_15928136	2021-11-03	2022-11-28	Africa / Algeria / Medea
EPI_ISL_15928141	2021-11-16	2022-11-28	Africa / Algeria / Algiers
EPI_ISL_15928144	2021-12-12	2022-11-28	Africa / Algeria / Algiers
EPI_ISL_15928147	2021-12-12	2022-11-28	Africa / Algeria / Algiers
EPI_ISL_15928149	2021-12-12	2022-11-28	Africa / Algeria / Algiers
EPI_ISL_14498420	2022-07-17	2022-08-17	Africa / Algeria / Algiers
EPI_ISL_14498419	2022-06-22	2022-08-17	Africa / Algeria / Sidi Bel Abbes
EPI_ISL_14498418	2022-07-04	2022-08-17	Africa / Algeria / Algiers
EPI_ISL_14498417	2022-07-17	2022-08-17	Africa / Algeria / Algiers
EPI_ISL_14498416	2022-07-17	2022-08-17	Africa / Algeria / Algiers
EPI_ISL_14498415	2022-07-16	2022-08-17	Africa / Algeria / Tebessa
EPI_ISL_14498414	2022-07-20	2022-08-17	Africa / Algeria / Algiers
EPI_ISL_14498413	2022-07-20	2022-08-17	Africa / Algeria / Algiers
EPI_ISL_14498412	2022-07-20	2022-08-17	Africa / Algeria / Algiers
EPI_ISL_14498411	2022-07-20	2022-08-17	Africa / Algeria / Algiers
EPI_ISL_14497329	2022-07-27	2022-08-17	Africa / Algeria / Bouira
EPI_ISL_14497328	2022-07-27	2022-08-17	Africa / Algeria / Algiers
EPI_ISL_14497327	2022-07-27	2022-08-17	Africa / Algeria / Algiers
EPI_ISL_14497326	2022-07-27	2022-08-17	Africa / Algeria / Algiers
EPI_ISL_14497325	2022-07-23	2022-08-17	Africa / Algeria / Algiers
EPI_ISL_14497324	2022-07-26	2022-08-17	Africa / Algeria / Algiers
EPI_ISL_14497323	2022-07-24	2022-08-17	Africa / Algeria / Medea
EPI_ISL_14497322	2022-07-20	2022-08-17	Africa / Algeria / Algiers
EPI_ISL_14497315	2022-06-30	2022-08-17	Africa / Algeria / Oran
EPI_ISL_14497314	2022-07-17	2022-08-17	Africa / Algeria / Touggourt
EPI_ISL_14497313	2022-06-29	2022-08-17	Africa / Algeria / Ouargla
EPI_ISL_14497312	2022-07-12	2022-08-17	Africa / Algeria / Oran
EPI_ISL_14497311	2022-07-11	2022-08-17	Africa / Algeria / Oran
EPI_ISL_14497310	2022-07-10	2022-08-17	Africa / Algeria / Oran
EPI_ISL_14497309	2022-07-04	2022-08-17	Africa / Algeria / Oran
EPI_ISL_14497308	2022-07-02	2022-08-17	Africa / Algeria / Tlemcen
EPI_ISL_14497307	2022-06-30	2022-08-17	Africa / Algeria / Tlemcen
EPI_ISL_14497306	2022-06-29	2022-08-17	Africa / Algeria / Tlemcen
EPI_ISL_14497304	2022-07-24	2022-08-17	Africa / Algeria / Bouira
EPI_ISL_14497303	2022-07-18	2022-08-17	Africa / Algeria / Medea
EPI_ISL_14497302	2022-07-19	2022-08-17	Africa / Algeria / Tebessa
EPI_ISL_14497301	2022-07-22	2022-08-17	Africa / Algeria / Bouira
EPI_ISL_14497300	2022-07-23	2022-08-17	Africa / Algeria / Blida
EPI_ISL_14497299	2022-07-18	2022-08-17	Africa / Algeria / Algiers
EPI_ISL_14497297	2022-07-21	2022-08-17	Africa / Algeria / Algiers
EPI_ISL_14497296	2022-07-18	2022-08-17	Africa / Algeria / Blida
EPI_ISL_14497295	2022-07-21	2022-08-17	Africa / Algeria / Blida
EPI_ISL_14497294	2022-07-20	2022-08-17	Africa / Algeria / Algiers
EPI_ISL_766870	2020-06-15	2021-01-05	Africa / Algeria / Tizi-Ouzou
EPI_ISL_10588943	2022-01-31	2022-03-02	Africa / Algeria / Algiers
EPI_ISL_10588941	2022-01-31	2022-03-02	Africa / Algeria / Algiers
EPI_ISL_10588940	2022-01-31	2022-03-02	Africa / Algeria / Algiers
EPI_ISL_10588939	2022-01-31	2022-03-02	Africa / Algeria / Algiers
EPI_ISL_10588936	2022-01-30	2022-03-02	Africa / Algeria / Bouira
EPI_ISL_10588935	2022-01-30	2022-03-02	Africa / Algeria / Bouira
EPI_ISL_10588934	2022-01-30	2022-03-02	Africa / Algeria / Laghouat
EPI_ISL_10588933	2022-01-30	2022-03-02	Africa / Algeria / Laghouat
EPI_ISL_18585955	2023-10-08	2023-12-04	Africa / Algeria / Bejaia
EPI_ISL_18585953	2023-10-24	2023-12-04	Africa / Algeria / Medea
EPI_ISL_18585952	2023-10-24	2023-12-04	Africa / Algeria / Medea
EPI_ISL_18585951	2023-10-24	2023-12-04	Africa / Algeria / Medea
EPI_ISL_18585949	2023-03-11	2023-12-04	Africa / Algeria / Algiers
EPI_ISL_18585948	2023-03-11	2023-12-04	Africa / Algeria / Algiers
EPI_ISL_18585947	2023-02-21	2023-12-04	Africa / Algeria / Algiers
EPI_ISL_18585946	2023-02-13	2023-12-04	Africa / Algeria / Algiers
EPI_ISL_18585945	2023-01-04	2023-12-04	Africa / Algeria / Algiers
EPI_ISL_18585944	2023-06-04	2023-12-04	Africa / Algeria / Algiers
EPI_ISL_18585943	2023-05-21	2023-12-04	Africa / Algeria / Algiers
EPI_ISL_18585942	2023-04-26	2023-12-04	Africa / Algeria / Algiers
EPI_ISL_18585940	2023-04-04	2023-12-04	Africa / Algeria / Algiers
EPI_ISL_18585939	2023-10-08	2023-12-04	Africa / Algeria / Tlemcen
EPI_ISL_18585938	2023-10-11	2023-12-04	Africa / Algeria / Tlemcen
EPI_ISL_18585937	2023-02-22	2023-12-04	Africa / Algeria / Oran
EPI_ISL_8421069	2021-09-04	2022-01-06	Africa / Algeria / Bouira
EPI_ISL_8421068	2021-09-07	2022-01-06	Africa / Algeria / Blida
EPI_ISL_8421066	2021-09-12	2022-01-06	Africa / Algeria / Blida
EPI_ISL_8421065	2021-09-10	2022-01-06	Africa / Algeria / Bejaia
EPI_ISL_8421064	2021-09-10	2022-01-06	Africa / Algeria / Bejaia
EPI_ISL_8421063	2021-09-17	2022-01-06	Africa / Algeria / Medea
EPI_ISL_1240721	2021-02-26	2021-03-14	Africa / Algeria / Ouargla
EPI_ISL_18433587	2023-07-07	2023-10-25	Africa / Algeria / Algiers
EPI_ISL_18433585	2023-05-11	2023-10-25	Africa / Algeria / Bejaia
EPI_ISL_18433584	2023-02-12	2023-10-25	Africa / Algeria / Tizi-Ouzou
EPI_ISL_18433582	2023-02-28	2023-10-25	Africa / Algeria / Tizi-Ouzou
EPI_ISL_18433581	2023-02-27	2023-10-25	Africa / Algeria / Tizi-Ouzou
EPI_ISL_18433580	2023-03-08	2023-10-25	Africa / Algeria / Tizi-Ouzou
EPI_ISL_18433579	2023-01-02	2023-10-25	Africa / Algeria / Tizi-Ouzou
EPI_ISL_18433578	2023-03-13	2023-10-25	Africa / Algeria / Tizi-Ouzou
EPI_ISL_18433577	2023-03-13	2023-10-25	Africa / Algeria / Tizi-Ouzou
EPI_ISL_18433576	2023-05-04	2023-10-25	Africa / Algeria / Tizi-Ouzou
EPI_ISL_18433574	2023-06-11	2023-10-25	Africa / Algeria / Algiers
EPI_ISL_18429426	2023-06-05	2023-10-24	Africa / Algeria / Medea
EPI_ISL_18429425	2023-10-03	2023-10-24	Africa / Algeria / Medea
EPI_ISL_18429424	2023-10-03	2023-10-24	Africa / Algeria / Algiers
EPI_ISL_18429423	2023-10-03	2023-10-24	Africa / Algeria / Algiers
EPI_ISL_18429422	2023-10-03	2023-10-24	Africa / Algeria / Algiers
EPI_ISL_18429421	2023-10-03	2023-10-24	Africa / Algeria / Algiers
EPI_ISL_18429420	2023-10-03	2023-10-24	Africa / Algeria / Algiers
EPI_ISL_18429419	2023-09-22	2023-10-24	Africa / Algeria / Tipaza
EPI_ISL_18429418	2023-09-22	2023-10-24	Africa / Algeria / Tipaza
EPI_ISL_18429417	2023-09-30	2023-10-24	Africa / Algeria / Algiers
EPI_ISL_18429416	2023-09-26	2023-10-24	Africa / Algeria / Algiers
EPI_ISL_18429415	2023-09-27	2023-10-24	Africa / Algeria / Algiers
EPI_ISL_18429414	2023-09-27	2023-10-24	Africa / Algeria / Algiers
EPI_ISL_18429413	2023-09-26	2023-10-24	Africa / Algeria / Tebessa
EPI_ISL_18429412	2023-09-24	2023-10-24	Africa / Algeria / Medea
EPI_ISL_18429411	2023-09-24	2023-10-24	Africa / Algeria / Medea
EPI_ISL_18429410	2023-09-24	2023-10-24	Africa / Algeria / Medea
EPI_ISL_18429409	2023-09-24	2023-10-24	Africa / Algeria / Medea
EPI_ISL_18429408	2023-09-24	2023-10-24	Africa / Algeria / Algiers
EPI_ISL_18429407	2023-09-25	2023-10-24	Africa / Algeria / Algiers
EPI_ISL_18429406	2023-09-20	2023-10-24	Africa / Algeria / Algiers
EPI_ISL_18429405	2023-08-28	2023-10-24	Africa / Algeria / Bouira
EPI_ISL_18429404	2023-08-22	2023-10-24	Africa / Algeria / Tebessa
EPI_ISL_18429403	2023-08-15	2023-10-24	Africa / Algeria / Algiers
EPI_ISL_18429402	2023-07-30	2023-10-24	Africa / Algeria / Algiers
EPI_ISL_18429401	2023-04-05	2023-10-24	Africa / Algeria / Tlemcen
EPI_ISL_12156758	2021-07-06	2022-04-20	Africa / Algeria / Hassi Messaoud
EPI_ISL_19302789	2024-04-01	2024-08-01	Africa / Algeria / Tebessa
EPI_ISL_12043098	2022-02-06	2022-04-14	Africa / Algeria / Bouira
EPI_ISL_18429400	2023-03-28	2023-10-24	Africa / Algeria / Tlemcen
EPI_ISL_19309003	2023-10-26	2024-08-04	Africa / Algeria / Oran
EPI_ISL_19302744	2024-02-05	2024-08-01	Africa / Algeria / Algiers
EPI_ISL_19302740	2024-01-18	2024-08-01	Africa / Algeria / Sidi Bel Abbas
EPI_ISL_19290934	2023-10-23	2024-07-28	Africa / Algeria / Annaba
EPI_ISL_15928055	2020-03-29	2022-11-28	Africa / Algeria / Blida
EPI_ISL_14497316	2022-07-17	2022-08-17	Africa / Algeria / Oran
EPI_ISL_12043101	2022-02-10	2022-04-14	Africa / Algeria / Algiers
EPI_ISL_12043100	2022-02-07	2022-04-14	Africa / Algeria / Medea
EPI_ISL_12043099	2022-02-07	2022-04-14	Africa / Algeria / Algiers
EPI_ISL_12043096	2022-02-06	2022-04-14	Africa / Algeria / Algiers
EPI_ISL_12043095	2022-02-06	2022-04-14	Africa / Algeria / Blida
EPI_ISL_12042780	2022-03-04	2022-04-14	Africa / Algeria / Algiers
EPI_ISL_12042779	2022-03-03	2022-04-14	Africa / Algeria / Algiers
EPI_ISL_12042778	2022-03-02	2022-04-14	Africa / Algeria / Blida
EPI_ISL_12042777	2022-02-27	2022-04-14	Africa / Algeria / Bouira
EPI_ISL_12042776	2022-02-27	2022-04-14	Africa / Algeria / Bouira
EPI_ISL_12042775	2022-02-24	2022-04-14	Africa / Algeria / Algiers
EPI_ISL_12042774	2022-02-24	2022-04-14	Africa / Algeria / Algiers
EPI_ISL_12042773	2022-02-21	2022-04-14	Africa / Algeria / Algiers
EPI_ISL_12042772	2022-02-21	2022-04-14	Africa / Algeria / Medea
EPI_ISL_12042771	2022-02-21	2022-04-14	Africa / Algeria / Algiers
EPI_ISL_16076524	2022-11-23	2022-12-12	Africa / Algeria / Algiers
EPI_ISL_16076523	2022-11-19	2022-12-12	Africa / Algeria / Algiers
EPI_ISL_16076522	2022-11-20	2022-12-12	Africa / Algeria / Algiers
EPI_ISL_16076521	2022-08-30	2022-12-12	Africa / Algeria / Tizi-Ouzou
EPI_ISL_16076520	2022-08-01	2022-12-12	Africa / Algeria / Tizi-Ouzou
EPI_ISL_16076519	2022-08-01	2022-12-12	Africa / Algeria / Tizi-Ouzou
EPI_ISL_16076518	2022-08-11	2022-12-12	Africa / Algeria / Tizi-Ouzou
EPI_ISL_16076517	2022-08-10	2022-12-12	Africa / Algeria / Tizi-Ouzou
EPI_ISL_16076516	2022-08-10	2022-12-12	Africa / Algeria / Tizi-Ouzou
EPI_ISL_16076515	2022-08-10	2022-12-12	Africa / Algeria / Tizi-Ouzou
EPI_ISL_16076514	2022-08-09	2022-12-12	Africa / Algeria / Tizi-Ouzou
EPI_ISL_16076513	2022-07-29	2022-12-12	Africa / Algeria / Tizi-Ouzou
EPI_ISL_16076512	2022-07-29	2022-12-12	Africa / Algeria / Tizi-Ouzou
EPI_ISL_16076511	2022-07-28	2022-12-12	Africa / Algeria / Tizi-Ouzou
EPI_ISL_16076510	2022-07-22	2022-12-12	Africa / Algeria / Tizi-Ouzou
EPI_ISL_16076509	2022-07-17	2022-12-12	Africa / Algeria / Tizi-Ouzou
EPI_ISL_16076508	2022-08-02	2022-12-12	Africa / Algeria / Tizi-Ouzou
EPI_ISL_16076507	2022-11-23	2022-12-12	Africa / Algeria / Algiers
EPI_ISL_16076506	2022-07-26	2022-12-12	Africa / Algeria / Tlemcen
EPI_ISL_16076505	2022-07-26	2022-12-12	Africa / Algeria / M’Sila
EPI_ISL_4004796	2021-01-22	2021-09-07	Africa / Algeria / Sidi Bel Abbes
EPI_ISL_12156728	2020-09-19	2022-04-20	Africa / Algeria / Algiers
EPI_ISL_12156739	2020-12-22	2022-04-20	Africa / Algeria / Algiers
EPI_ISL_12156738	2020-12-04	2022-04-20	Africa / Algeria / Algiers
EPI_ISL_12156726	2020-05-16	2022-04-20	Africa / Algeria / Blida
EPI_ISL_12156730	2020-09-21	2022-04-20	Africa / Algeria / Algiers
EPI_ISL_12156727	2020-05-28	2022-04-20	Africa / Algeria / Tiaret
EPI_ISL_12156729	2020-09-20	2022-04-20	Africa / Algeria / Algiers
EPI_ISL_12156740	2020-12-24	2022-04-20	Africa / Algeria / Tipaza
EPI_ISL_12156732	2020-10-01	2022-04-20	Africa / Algeria / Bouira
EPI_ISL_12156734	2020-11-27	2022-04-20	Africa / Algeria / Algiers
EPI_ISL_12156736	2020-11-29	2022-04-20	Africa / Algeria / Algiers
EPI_ISL_12156741	2020-12-27	2022-04-20	Africa / Algeria / Algiers
EPI_ISL_12156743	2021-01-02	2022-04-20	Africa / Algeria / Laghouat
EPI_ISL_12156744	2021-01-25	2022-04-20	Africa / Algeria / El Oued
EPI_ISL_12156749	2021-03-22	2022-04-20	Africa / Algeria / Blida
EPI_ISL_12156755	2021-05-09	2022-04-20	Africa / Algeria / Algiers
EPI_ISL_12156761	2021-09-07	2022-04-20	Africa / Algeria / Algiers
EPI_ISL_1240723	2021-02-28	2021-03-14	Africa / Algeria / Ain Salah
EPI_ISL_19035456	2024-01-09	2024-04-08	Africa / Algeria / Algiers
EPI_ISL_17182704	2023-01-17	2023-03-11	Africa / Algeria / Algiers
EPI_ISL_10969623	2021-12-26	2022-03-13	Africa / Algeria / Algiers
EPI_ISL_10969635	2022-01-13	2022-03-13	Africa / Algeria / Algiers
EPI_ISL_15961761	2022-11-13	2022-11-29	Africa / Algeria / Algiers
EPI_ISL_10752637	2022-02-07	2022-03-07	Africa / Algeria / Bouira
EPI_ISL_10588937	2022-01-30	2022-03-02	Africa / Algeria / Laghouat
EPI_ISL_10588942	2022-01-31	2022-03-02	Africa / Algeria / Algiers
EPI_ISL_15946167	2022-08-01	2022-11-29	Africa / Algeria / Tlemcen
EPI_ISL_15946166	2022-07-30	2022-11-29	Africa / Algeria / Tlemcen
EPI_ISL_15946165	2022-07-31	2022-11-29	Africa / Algeria / Tlemcen
EPI_ISL_15946164	2022-07-19	2022-11-29	Africa / Algeria / Msila
EPI_ISL_15946163	2022-07-19	2022-11-29	Africa / Algeria / Msila
EPI_ISL_15946162	2022-07-18	2022-11-29	Africa / Algeria / Msila
EPI_ISL_15946161	2022-07-18	2022-11-29	Africa / Algeria / Msila
EPI_ISL_15946160	2022-07-14	2022-11-29	Africa / Algeria / Msila
EPI_ISL_15946159	2022-07-14	2022-11-29	Africa / Algeria / Msila
EPI_ISL_15946158	2022-07-13	2022-11-29	Africa / Algeria / Msila
EPI_ISL_15946157	2022-07-13	2022-11-29	Africa / Algeria / Msila
EPI_ISL_15946156	2022-11-15	2022-11-29	Africa / Algeria / Medea
EPI_ISL_15946155	2022-11-14	2022-11-29	Africa / Algeria / Medea
EPI_ISL_15946154	2022-08-08	2022-11-29	Africa / Algeria / El Taref
EPI_ISL_15946153	2022-07-28	2022-11-29	Africa / Algeria / El Taref
EPI_ISL_15946152	2022-07-19	2022-11-29	Africa / Algeria / El Taref
EPI_ISL_15946151	2022-07-19	2022-11-29	Africa / Algeria / El Taref
EPI_ISL_15946150	2022-07-18	2022-11-29	Africa / Algeria / El Taref
EPI_ISL_15946149	2022-07-18	2022-11-29	Africa / Algeria / El Taref
EPI_ISL_15946148	2022-07-26	2022-11-29	Africa / Algeria / Biskra
EPI_ISL_15946147	2022-07-26	2022-11-29	Africa / Algeria / Biskra
EPI_ISL_15946146	2022-07-28	2022-11-29	Africa / Algeria / Biskra
EPI_ISL_15946145	2022-08-01	2022-11-29	Africa / Algeria / Biskra
EPI_ISL_15946144	2022-07-31	2022-11-29	Africa / Algeria / Biskra
EPI_ISL_15946143	2022-07-19	2022-11-29	Africa / Algeria / Biskra
EPI_ISL_15946142	2022-07-13	2022-11-29	Africa / Algeria / Biskra
EPI_ISL_15946141	2022-07-13	2022-11-29	Africa / Algeria / Biskra
EPI_ISL_15946140	2022-07-13	2022-11-29	Africa / Algeria / Biskra
EPI_ISL_15946139	2022-07-13	2022-11-29	Africa / Algeria / Biskra
EPI_ISL_15946138	2022-07-13	2022-11-29	Africa / Algeria / Biskra
EPI_ISL_15946137	2022-07-13	2022-11-29	Africa / Algeria / Biskra
EPI_ISL_15946135	2022-07-13	2022-11-29	Africa / Algeria / Biskra
EPI_ISL_15946134	2022-07-13	2022-11-29	Africa / Algeria / Biskra
EPI_ISL_15946133	2022-07-17	2022-11-29	Africa / Algeria / Biskra
EPI_ISL_15946132	2022-07-16	2022-11-29	Africa / Algeria / Biskra
EPI_ISL_15946131	2022-07-14	2022-11-29	Africa / Algeria / Biskra
EPI_ISL_15946130	2022-07-13	2022-11-29	Africa / Algeria / Biskra
EPI_ISL_15946129	2022-07-12	2022-11-29	Africa / Algeria / Annaba
EPI_ISL_15946128	2022-11-13	2022-11-29	Africa / Algeria / Algiers
EPI_ISL_766863	2020-06-15	2021-01-05	Africa / Algeria / Tipaza
EPI_ISL_10752630	2022-02-05	2022-03-07	Africa / Algeria / Bouira
EPI_ISL_18433575	2023-06-11	2023-10-25	Africa / Algeria / Algiers
EPI_ISL_15928153	2021-12-26	2022-11-28	Africa / Algeria / Algiers
EPI_ISL_15928152	2021-12-23	2022-11-28	Africa / Algeria / Algiers
EPI_ISL_15928151	2021-12-23	2022-11-28	Africa / Algeria / Algiers
EPI_ISL_15928150	2021-12-23	2022-11-28	Africa / Algeria / Algiers
EPI_ISL_15928148	2021-12-12	2022-11-28	Africa / Algeria / Algiers
EPI_ISL_15928146	2021-12-12	2022-11-28	Africa / Algeria / Algiers
EPI_ISL_15928145	2021-12-12	2022-11-28	Africa / Algeria / Algiers
EPI_ISL_15928143	2021-11-28	2022-11-28	Africa / Algeria / Algiers
EPI_ISL_15928142	2021-11-28	2022-11-28	Africa / Algeria / Algiers
EPI_ISL_15928140	2021-11-10	2022-11-28	Africa / Algeria / Bouira
EPI_ISL_15928139	2021-11-10	2022-11-28	Africa / Algeria / Bouira
EPI_ISL_15928138	2021-11-04	2022-11-28	Africa / Algeria / Algiers
EPI_ISL_15928137	2021-11-03	2022-11-28	Africa / Algeria / Medea
EPI_ISL_15928134	2021-11-02	2022-11-28	Africa / Algeria / Algiers
EPI_ISL_15928133	2021-10-31	2022-11-28	Africa / Algeria / Blida
EPI_ISL_15928129	2021-10-06	2022-11-28	Africa / Algeria / Algiers
EPI_ISL_15928125	2021-09-13	2022-11-28	Africa / Algeria / Blida
EPI_ISL_15928124	2021-08-26	2022-11-28	Africa / Algeria / Algiers
EPI_ISL_15928123	2021-08-11	2022-11-28	Africa / Algeria / Algiers
EPI_ISL_15928122	2021-08-08	2022-11-28	Africa / Algeria / Algiers
EPI_ISL_15928121	2021-08-05	2022-11-28	Africa / Algeria / Bouira
EPI_ISL_15928120	2021-08-05	2022-11-28	Africa / Algeria / Bouira
EPI_ISL_15928119	2021-07-13	2022-11-28	Africa / Algeria / Bouira
EPI_ISL_15928118	2021-07-10	2022-11-28	Africa / Algeria / Algiers
EPI_ISL_15928117	2021-07-08	2022-11-28	Africa / Algeria / Algiers
EPI_ISL_15928116	2021-07-08	2022-11-28	Africa / Algeria / Algiers
EPI_ISL_15928115	2021-07-01	2022-11-28	Africa / Algeria / Algiers
EPI_ISL_15928114	2021-06-27	2022-11-28	Africa / Algeria / Algiers
EPI_ISL_15928113	2021-06-24	2022-11-28	Africa / Algeria / Algiers
EPI_ISL_15928112	2021-06-24	2022-11-28	Africa / Algeria / Algiers
EPI_ISL_15928111	2021-04-25	2022-11-28	Africa / Algeria / Algiers
EPI_ISL_15928110	2021-04-21	2022-11-28	Africa / Algeria / Algiers
EPI_ISL_15928109	2021-04-18	2022-11-28	Africa / Algeria / Medea
EPI_ISL_15928108	2021-03-25	2022-11-28	Africa / Algeria / Algiers
EPI_ISL_15928107	2021-02-24	2022-11-28	Africa / Algeria / Algiers
EPI_ISL_1093428	2021-02-11	2021-02-27	Africa / Algeria / Algiers
EPI_ISL_18830732	2023-05-06	2024-01-27	Africa / Algeria / Algiers
EPI_ISL_18830730	2023-04-03	2024-01-27	Africa / Algeria / Algiers
EPI_ISL_18830728	2023-04-25	2024-01-27	Africa / Algeria / Algiers
EPI_ISL_18830726	2023-05-02	2024-01-27	Africa / Algeria / Algiers
EPI_ISL_18830357	2023-03-15	2024-01-27	Africa / Algeria / Algiers
EPI_ISL_18830354	2023-03-02	2024-01-27	Africa / Algeria / Oran
EPI_ISL_18830346	2023-02-13	2024-01-27	Africa / Algeria / Tebessa
EPI_ISL_15920755	2022-10-20	2022-11-27	Africa / Algeria / Setif
EPI_ISL_15920754	2022-10-05	2022-11-27	Africa / Algeria / Setif
EPI_ISL_15920753	2022-09-25	2022-11-27	Africa / Algeria / Setif
EPI_ISL_15887367	2022-10-12	2022-11-23	Africa / Algeria / Sidi Bel Abbes
EPI_ISL_15887366	2022-08-08	2022-11-23	Africa / Algeria / Tlemcen
EPI_ISL_15887365	2022-10-04	2022-11-23	Africa / Algeria / Sidi Bel Abbes
EPI_ISL_15887364	2022-08-04	2022-11-23	Africa / Algeria / Tlemcen
EPI_ISL_15887363	2022-07-31	2022-11-23	Africa / Algeria / Tlemcen
EPI_ISL_15887362	2022-08-08	2022-11-23	Africa / Algeria / El Tarf
EPI_ISL_15887361	2022-07-03	2022-11-23	Africa / Algeria / El Tarf
EPI_ISL_15887360	2022-08-01	2022-11-23	Africa / Algeria / El Tarf
EPI_ISL_15887359	2022-07-31	2022-11-23	Africa / Algeria / El Tarf
EPI_ISL_15887358	2022-07-31	2022-11-23	Africa / Algeria / El Tarf
EPI_ISL_15887357	2022-07-25	2022-11-23	Africa / Algeria / El Tarf
EPI_ISL_15887356	2022-07-20	2022-11-23	Africa / Algeria / El Tarf
EPI_ISL_15887355	2022-07-17	2022-11-23	Africa / Algeria / El Tarf
EPI_ISL_15887354	2022-07-14	2022-11-23	Africa / Algeria / El Tarf
EPI_ISL_15887353	2022-07-13	2022-11-23	Africa / Algeria / El Tarf
EPI_ISL_15887352	2022-06-26	2022-11-23	Africa / Algeria / Annaba
EPI_ISL_15887351	2022-11-07	2022-11-23	Africa / Algeria / Blida
EPI_ISL_15887350	2022-11-07	2022-11-23	Africa / Algeria / Blida
EPI_ISL_15887349	2022-11-03	2022-11-23	Africa / Algeria / Algiers
EPI_ISL_15928046	2020-03-19	2022-11-28	Africa / Algeria / Blida
EPI_ISL_15790700	2022-08-18	2022-11-16	Africa / Algeria / El Tarf
EPI_ISL_15790699	2022-08-10	2022-11-16	Africa / Algeria / El Tarf
EPI_ISL_15790698	2022-08-10	2022-11-16	Africa / Algeria / El Tarf
EPI_ISL_15790697	2022-08-10	2022-11-16	Africa / Algeria / El Tarf
EPI_ISL_15790696	2022-08-08	2022-11-16	Africa / Algeria / El Tarf
EPI_ISL_15790695	2022-10-24	2022-11-16	Africa / Algeria / Algiers
EPI_ISL_15790694	2022-10-12	2022-11-16	Africa / Algeria / Blida
EPI_ISL_15790693	2022-10-08	2022-11-16	Africa / Algeria / Algiers
EPI_ISL_15790692	2022-10-08	2022-11-16	Africa / Algeria / Algiers
EPI_ISL_15790691	2022-10-04	2022-11-16	Africa / Algeria / Blida
EPI_ISL_18090032	2023-05-06	2023-08-10	Africa / Algeria / Algiers
EPI_ISL_18090029	2023-04-16	2023-08-10	Africa / Algeria / Oran
EPI_ISL_18090027	2023-05-19	2023-08-10	Africa / Algeria / Algiers
EPI_ISL_18090025	2023-03-29	2023-08-10	Africa / Algeria / Algiers
EPI_ISL_18090021	2023-03-23	2023-08-10	Africa / Algeria / Algiers
EPI_ISL_17986364	2023-04-04	2023-07-14	Africa / Algeria / Algiers
EPI_ISL_17986363	2023-04-01	2023-07-14	Africa / Algeria / Algiers
EPI_ISL_17986360	2023-05-03	2023-07-14	Africa / Algeria / Blida
EPI_ISL_17986359	2023-04-29	2023-07-14	Africa / Algeria / Medea
EPI_ISL_17986357	2023-04-24	2023-07-14	Africa / Algeria / Tissemsilt
EPI_ISL_17986356	2023-04-18	2023-07-14	Africa / Algeria / Blida
EPI_ISL_17985295	2023-04-26	2023-07-14	Africa / Algeria / Oran
EPI_ISL_17985292	2023-04-17	2023-07-14	Africa / Algeria / Oran
EPI_ISL_17985291	2023-04-15	2023-07-14	Africa / Algeria / Oran
EPI_ISL_17985290	2023-04-05	2023-07-14	Africa / Algeria / Oran
EPI_ISL_17985289	2023-04-29	2023-07-14	Africa / Algeria / Oran
EPI_ISL_17985287	2023-04-27	2023-07-14	Africa / Algeria / Oran
EPI_ISL_17985286	2023-04-25	2023-07-14	Africa / Algeria / Oran
EPI_ISL_17985284	2023-04-18	2023-07-14	Africa / Algeria / Oran
EPI_ISL_17985283	2023-04-09	2023-07-14	Africa / Algeria / Oran
EPI_ISL_17985282	2023-04-09	2023-07-14	Africa / Algeria / Oran
EPI_ISL_17985281	2023-04-03	2023-07-14	Africa / Algeria / Oran
EPI_ISL_766875	2020-06-17	2021-01-05	Africa / Algeria / Ouargla
EPI_ISL_766873	2020-06-22	2021-01-05	Africa / Algeria / Bordj-Bou-Arreridj
EPI_ISL_766872	2020-06-19	2021-01-05	Africa / Algeria / Bouira
EPI_ISL_766868	2020-06	2021-01-05	Africa / Algeria / Alger
EPI_ISL_766866	2020-06-20	2021-01-05	Africa / Algeria / Bouira
EPI_ISL_766865	2020-06-19	2021-01-05	Africa / Algeria / Sétif
EPI_ISL_766861	2020-06-29	2021-01-05	Africa / Algeria / Alger
EPI_ISL_13956181	2022-01-20	2022-07-20	Africa / Algeria / Annaba
EPI_ISL_13956176	2022-03-15	2022-07-20	Africa / Algeria / Annaba
EPI_ISL_13956175	2022-01-25	2022-07-20	Africa / Algeria / Annaba
EPI_ISL_13956174	2022-01-23	2022-07-20	Africa / Algeria / Annaba
EPI_ISL_13956172	2022-02-01	2022-07-20	Africa / Algeria / Annaba
EPI_ISL_13840320	2022-07-08	2022-07-15	Africa / Algeria / Laghouat
EPI_ISL_15946136	2022-07-13	2022-11-29	Africa / Algeria / Biskra
EPI_ISL_15928074	2020-06-30	2022-11-28	Africa / Algeria / Algiers
EPI_ISL_15928057	2020-04-29	2022-11-28	Africa / Algeria / Algiers
EPI_ISL_18350779	2022-07-04	2023-01-09	Africa / Algeria / Biskra
EPI_ISL_15637974	2022-07-24	2022-11-03	Africa / Algeria / Sidi Bel Abbes
EPI_ISL_15637973	2022-08-07	2022-11-03	Africa / Algeria / Sidi Bel Abbes
EPI_ISL_15637972	2022-07-27	2022-11-03	Africa / Algeria / Sidi Bel Abbes
EPI_ISL_15637971	2022-07-27	2022-11-03	Africa / Algeria / Sidi Bel Abbes
EPI_ISL_15637970	2022-07-31	2022-11-03	Africa / Algeria / Sidi Bel Abbes
EPI_ISL_15637969	2022-07-31	2022-11-03	Africa / Algeria / Sidi Bel Abbes
EPI_ISL_15637968	2022-08-07	2022-11-03	Africa / Algeria / Sidi Bel Abbes
EPI_ISL_15637967	2022-08-17	2022-11-03	Africa / Algeria / Oran
EPI_ISL_15637966	2022-08-18	2022-11-03	Africa / Algeria / Oran
EPI_ISL_15637965	2022-09-08	2022-11-03	Africa / Algeria / Oran
EPI_ISL_15637964	2022-10-15	2022-11-03	Africa / Algeria / Algiers
EPI_ISL_15637963	2022-10-15	2022-11-03	Africa / Algeria / Algiers
EPI_ISL_15637962	2022-10-04	2022-11-03	Africa / Algeria / Algiers
EPI_ISL_15637961	2022-10-05	2022-11-03	Africa / Algeria / Algiers
EPI_ISL_15637960	2022-10-12	2022-11-03	Africa / Algeria / Algiers
EPI_ISL_12043097	2022-02-06	2022-04-14	Africa / Algeria / Algiers
EPI_ISL_17675211	2022-08-04	2023-05-17	Africa / Algeria / Setif
EPI_ISL_17675209	2022-08-02	2023-05-17	Africa / Algeria / Setif
EPI_ISL_17675207	2022-08-02	2023-05-17	Africa / Algeria / Setif
EPI_ISL_17675206	2022-08-01	2023-05-17	Africa / Algeria / Setif
EPI_ISL_17675205	2022-07-31	2023-05-17	Africa / Algeria / Setif
EPI_ISL_12156745	2021-01-25	2022-04-20	Africa / Algeria / El Oued
EPI_ISL_420037	2020-03-02	2020-04-04	Africa / Algeria / Boufarik
EPI_ISL_418242	2020-03-08	2020-03-29	Africa / Algeria / Blida
EPI_ISL_418241	2020-03-02	2020-03-29	Africa / Algeria / Boufarik
EPI_ISL_13611591	2022-06-23	2022-07-03	Africa / Algeria / Algiers
EPI_ISL_13611590	2022-02-15	2022-07-03	Africa / Algeria / Annaba
EPI_ISL_13611589	2022-03-24	2022-07-03	Africa / Algeria / Annaba
EPI_ISL_13611588	2022-06-16	2022-07-03	Africa / Algeria / Algiers
EPI_ISL_13611587	2022-06-16	2022-07-03	Africa / Algeria / Batna
EPI_ISL_13610579	2022-05-18	2022-06-30	Africa / Algeria / Aidi Bel Abbes
EPI_ISL_17675203	2022-07-27	2023-05-17	Africa / Algeria / Setif
EPI_ISL_17675202	2022-07-27	2023-05-17	Africa / Algeria / Setif
EPI_ISL_17675201	2022-07-27	2023-05-17	Africa / Algeria / Setif
EPI_ISL_17675200	2022-07-26	2023-05-17	Africa / Algeria / Setif
EPI_ISL_17675199	2022-07-26	2023-05-17	Africa / Algeria / Setif
EPI_ISL_17675198	2022-07-26	2023-05-17	Africa / Algeria / Setif
EPI_ISL_17675197	2022-07-26	2023-05-17	Africa / Algeria / Setif
EPI_ISL_17675196	2022-07-26	2023-05-17	Africa / Algeria / Setif
EPI_ISL_17675195	2022-07-25	2023-05-17	Africa / Algeria / Setif
EPI_ISL_17675194	2022-07-25	2023-05-17	Africa / Algeria / Setif
EPI_ISL_17675193	2022-07-25	2023-05-17	Africa / Algeria / Setif
EPI_ISL_17675192	2022-07-25	2023-05-17	Africa / Algeria / Setif
EPI_ISL_17675191	2022-07-24	2023-05-17	Africa / Algeria / Setif
EPI_ISL_17675190	2022-07-21	2023-05-17	Africa / Algeria / Setif
EPI_ISL_17675189	2022-07-21	2023-05-17	Africa / Algeria / Setif
EPI_ISL_17675188	2022-07-21	2023-05-17	Africa / Algeria / Setif
EPI_ISL_17675187	2022-07-12	2023-05-17	Africa / Algeria / Setif
EPI_ISL_17675186	2022-07-26	2023-05-17	Africa / Algeria / Tizi-Ouzou
EPI_ISL_17675204	2022-07-28	2023-05-17	Africa / Algeria / Setif
EPI_ISL_17675174	2022-07-11	2023-05-17	Africa / Algeria / BISKRA
EPI_ISL_17675185	2022-07-25	2023-05-17	Africa / Algeria / Tizi-Ouzou
EPI_ISL_17675184	2022-07-25	2023-05-17	Africa / Algeria / Tizi-Ouzou
EPI_ISL_17675183	2022-07-25	2023-05-17	Africa / Algeria / Tizi-Ouzou
EPI_ISL_17675182	2022-07-25	2023-05-17	Africa / Algeria / Tizi-Ouzou
EPI_ISL_17675181	2022-07-21	2023-05-17	Africa / Algeria / Tizi-Ouzou
EPI_ISL_17675180	2022-07-20	2023-05-17	Africa / Algeria / Tizi-Ouzou
EPI_ISL_17675179	2022-07-20	2023-05-17	Africa / Algeria / Tizi-Ouzou
EPI_ISL_17675178	2022-07-20	2023-05-17	Africa / Algeria / Tizi-Ouzou
EPI_ISL_17675177	2022-07-20	2023-05-17	Africa / Algeria / Tizi-Ouzou
EPI_ISL_17675172	2022-12-13	2023-05-17	Africa / Algeria / Algiers
EPI_ISL_17675170	2022-12-15	2023-05-17	Africa / Algeria / Algiers
EPI_ISL_17675171	2022-12-15	2023-05-17	Africa / Algeria / Blida
EPI_ISL_17985285	2023-04-25	2023-07-14	Africa / Algeria / Oran
EPI_ISL_17986361	2023-03-20	2023-07-14	Africa / Algeria / Tebessa
EPI_ISL_17675176	2022-07-16	2023-05-17	Africa / Algeria / Tizi-Ouzou
EPI_ISL_17675175	2022-07-19	2023-05-17	Africa / Algeria / BISKRA
EPI_ISL_17675168	2022-12-12	2023-05-17	Africa / Algeria / Algiers
EPI_ISL_17675167	2022-11-24	2023-05-17	Africa / Algeria / Algiers
EPI_ISL_17675169	2022-12-15	2023-05-17	Africa / Algeria / Algiers
EPI_ISL_17675173	2022-12-13	2023-05-17	Africa / Algeria / Algiers
EPI_ISL_17675208	2022-08-02	2023-05-17	Africa / Algeria / Setif
EPI_ISL_17675210	2022-08-02	2023-05-17	Africa / Algeria / Setif
EPI_ISL_17986358	2023-04-30	2023-07-14	Africa / Algeria / Medea
EPI_ISL_18090022	2023-04-30	2023-08-10	Africa / Algeria / Medea
EPI_ISL_18090024	2023-04-26	2023-08-10	Africa / Algeria / Algiers
EPI_ISL_13553856	2022-05-18	2022-06-30	Africa / Algeria / Aidi Bel Abbes
EPI_ISL_13553855	2022-05-12	2022-06-30	Africa / Algeria / Aidi Bel Abbes
EPI_ISL_13553853	2022-01-16	2022-06-30	Africa / Algeria / Annaba
EPI_ISL_17986362	2023-03-26	2023-07-14	Africa / Algeria / Algiers
EPI_ISL_17985296	2023-05-04	2023-07-14	Africa / Algeria / Oran
EPI_ISL_12156737	2020-12-02	2022-04-20	Africa / Algeria / Bouira
EPI_ISL_3718530	2021-04-12	2021-08-26	Africa / Algeria / Algiers
EPI_ISL_12180657	2020-12-26	2022-04-20	Africa / Algeria / Laghouat
EPI_ISL_18090028	2023-03-26	2023-08-10	Africa / Algeria / Oran
EPI_ISL_13553858	2022-02-24	2022-06-30	Africa / Algeria / Oran
EPI_ISL_13553850	2022-01-13	2022-06-30	Africa / Algeria / Annaba
EPI_ISL_12180658	2021-01-02	2022-04-20	Africa / Algeria / Laghouat
EPI_ISL_13956182	2022-06-27	2022-07-20	Africa / Algeria / Algiers
EPI_ISL_13553852	2022-01-16	2022-06-30	Africa / Algeria / Annaba
EPI_ISL_11905506	2021-05-31	2022-04-10	Africa / Algeria / Algiers
EPI_ISL_11905504	2021-05-31	2022-04-10	Africa / Algeria / Tissemsilt
EPI_ISL_13956180	2022-01-05	2022-07-20	Africa / Algeria / Annaba
EPI_ISL_13956179	2022-01-06	2022-07-20	Africa / Algeria / Annaba
EPI_ISL_13956178	2022-01-07	2022-07-20	Africa / Algeria / Annaba
EPI_ISL_13956177	2022-01-26	2022-07-20	Africa / Algeria / Annaba
EPI_ISL_13956173	2022-02-02	2022-07-20	Africa / Algeria / Annaba
EPI_ISL_11905508	2021-05-31	2022-04-10	Africa / Algeria / Algiers
EPI_ISL_11905507	2021-05-31	2022-04-10	Africa / Algeria / Algiers
EPI_ISL_11905505	2021-05-31	2022-04-10	Africa / Algeria / Algiers
EPI_ISL_11905502	2021-05-06	2022-04-10	Africa / Algeria / Blida
EPI_ISL_11905503	2021-05-10	2022-04-10	Africa / Algeria / Algiers
EPI_ISL_11905499	2021-05-31	2022-04-10	Africa / Algeria / Algiers
EPI_ISL_11905497	2021-05-02	2022-04-10	Africa / Algeria / Bouira
EPI_ISL_12156731	2020-09-29	2022-04-20	Africa / Algeria / Blida
EPI_ISL_11905501	2021-05-03	2022-04-10	Africa / Algeria / Oran
EPI_ISL_11905500	2021-05	2022-04-10	Africa / Algeria / Ouargla
EPI_ISL_11905498	2021-05-27	2022-04-10	Africa / Algeria / Algiers
EPI_ISL_11905496	2021-02-17	2022-04-10	Africa / Algeria / Algiers
EPI_ISL_8421067	2021-09-12	2022-01-06	Africa / Algeria / Bouira
EPI_ISL_11749583	2021-06-01	2021-08-26	Africa / Algeria / Bouira
EPI_ISL_11749581	2021-05-17	2021-08-26	Africa / Algeria / Mascara
EPI_ISL_11749580	2021-05-18	2021-08-26	Africa / Algeria / Algiers
EPI_ISL_13553854	2022-05-12	2022-06-30	Africa / Algeria / Aidi Bel Abbes
EPI_ISL_19177906	2024-01-22	2024-06-03	Africa / Algeria / Blida
EPI_ISL_3718529	2021-06-14	2021-08-26	Africa / Algeria / Bouira
EPI_ISL_17222029	2022-12-18	2023-03-16	Africa / Algeria / Bejaia
EPI_ISL_11749579	2021-05-18	2021-08-26	Africa / Algeria / Algiers
EPI_ISL_11749578	2021-05-25	2021-08-26	Africa / Algeria / Algiers
EPI_ISL_13553857	2022-06-26	2022-06-30	Africa / Algeria / Thenia
EPI_ISL_13553851	2022-01-16	2022-06-30	Africa / Algeria / Annaba
EPI_ISL_19177903	2024-01-14	2024-06-03	Africa / Algeria / Blida
EPI_ISL_15498988	2022-07-31	2022-10-25	Africa / Algeria / M’SILA
EPI_ISL_3946135	2021-06-14	2021-09-05	Africa / Algeria / Bouira
EPI_ISL_3718528	2021-06-02	2021-08-26	Africa / Algeria / Blida
EPI_ISL_3718527	2021-06-02	2021-08-26	Africa / Algeria / Algiers
EPI_ISL_17222025	2022-07-17	2023-03-16	Africa / Algeria / Bejaia
EPI_ISL_17222024	2022-07-17	2023-03-16	Africa / Algeria / Bejaia
EPI_ISL_17222023	2022-07-17	2023-03-16	Africa / Algeria / Bejaia
EPI_ISL_17222022	2022-07-14	2023-03-16	Africa / Algeria / Bejaia
EPI_ISL_17222021	2022-07-14	2023-03-16	Africa / Algeria / Bejaia
EPI_ISL_17222020	2022-07-12	2023-03-16	Africa / Algeria / Bejaia
EPI_ISL_17222019	2022-06-30	2023-03-16	Africa / Algeria / Bejaia
EPI_ISL_17222018	2022-01-21	2023-03-16	Africa / Algeria / Bejaia
EPI_ISL_3690016	2021-07-28	2021-08-25	Africa / Algeria / Eddis
EPI_ISL_17222028	2022-07-19	2023-03-16	Africa / Algeria / Bejaia
EPI_ISL_17222027	2022-07-19	2023-03-16	Africa / Algeria / Bejaia
EPI_ISL_17222026	2022-07-19	2023-03-16	Africa / Algeria / Bejaia
EPI_ISL_17182707	2023-01-31	2023-03-11	Africa / Algeria / Algiers
EPI_ISL_3161809	2021-06-21	2021-08-01	Africa / Algeria / Algiers
EPI_ISL_12156733	2020-10-03	2022-04-20	Africa / Algeria / Bejaia
EPI_ISL_17182711	2023-02-09	2023-03-11	Africa / Algeria / Algiers
EPI_ISL_17182710	2023-02-19	2023-03-11	Africa / Algeria / Algiers
EPI_ISL_17182709	2023-02-08	2023-03-11	Africa / Algeria / Algiers
EPI_ISL_17182708	2023-01-30	2023-03-11	Africa / Algeria / Algiers
EPI_ISL_17182706	2023-01-23	2023-03-11	Africa / Algeria / Algiers
EPI_ISL_17182705	2023-01-23	2023-03-11	Africa / Algeria / Algiers
EPI_ISL_17182703	2023-01-17	2023-03-11	Africa / Algeria / Algiers
EPI_ISL_17182696	2023-01-03	2023-03-11	Africa / Algeria / Algiers
EPI_ISL_17182693	2022-12-28	2023-03-11	Africa / Algeria / Algiers
EPI_ISL_17182702	2023-01-17	2023-03-11	Africa / Algeria / Medea
EPI_ISL_17182701	2023-01-15	2023-03-11	Africa / Algeria / Blida
EPI_ISL_17182700	2023-01-12	2023-03-11	Africa / Algeria / Algiers
EPI_ISL_17182699	2023-01-10	2023-03-11	Africa / Algeria / Algiers
EPI_ISL_17182698	2023-01-08	2023-03-11	Africa / Algeria / Algiers
EPI_ISL_17182697	2023-01-04	2023-03-11	Africa / Algeria / Algiers
EPI_ISL_17182695	2023-01-03	2023-03-11	Africa / Algeria / Algiers
EPI_ISL_17182694	2023-01-03	2023-03-11	Africa / Algeria / Algiers
EPI_ISL_17182686	2022-12-25	2023-03-11	Africa / Algeria / Algiers
EPI_ISL_17182685	2022-12-26	2023-03-11	Africa / Algeria / Blida
EPI_ISL_17182680	2022-12-06	2023-03-11	Africa / Algeria / Algiers
EPI_ISL_17182692	2022-12-28	2023-03-11	Africa / Algeria / Algiers
EPI_ISL_17182691	2022-12-28	2023-03-11	Africa / Algeria / Algiers
EPI_ISL_17182690	2022-12-28	2023-03-11	Africa / Algeria / Algiers
EPI_ISL_17182689	2022-12-29	2023-03-11	Africa / Algeria / Algiers
EPI_ISL_17182688	2022-12-30	2023-03-11	Africa / Algeria / Algiers
EPI_ISL_17182687	2022-12-24	2023-03-11	Africa / Algeria / Algiers
EPI_ISL_17182684	2022-12-25	2023-03-11	Africa / Algeria / Medea
EPI_ISL_17182683	2022-12-21	2023-03-11	Africa / Algeria / Algiers
EPI_ISL_17182682	2022-12-22	2023-03-11	Africa / Algeria / Algiers
EPI_ISL_19302858	2024-01-30	2024-08-01	Africa / Algeria / Tipaza
EPI_ISL_17182681	2022-12-07	2023-03-11	Africa / Algeria / Algiers
EPI_ISL_17182679	2022-12-04	2023-03-11	Africa / Algeria / Algiers
EPI_ISL_11437940	2022-02-21	2022-03-27	Africa / Algeria / Algiers
EPI_ISL_11437941	2022-02-22	2022-03-27	Africa / Algeria / Algiers
EPI_ISL_19302853	2024-01-28	2024-08-01	Africa / Algeria / Algiers
EPI_ISL_19302852	2024-01-29	2024-08-01	Africa / Algeria / Constantine
EPI_ISL_19302851	2024-01-28	2024-08-01	Africa / Algeria / Tiaret
EPI_ISL_19302850	2024-01-30	2024-08-01	Africa / Algeria / Algiers
EPI_ISL_19302849	2024-01-28	2024-08-01	Africa / Algeria / Algiers
EPI_ISL_19302847	2024-01-22	2024-08-01	Africa / Algeria / Algiers
EPI_ISL_19302846	2024-01-22	2024-08-01	Africa / Algeria / Algiers
EPI_ISL_19302845	2024-01-25	2024-08-01	Africa / Algeria / Algiers
EPI_ISL_18830343	2023-01-19	2024-01-27	Africa / Algeria / Tizi-Ouzou
EPI_ISL_19302844	2024-01-25	2024-08-01	Africa / Algeria / Algiers
EPI_ISL_19302843	2024-01-08	2024-08-01	Africa / Algeria / Medea
EPI_ISL_18830822	2023-05-23	2024-01-27	Africa / Algeria / Tebessa
EPI_ISL_19302842	2024-01-07	2024-08-01	Africa / Algeria / Constantine
EPI_ISL_19302841	2024-01-09	2024-08-01	Africa / Algeria / Mostaganem
EPI_ISL_19302799	2024-01-08	2024-08-01	Africa / Algeria / Constantine
EPI_ISL_19302798	2024-03-17	2024-08-01	Africa / Algeria / Tizi-Ouzou
EPI_ISL_19302797	2024-02-13	2024-08-01	Africa / Algeria / Tipaza
EPI_ISL_19302781	2024-01-11	2024-08-01	Africa / Algeria / Mostaganem
EPI_ISL_19302780	2024-02-06	2024-08-01	Africa / Algeria / Mostaganem
EPI_ISL_19302779	2024-02-12	2024-08-01	Africa / Algeria / Mostaganem
EPI_ISL_19302778	2024-02-14	2024-08-01	Africa / Algeria / Mostaganem
EPI_ISL_19302777	2024-02-19	2024-08-01	Africa / Algeria / Mostaganem
EPI_ISL_19302776	2024-02-05	2024-08-01	Africa / Algeria / Medea
EPI_ISL_19302775	2024-02-15	2024-08-01	Africa / Algeria / Medea
EPI_ISL_19302774	2024-02-18	2024-08-01	Africa / Algeria / Medea
EPI_ISL_19302773	2024-02-04	2024-08-01	Africa / Algeria / Constantine
EPI_ISL_19302772	2024-04-08	2024-08-01	Africa / Algeria / Boumerdes
EPI_ISL_19302771	2024-02-06	2024-08-01	Africa / Algeria / Bouira
EPI_ISL_19302770	2024-02-08	2024-08-01	Africa / Algeria / Bouira
EPI_ISL_19302769	2024-02-15	2024-08-01	Africa / Algeria / Bouira
EPI_ISL_19302768	2024-02-20	2024-08-01	Africa / Algeria / Bouira
EPI_ISL_19302767	2024-02-5	2024-08-01	Africa / Algeria / Bouira
EPI_ISL_19302765	2024-02-29	2024-08-01	Africa / Algeria / Bejaia
EPI_ISL_19302763	2024-01-29	2024-08-01	Africa / Algeria / Bejaia
EPI_ISL_19302762	2024-02-28	2024-08-01	Africa / Algeria / Batna
EPI_ISL_19302761	2024-03-06	2024-08-01	Africa / Algeria / Batna
EPI_ISL_19302760	2024-04-21	2024-08-01	Africa / Algeria / Batna
EPI_ISL_19302757	2024-04-28	2024-08-01	Africa / Algeria / Algiers
EPI_ISL_19302750	2024-02-07	2024-08-01	Africa / Algeria / Algiers
EPI_ISL_19302749	2024-02-07	2024-08-01	Africa / Algeria / Algiers
EPI_ISL_19302748	2024-02-10	2024-08-01	Africa / Algeria / Algiers
EPI_ISL_19302746	2024-04-30	2024-08-01	Africa / Algeria / Algiers
EPI_ISL_19302745	2024-04-30	2024-08-01	Africa / Algeria / Algiers
EPI_ISL_19302742	2024-02-14	2024-08-01	Africa / Algeria / Algiers
EPI_ISL_19302741	2024-02-18	2024-08-01	Africa / Algeria / Algiers
EPI_ISL_11290252	2022-02-27	2022-03-22	Africa / Algeria / Algiers
EPI_ISL_15393560	2022-08-09	2022-10-17	Africa / Algeria / Oran
EPI_ISL_15393559	2022-08-09	2022-10-17	Africa / Algeria / Oran
EPI_ISL_15393558	2022-08-09	2022-10-17	Africa / Algeria / Oran
EPI_ISL_15393557	2022-08-08	2022-10-17	Africa / Algeria / Oran
EPI_ISL_15393556	2022-08-07	2022-10-17	Africa / Algeria / Oran
EPI_ISL_15393555	2022-08-01	2022-10-17	Africa / Algeria / Oran
EPI_ISL_15392094	2022-09-26	2022-10-17	Africa / Algeria / Algiers
EPI_ISL_15392093	2022-09-20	2022-10-17	Africa / Algeria / Algiers
EPI_ISL_15392092	2022-09-13	2022-10-17	Africa / Algeria / Algiers
EPI_ISL_18585950	2023-10-24	2023-12-04	Africa / Algeria / Medea
EPI_ISL_1240724	2021-03-04	2021-03-14	Africa / Algeria / Algiers
EPI_ISL_18822094	2024-01-02	2024-01-25	Africa / Algeria / Algiers
EPI_ISL_10752635	2022-02-05	2022-03-07	Africa / Algeria / Laghouat
EPI_ISL_1093430	2021-02-11	2021-02-27	Africa / Algeria / Algiers
EPI_ISL_19290914	2022-08-04	2024-07-28	Africa / Algeria / Annaba
EPI_ISL_19290917	2022-08-31	2024-07-28	Africa / Algeria / Annaba
EPI_ISL_19290919	2022-12-26	2024-07-28	Africa / Algeria / Annaba
EPI_ISL_19290952	2021-12-14	2024-07-28	Africa / Algeria / Annaba
EPI_ISL_19290951	2021-12-07	2024-07-28	Africa / Algeria / Annaba
EPI_ISL_19290955	2021-12-28	2024-07-28	Africa / Algeria / Annaba
EPI_ISL_19290911	2022-07-25	2024-07-28	Africa / Algeria / Annaba
EPI_ISL_19290902	2022-02-16	2024-07-28	Africa / Algeria / Annaba
EPI_ISL_19290946	2021-06-29	2024-07-28	Africa / Algeria / Annaba
EPI_ISL_19290905	2022-03-09	2024-07-28	Africa / Algeria / Annaba
EPI_ISL_19290940	2021-04-04	2024-07-28	Africa / Algeria / Annaba
EPI_ISL_19290945	2021-06-29	2024-07-28	Africa / Algeria / Annaba
EPI_ISL_19290908	2022-07-18	2024-07-28	Africa / Algeria / Annaba
EPI_ISL_19290941	2021-04-14	2024-07-28	Africa / Algeria / Annaba
EPI_ISL_19290937	2022-08-14	2024-07-28	Africa / Algeria / Annaba
EPI_ISL_19290942	2021-06-10	2024-07-28	Africa / Algeria / Annaba
EPI_ISL_19290944	2021-06-22	2024-07-28	Africa / Algeria / Annaba
EPI_ISL_19290936	2022-08-11	2024-07-28	Africa / Algeria / Annaba
EPI_ISL_19290938	2021-01-07	2024-07-28	Africa / Algeria / Annaba
EPI_ISL_19302855	2024-01-31	2024-08-01	Africa / Algeria / Tebessa
EPI_ISL_19290939	2021-01-04	2024-07-28	Africa / Algeria / Annaba
EPI_ISL_19290897	2022-02-19	2024-07-28	Africa / Algeria / Annaba
EPI_ISL_19290932	2023-10-19	2024-07-28	Africa / Algeria / Annaba
EPI_ISL_19290898	2022-02-15	2024-07-28	Africa / Algeria / Annaba
EPI_ISL_19290926	2023-04-13	2024-07-28	Africa / Algeria / Annaba
EPI_ISL_19290920	2022-12-27	2024-07-28	Africa / Algeria / Annaba
EPI_ISL_19290922	2023-03-14	2024-07-28	Africa / Algeria / Annaba
EPI_ISL_19290892	2022-02-02	2024-07-28	Africa / Algeria / Annaba
EPI_ISL_19290895	2022-02-09	2024-07-28	Africa / Algeria / Annaba
EPI_ISL_19302854	2024-01-30	2024-08-01	Africa / Algeria / Algiers
EPI_ISL_15349613	2022-08-15	2022-10-13	Africa / Algeria / Medea
EPI_ISL_15349612	2022-08-16	2022-10-13	Africa / Algeria / Medea
EPI_ISL_19290894	2022-02-07	2024-07-28	Africa / Algeria / Annaba
EPI_ISL_19290925	2023-04-10	2024-07-28	Africa / Algeria / Annaba
EPI_ISL_19290923	2023-03-16	2024-07-28	Africa / Algeria / Annaba
EPI_ISL_15349615	2022-08-16	2022-10-13	Africa / Algeria / Tebessa
EPI_ISL_15349614	2022-08-21	2022-10-13	Africa / Algeria / Medea
EPI_ISL_15349611	2022-08-14	2022-10-13	Africa / Algeria / Medea
EPI_ISL_15349610	2022-08-14	2022-10-13	Africa / Algeria / Medea
EPI_ISL_15349609	2022-08-16	2022-10-13	Africa / Algeria / Bouira
EPI_ISL_15349608	2022-08-22	2022-10-13	Africa / Algeria / Blida
EPI_ISL_15349599	2022-08-13	2022-10-13	Africa / Algeria / Algiers
EPI_ISL_15349598	2022-08-13	2022-10-13	Africa / Algeria / Algiers
EPI_ISL_15349595	2022-08-14	2022-10-13	Africa / Algeria / Algiers
EPI_ISL_15349607	2022-08-14	2022-10-13	Africa / Algeria / Blida
EPI_ISL_15349606	2022-08-21	2022-10-13	Africa / Algeria / Algiers
EPI_ISL_15349605	2022-08-11	2022-10-13	Africa / Algeria / Algiers
EPI_ISL_15349604	2022-08-21	2022-10-13	Africa / Algeria / Algiers
EPI_ISL_15349603	2022-08-17	2022-10-13	Africa / Algeria / Algiers
EPI_ISL_15349602	2022-08-17	2022-10-13	Africa / Algeria / Algiers
EPI_ISL_15349601	2022-08-17	2022-10-13	Africa / Algeria / Algiers
EPI_ISL_15349600	2022-08-14	2022-10-13	Africa / Algeria / Algiers
EPI_ISL_15349597	2022-08-13	2022-10-13	Africa / Algeria / Algiers
EPI_ISL_8035612	2021-11-20	2021-12-24	Africa / Algeria / Laghouat
EPI_ISL_13371971	2022-06-12	2022-06-20	Africa / Algeria / Algiers
EPI_ISL_15349596	2022-08-13	2022-10-13	Africa / Algeria / Algiers
EPI_ISL_15349594	2022-08-15	2022-10-13	Africa / Algeria / Algiers
EPI_ISL_15349593	2022-08-14	2022-10-13	Africa / Algeria / Algiers
EPI_ISL_19301107	2023-08-31	2024-07-31	Africa / Algeria / Tizi-Ouzou
EPI_ISL_19301109	2023-09-14	2024-07-31	Africa / Algeria / Tizi-Ouzou
EPI_ISL_19301110	2023-09-15	2024-07-31	Africa / Algeria / Tizi-Ouzou
EPI_ISL_19301105	2023-09-14	2024-07-31	Africa / Algeria / Oran
EPI_ISL_18585954	2023-10-24	2023-12-04	Africa / Algeria / Medea
EPI_ISL_13371974	2022-06-12	2022-06-20	Africa / Algeria / Algiers
EPI_ISL_13371973	2022-06-12	2022-06-20	Africa / Algeria / Algiers
EPI_ISL_13371972	2022-06-12	2022-06-20	Africa / Algeria / Algiers
EPI_ISL_19302659	2021-04-04	2024-07-28	Africa / Algeria / Annaba
EPI_ISL_19302660	2021-12-30	2024-07-28	Africa / Algeria / Annaba
EPI_ISL_19302747	2024-04-30	2024-08-01	Africa / Algeria / Algiers
EPI_ISL_19302791	2024-03-21	2024-08-01	Africa / Algeria / Tebessa
EPI_ISL_19302785	2024-04-25	2024-08-01	Africa / Algeria / Tebessa
EPI_ISL_19302743	2024-02-11	2024-08-01	Africa / Algeria / Algiers
EPI_ISL_19302764	2024-02-05	2024-08-01	Africa / Algeria / Bejaia
EPI_ISL_19302766	2024-01-16	2024-08-01	Africa / Algeria / Blida
EPI_ISL_13371970	2022-06-12	2022-06-20	Africa / Algeria / Algiers
EPI_ISL_19310364	2024-05-17	2024-08-05	Africa / Algeria / Oran
EPI_ISL_19310362	2024-07-21	2024-08-05	Africa / Algeria / Algiers
EPI_ISL_19302794	2024-02-15	2024-08-01	Africa / Algeria / Tiaret
EPI_ISL_19302800	2024-01-10	2024-08-01	Africa / Algeria / Tebessa
EPI_ISL_19302755	2024-05-01	2024-08-01	Africa / Algeria / Algiers
EPI_ISL_19302758	2024-03-11	2024-08-01	Africa / Algeria / Algiers
EPI_ISL_19302759	2024-02-04	2024-08-01	Africa / Algeria / Batna
EPI_ISL_19302856	2024-01-30	2024-08-01	Africa / Algeria / Tebessa
EPI_ISL_19302857	2024-01-30	2024-08-01	Africa / Algeria / Tipaza
EPI_ISL_19302848	2024-01-25	2024-08-01	Africa / Algeria / Medea
EPI_ISL_19310361	2024-07-24	2024-08-05	Africa / Algeria / Algiers
EPI_ISL_19310366	2024-07-09	2024-08-05	Africa / Algeria / Oran
EPI_ISL_10969632	2022-01-10	2022-03-13	Africa / Algeria / Algiers
EPI_ISL_10969634	2022-01-06	2022-03-13	Africa / Algeria / Algiers
EPI_ISL_18830358	2023-03-16	2024-01-27	Africa / Algeria / Algiers
EPI_ISL_18830341	2023-01-25	2024-01-27	Africa / Algeria / Tizi-Ouzou
EPI_ISL_18830353	2023-03-02	2024-01-27	Africa / Algeria / Oran
EPI_ISL_18830355	2023-03-02	2024-01-27	Africa / Algeria / Oran
EPI_ISL_18830737	2023-04-26	2024-01-27	Africa / Algeria / Tebessa
EPI_ISL_18830734	2023-04-19	2024-01-27	Africa / Algeria / Oran
EPI_ISL_19290930	2023-09-13	2024-07-28	Africa / Algeria / Annaba
EPI_ISL_13311220	2022-06-04	2022-06-15	Africa / Algeria / Algiers
EPI_ISL_18830736	2023-03-15	2024-01-27	Africa / Algeria / Tebessa
EPI_ISL_18830729	2023-04-18	2024-01-27	Africa / Algeria / Algiers
EPI_ISL_19035458	2024-01-09	2024-04-08	Africa / Algeria / Algiers
EPI_ISL_10752633	2022-02-05	2022-03-07	Africa / Algeria / Laghouat
EPI_ISL_19290949	2021-12-07	2024-07-28	Africa / Algeria / Annaba
EPI_ISL_19290933	2023-10-23	2024-07-28	Africa / Algeria / Annaba
EPI_ISL_19290931	2023-09-13	2024-07-28	Africa / Algeria / Annaba
EPI_ISL_13311221	2022-01-25	2022-06-15	Africa / Algeria / Oran
EPI_ISL_13311218	2022-05-30	2022-06-15	Africa / Algeria / Bouira
EPI_ISL_13311219	2022-06-01	2022-06-15	Africa / Algeria / Algiers
EPI_ISL_13311217	2022-01-10	2022-06-15	Africa / Algeria / Oran
EPI_ISL_13311216	2022-05-23	2022-06-15	Africa / Algeria / Sidi Bel Abbes
EPI_ISL_10588938	2022-01-30	2022-03-02	Africa / Algeria / Bouira
EPI_ISL_15252883	2022-08-22	2022-10-05	Africa / Algeria / Algiers
EPI_ISL_15252882	2022-08-16	2022-10-05	Africa / Algeria / Bouira
EPI_ISL_15252881	2022-08-16	2022-10-05	Africa / Algeria / Tebessa
EPI_ISL_15252880	2022-08-15	2022-10-05	Africa / Algeria / Algiers
EPI_ISL_15252879	2022-08-16	2022-10-05	Africa / Algeria / Bouira
EPI_ISL_15252878	2022-08-17	2022-10-05	Africa / Algeria / Algiers
EPI_ISL_15252877	2022-08-18	2022-10-05	Africa / Algeria / Algiers
EPI_ISL_15252876	2022-08-21	2022-10-05	Africa / Algeria / Tebessa
EPI_ISL_15252875	2022-08-15	2022-10-05	Africa / Algeria / Algiers
EPI_ISL_15252874	2022-08-18	2022-10-05	Africa / Algeria / Algiers
EPI_ISL_15252873	2022-08-21	2022-10-05	Africa / Algeria / Algiers
EPI_ISL_15252872	2022-08-21	2022-10-05	Africa / Algeria / Medea
EPI_ISL_15252871	2022-08-17	2022-10-05	Africa / Algeria / Algiers
EPI_ISL_15252870	2022-08-15	2022-10-05	Africa / Algeria / Medea
EPI_ISL_15252869	2022-08-18	2022-10-05	Africa / Algeria / Algiers
EPI_ISL_15252862	2022-08-20	2022-10-05	Africa / Algeria / Algiers
EPI_ISL_18822092	2023-12-26	2024-01-25	Africa / Algeria / Algiers
EPI_ISL_15252868	2022-08-15	2022-10-05	Africa / Algeria / Tebessa
EPI_ISL_15252867	2022-08-15	2022-10-05	Africa / Algeria / Algiers
EPI_ISL_15252866	2022-08-20	2022-10-05	Africa / Algeria / Algiers
EPI_ISL_15252865	2022-08-21	2022-10-05	Africa / Algeria / Algiers
EPI_ISL_15252864	2022-08-21	2022-10-05	Africa / Algeria / Algiers
EPI_ISL_15252863	2022-08-18	2022-10-05	Africa / Algeria / Algiers
EPI_ISL_15252861	2022-08-16	2022-10-05	Africa / Algeria / Algiers
EPI_ISL_18822095	2024-01-03	2024-01-25	Africa / Algeria / Algiers
EPI_ISL_18585941	2023-04-09	2023-12-04	Africa / Algeria / Tebessa
EPI_ISL_15235467	2022-07-24	2022-10-04	Africa / Algeria / Tlemcen
EPI_ISL_15238171	2022-08-14	2022-10-04	Africa / Algeria / Oran
EPI_ISL_15235472	2022-07-24	2022-10-04	Africa / Algeria / Oran
EPI_ISL_15235471	2022-07-24	2022-10-04	Africa / Algeria / Oran
EPI_ISL_15235470	2022-07-19	2022-10-04	Africa / Algeria / Oran
EPI_ISL_15235469	2022-07-25	2022-10-04	Africa / Algeria / Tlemcen
EPI_ISL_15235468	2022-07-25	2022-10-04	Africa / Algeria / Tlemcen
EPI_ISL_15235465	2022-07-22	2022-10-04	Africa / Algeria / Tlemcen
EPI_ISL_15235464	2022-07-21	2022-10-04	Africa / Algeria / Tlemcen
EPI_ISL_15235463	2022-07-20	2022-10-04	Africa / Algeria / Tlemcen
EPI_ISL_15235466	2022-07-24	2022-10-04	Africa / Algeria / Tlemcen
EPI_ISL_15235457	2022-07-18	2022-10-04	Africa / Algeria / Tlemcen
EPI_ISL_13282962	2022-02-16	2022-06-14	Africa / Algeria / Oran
EPI_ISL_13282961	2022-02-15	2022-06-14	Africa / Algeria / Oran
EPI_ISL_15235462	2022-07-20	2022-10-04	Africa / Algeria / Tlemcen
EPI_ISL_15235461	2022-07-20	2022-10-04	Africa / Algeria / Tlemcen
EPI_ISL_15235460	2022-07-19	2022-10-04	Africa / Algeria / Tlemcen
EPI_ISL_15235459	2022-07-19	2022-10-04	Africa / Algeria / Tlemcen
EPI_ISL_15235458	2022-07-19	2022-10-04	Africa / Algeria / Tlemcen
EPI_ISL_15235456	2022-07-14	2022-10-04	Africa / Algeria / Tlemcen
EPI_ISL_15235455	2022-06-27	2022-10-04	Africa / Algeria / Touggourt
EPI_ISL_15235454	2022-06-28	2022-10-04	Africa / Algeria / Touggourt
EPI_ISL_13282958	2022-01-11	2022-06-14	Africa / Algeria / Oran
EPI_ISL_18433586	2023-07-08	2023-10-25	Africa / Algeria / Algiers
EPI_ISL_19310365	2024-07-09	2024-08-05	Africa / Algeria / Oran
EPI_ISL_19310363	2024-05-14	2024-08-05	Africa / Algeria / Oran
EPI_ISL_19310360	2024-07-24	2024-08-05	Africa / Algeria / Algiers
EPI_ISL_19310359	2024-07-24	2024-08-05	Africa / Algeria / Algiers
EPI_ISL_19310358	2024-07-23	2024-08-05	Africa / Algeria / Algiers
EPI_ISL_19302788	2024-04-04	2024-08-01	Africa / Algeria / Tebessa
EPI_ISL_19302804	2023-05-26	2024-08-01	Africa / Algeria / Oran
EPI_ISL_19302803	2024-01-16	2024-08-01	Africa / Algeria / Algiers
EPI_ISL_19302802	2023-02-06	2024-08-01	Africa / Algeria / Algiers
EPI_ISL_19302801	2023-12-28	2024-08-01	Africa / Algeria / Medea
EPI_ISL_19302796	2024-01-14	2024-08-01	Africa / Algeria / Tipaza
EPI_ISL_19302795	2024-04-22	2024-08-01	Africa / Algeria / Tiaret
EPI_ISL_19302793	2024-04-18	2024-08-01	Africa / Algeria / Tebessa
EPI_ISL_19302792	2024-03-31	2024-08-01	Africa / Algeria / Tebessa
EPI_ISL_19302790	2024-04-15	2024-08-01	Africa / Algeria / Tebessa
EPI_ISL_19302787	2024-02-11	2024-08-01	Africa / Algeria / Tebessa
EPI_ISL_19302786	2024-04-23	2024-08-01	Africa / Algeria / Tebessa
EPI_ISL_19302784	2024-02-13	2024-08-01	Africa / Algeria / Tebessa
EPI_ISL_19302783	2024-02-12	2024-08-01	Africa / Algeria / Oran
EPI_ISL_19302782	2024-02-08	2024-08-01	Africa / Algeria / Msila
EPI_ISL_19302756	2024-04-29	2024-08-01	Africa / Algeria / Algiers
EPI_ISL_19302754	2024-05-01	2024-08-01	Africa / Algeria / Algiers
EPI_ISL_19302753	2024-05-01	2024-08-01	Africa / Algeria / Algiers
EPI_ISL_19302752	2024-05-01	2024-08-01	Africa / Algeria / Algiers
EPI_ISL_19302751	2024-04-30	2024-08-01	Africa / Algeria / Algiers
EPI_ISL_19302739	2024-01-27	2024-08-01	Africa / Algeria / Algiers
EPI_ISL_19301113	2023-09-16	2024-07-31	Africa / Algeria / Tizi-Ouzou
EPI_ISL_19301112	2023-09-16	2024-07-31	Africa / Algeria / Tizi-Ouzou
EPI_ISL_19301111	2023-09-16	2024-07-31	Africa / Algeria / Tizi-Ouzou
EPI_ISL_19301108	2023-09-23	2024-07-31	Africa / Algeria / Tizi-Ouzou
EPI_ISL_19301106	2023-09-14	2024-07-31	Africa / Algeria / Oran
EPI_ISL_19290956	2021-06-10	2024-07-28	Africa / Algeria / Annaba
EPI_ISL_19290954	2021-12-28	2024-07-28	Africa / Algeria / Annaba
EPI_ISL_19290953	2021-12-28	2024-07-28	Africa / Algeria / Annaba
EPI_ISL_19290950	2021-12-07	2024-07-28	Africa / Algeria / Annaba
EPI_ISL_19290948	2021-08-24	2024-07-28	Africa / Algeria / Annaba
EPI_ISL_19290947	2021-08-24	2024-07-28	Africa / Algeria / Annaba
EPI_ISL_19290943	2021-06-10	2024-07-28	Africa / Algeria / Annaba
EPI_ISL_19290935	2023-11-04	2024-07-28	Africa / Algeria / Annaba
EPI_ISL_19290929	2023-05-03	2024-07-28	Africa / Algeria / Annaba
EPI_ISL_19290928	2023-04-20	2024-07-28	Africa / Algeria / Annaba
EPI_ISL_19290927	2023-04-17	2024-07-28	Africa / Algeria / Annaba
EPI_ISL_19290924	2023-03-29	2024-07-28	Africa / Algeria / Annaba
EPI_ISL_19290921	2022-12-28	2024-07-28	Africa / Algeria / Annaba
EPI_ISL_19290918	2022-10-11	2024-07-28	Africa / Algeria / Annaba
EPI_ISL_19290916	2022-08-11	2024-07-28	Africa / Algeria / Annaba
EPI_ISL_19290915	2022-08-04	2024-07-28	Africa / Algeria / Annaba
EPI_ISL_19290913	2022-08-04	2024-07-28	Africa / Algeria / Annaba
EPI_ISL_19290912	2022-07-28	2024-07-28	Africa / Algeria / Annaba
EPI_ISL_19290910	2022-07-25	2024-07-28	Africa / Algeria / Annaba
EPI_ISL_19290909	2022-07-18	2024-07-28	Africa / Algeria / Annaba
EPI_ISL_19290907	2022-07-12	2024-07-28	Africa / Algeria / Annaba
EPI_ISL_19290906	2022-06-13	2024-07-28	Africa / Algeria / Annaba
EPI_ISL_19290904	2022-02-19	2024-07-28	Africa / Algeria / Annaba
EPI_ISL_19290903	2022-02-23	2024-07-28	Africa / Algeria / Annaba
EPI_ISL_19290901	2022-02-16	2024-07-28	Africa / Algeria / Annaba
EPI_ISL_19290900	2022-02-16	2024-07-28	Africa / Algeria / Annaba
EPI_ISL_19290899	2022-02-15	2024-07-28	Africa / Algeria / Annaba
EPI_ISL_19290896	2022-02-09	2024-07-28	Africa / Algeria / Annaba
EPI_ISL_13282960	2022-02-07	2022-06-14	Africa / Algeria / Oran
EPI_ISL_19290893	2022-02-01	2024-07-28	Africa / Algeria / Annaba
EPI_ISL_19290891	2022-02-01	2024-07-28	Africa / Algeria / Annaba
EPI_ISL_19290890	2022-01-20	2024-07-28	Africa / Algeria / Annaba
EPI_ISL_19177917	2024-01-22	2024-06-03	Africa / Algeria / Blida
EPI_ISL_19177916	2024-01-14	2024-06-03	Africa / Algeria / Blida
EPI_ISL_19177915	2024-01-22	2024-06-03	Africa / Algeria / Blida
EPI_ISL_19177914	2024-01-22	2024-06-03	Africa / Algeria / Blida
EPI_ISL_19177913	2024-01-22	2024-06-03	Africa / Algeria / Blida
EPI_ISL_19177912	2024-01-23	2024-06-03	Africa / Algeria / Blida
EPI_ISL_19177911	2024-01-23	2024-06-03	Africa / Algeria / Blida
EPI_ISL_19177910	2024-01-23	2024-06-03	Africa / Algeria / Blida
EPI_ISL_19177909	2024-01-23	2024-06-03	Africa / Algeria / Blida
EPI_ISL_19177908	2024-01-20	2024-06-03	Africa / Algeria / Blida
EPI_ISL_19177907	2024-01-21	2024-06-03	Africa / Algeria / Blida
EPI_ISL_19177905	2024-01-14	2024-06-03	Africa / Algeria / Blida
EPI_ISL_19177904	2024-01-17	2024-06-03	Africa / Algeria / Blida
EPI_ISL_19177902	2024-01-14	2024-06-03	Africa / Algeria / Blida
EPI_ISL_19177901	2024-01-14	2024-06-03	Africa / Algeria / Blida
EPI_ISL_19177900	2024-01-14	2024-06-03	Africa / Algeria / Blida
EPI_ISL_19035457	2024-01-09	2024-04-08	Africa / Algeria / Algiers
EPI_ISL_19035455	2024-01-08	2024-04-08	Africa / Algeria / Batna
EPI_ISL_19035454	2024-01-09	2024-04-08	Africa / Algeria / Batna
EPI_ISL_19035453	2024-01-09	2024-04-08	Africa / Algeria / Constantine
EPI_ISL_19035452	2024-01-10	2024-04-08	Africa / Algeria / Algiers
EPI_ISL_19035451	2024-01-17	2024-04-08	Africa / Algeria / Medea
EPI_ISL_19035450	2024-01-16	2024-04-08	Africa / Algeria / Algiers
EPI_ISL_19035449	2024-01-17	2024-04-08	Africa / Algeria / Algiers
EPI_ISL_19035448	2024-01-16	2024-04-08	Africa / Algeria / Blida
EPI_ISL_19035447	2024-01-16	2024-04-08	Africa / Algeria / Medea
EPI_ISL_19035446	2024-01-14	2024-04-08	Africa / Algeria / Blida
EPI_ISL_19035445	2024-01-15	2024-04-08	Africa / Algeria / Blida
EPI_ISL_19035444	2024-01-15	2024-04-08	Africa / Algeria / Blida
EPI_ISL_19035443	2024-01-15	2024-04-08	Africa / Algeria / Algiers
EPI_ISL_19035442	2024-01-13	2024-04-08	Africa / Algeria / Blida
EPI_ISL_19035441	2024-01-07	2024-04-08	Africa / Algeria / Tipaza
EPI_ISL_19035440	2024-01-11	2024-04-08	Africa / Algeria / Algiers
EPI_ISL_19035439	2024-01-11	2024-04-08	Africa / Algeria / Tipaza
EPI_ISL_19035438	2024-01-10	2024-04-08	Africa / Algeria / Tipaza
EPI_ISL_19035437	2024-01-08	2024-04-08	Africa / Algeria / Blida
EPI_ISL_19035436	2023-12-26	2024-04-08	Africa / Algeria / Mostaganem
EPI_ISL_19035435	2024-01-07	2024-04-08	Africa / Algeria / Bejaia
EPI_ISL_19035434	2024-01-21	2024-04-08	Africa / Algeria / M’sila
EPI_ISL_19035433	2024-01-08	2024-04-08	Africa / Algeria / Algiers
EPI_ISL_19035432	2024-01-04	2024-04-08	Africa / Algeria / Bordj-Bou-Arreridj
EPI_ISL_19035431	2024-01-03	2024-04-08	Africa / Algeria / Algiers
EPI_ISL_19035430	2024-01-01	2024-04-08	Africa / Algeria / Batna
EPI_ISL_15112253	2022-09-11	2022-09-26	Africa / Algeria / Algiers
EPI_ISL_15112252	2022-09-07	2022-09-26	Africa / Algeria / Algiers
EPI_ISL_15112251	2022-09-07	2022-09-26	Africa / Algeria / Algiers
EPI_ISL_15112250	2022-09-08	2022-09-26	Africa / Algeria / Bouira
EPI_ISL_15112249	2022-09-07	2022-09-26	Africa / Algeria / Tebessa
EPI_ISL_15112248	2022-09-07	2022-09-26	Africa / Algeria / Blida
EPI_ISL_15112247	2022-09-07	2022-09-26	Africa / Algeria / Algiers
EPI_ISL_15112246	2022-09-07	2022-09-26	Africa / Algeria / Blida
EPI_ISL_15112245	2022-09-07	2022-09-26	Africa / Algeria / Blida
EPI_ISL_15112244	2022-09-06	2022-09-26	Africa / Algeria / Blida
EPI_ISL_13282959	2022-01-31	2022-06-14	Africa / Algeria / Oran
