# Supplementary material for: Tracing SARS-CoV-2 Evolution in Algeria: Insights from 2020 to 2023
Source: Viruses. 2026 Feb 18;18(2):258. doi: 10.3390/v18020258 (PMC12945117; doi:10.3390/v18020258)
Supplement: Supplementary file 1 [file viruses-18-00258-s001.zip › metadata 449.tsv]

Virus name	Accession ID	Collection date	Location	Host	Additional location information	Sampling strategy	Gender	Patient age	Patient status	Last vaccinated	Passage	Specimen	Additional host information	Lineage	Clade	AA Substitutions
hCoV-19/Algeria/12664/2022	EPI_ISL_10588941	2022-01-31	Africa / Algeria / Algiers	Human			Female	88	unknown		Original	Oropharyngeal swab		BA.2	GRA	(NSP5_P132H,NSP3_G489S,Spike_L24del,NSP4_T327I,Spike_S373P,Spike_Q493R,Spike_N969K,Spike_H655Y,N_R203K,Spike_V213G,Spike_G142D,Spike_A27S,Spike_Q954H,N_P13L,Spike_N501Y,Spike_P25del,N_R32del,NS3_T223I,Spike_T19I,M_Q19E,Spike_N440K,NSP4_T492I,Spike_N679K,Spike_N764K,NSP6_G107del,Spike_Y505H,Spike_D796Y,N_G204R,Spike_T478K,N_S413R,M_A63T,Spike_S371F,Spike_K417N,NSP13_R392C,Spike_T376A,NSP6_S106del,…
hCoV-19/Algeria/96000/2021	EPI_ISL_10969513	2021-12-14	Africa / Algeria / Blida	Human			Male	29	unknown		Original	Oropharyngeal swab		B.1.617.2	GK	(N_G215C,N_D63G,N_R203M,NSP12_G671S,NSP3_V239I,NS3_S26L,NSP3_A614V,Spike_P681R,Spike_R158del,NSP3_P1228L,NS7a_V82A,NSP3_A488S,Spike_F157del,NSP4_T492I,NSP14_A394V,Spike_T19R,NS7a_T120I,N_D377Y,M_I82T,Spike_D950N,NS7b_T40I,NSP13_P77L,Spike_E156G,Spike_F186S,NSP3_P1469S,Spike_T478K,NSP6_T77A,NSP12_P323L,Spike_D614G,NSP4_V167L,Spike_L452R,NSP6_Q208R)
hCoV-19/Algeria/96318/2021	EPI_ISL_10969514	2021-12-14	Africa / Algeria / Bouira	Human			Female	45	unknown		Original	Oropharyngeal swab		B.1.617.2	GK	(N_G215C,N_D63G,N_R203M,NSP12_G671S,NS3_S26L,Spike_P681R,Spike_R158del,NSP3_P1228L,Spike_V1228L,NS7a_V82A,NSP3_A488S,Spike_F157del,NSP4_T492I,NSP14_A394V,Spike_T19R,NS7a_T120I,NSP5_T225I,N_D377Y,M_I82T,Spike_D950N,NS7b_T40I,NSP13_P77L,Spike_E156G,NSP3_P1469S,Spike_T478K,NSP6_T77A,NSP12_P323L,Spike_D614G,NSP4_V167L,Spike_L452R,NSP6_Q208R)
hCoV-19/Algeria/96449/2021	EPI_ISL_10969515	2021-12-15	Africa / Algeria / Algiers	Human			Female	45	unknown		Original	Oropharyngeal swab		B.1.617.2	GK	(N_G215C,N_D63G,N_R203M,NSP12_G671S,NSP2_K142R,NS3_S26L,Spike_P681R,Spike_R158del,NSP3_P1228L,NS7a_V82A,NSP3_A488S,Spike_F157del,NSP4_T492I,NSP14_A394V,Spike_T19R,NS7a_T120I,N_D377Y,M_I82T,Spike_D950N,NS7b_T40I,NSP13_P77L,Spike_E156G,NSP12_A382V,NSP3_P1469S,NS8_R101L,Spike_T478K,NSP6_T77A,NSP9_A107V,NSP12_P323L,Spike_D614G,NSP4_V167L,Spike_L452R,NSP6_Q208R)
hCoV-19/Algeria/96525/2021	EPI_ISL_10969516	2021-12-15	Africa / Algeria / Bouira	Human			Male	48	unknown		Original	Oropharyngeal swab		B.1.617.2	GK	(N_G215C,N_D63G,N_R203M,NSP12_G671S,NSP15_T325I,NS3_S26L,Spike_P681R,Spike_R158del,Spike_S939F,NSP3_P1228L,NS7a_V82A,NSP3_A488S,Spike_F157del,NSP4_T492I,NS3_G100C,NSP14_A394V,Spike_T19R,NS7a_T120I,N_D377Y,M_I82T,Spike_D950N,NS7b_T40I,NSP13_P77L,Spike_E156G,NSP15_I115S,NSP3_P1469S,Spike_T478K,NSP6_T77A,NSP12_P323L,Spike_D614G,NSP4_V167L,Spike_L452R,NSP6_Q208R,NSP3_S1467F)
hCoV-19/Algeria/98051/2021	EPI_ISL_10969517	2021-12-21	Africa / Algeria / Algiers	Human			Male	39	unknown		Original	Oropharyngeal swab		B.1.617.2	GK	(N_G215C,N_D63G,N_R203M,NSP12_G671S,NS6_D6G,NS3_S26L,Spike_P681R,Spike_R158del,NSP3_P1228L,NSP12_T85I,Spike_P174S,NSP3_T970M,NS7a_V82A,NSP3_A488S,Spike_F157del,NSP4_T492I,NSP14_A394V,Spike_T19R,NS7a_T120I,N_D377Y,M_I82T,Spike_D950N,NS7b_T40I,NSP13_P77L,Spike_E156G,NSP3_P1469S,Spike_T478K,NSP6_T77A,NSP12_P323L,Spike_D614G,NS3_T12del,Spike_V1104L,NSP4_V167L,Spike_L452R)
hCoV-19/Algeria/325/2022	EPI_ISL_10969618	2022-01-02	Africa / Algeria / Algiers	Human			Female	37	unknown		Original	Oropharyngeal swab		B.1.617.2	GK	(N_G215C,N_D63G,N_R203M,NSP12_G671S,Spike_E484K,NS3_S26L,Spike_P681R,N_V270L,Spike_R158del,NSP3_P1228L,NS7a_V82A,NSP3_A488S,Spike_F157del,NSP4_T492I,NSP14_A394V,Spike_T19R,NS7a_T120I,N_D377Y,NSP3_S126L,M_I82T,Spike_D950N,Spike_M1237I,NS7b_T40I,NSP13_P77L,NSP12_L387V,Spike_E156G,NSP3_P1469S,Spike_T478K,NSP6_T77A,NSP12_P323L,Spike_D614G,NSP4_V167L,Spike_L452R,NSP6_Q208R)
hCoV-19/Algeria/100322/2021	EPI_ISL_10969619	2021-12-29	Africa / Algeria / Algiers	Human			Male	42	unknown		Original	Oropharyngeal swab		B.1.617.2	GK	(N_G215C,N_D63G,N_R203M,NSP12_G671S,NSP14_P140A,NS3_S26L,Spike_E554D,Spike_P681R,Spike_R158del,NSP3_P1228L,NS7a_V82A,N_K370R,NSP3_A488S,Spike_F157del,NSP4_T492I,NSP14_A394V,Spike_T19R,NS7a_T120I,N_D377Y,M_I82T,Spike_D950N,NSP13_S80G,NS7b_T40I,NSP13_P77L,Spike_E156G,NSP3_P1469S,Spike_T478K,NSP6_T77A,NSP12_P323L,Spike_D614G,NSP4_V167L,Spike_L452R,NSP6_Q208R)
hCoV-19/Algeria/100313/2021	EPI_ISL_10969620	2021-12-29	Africa / Algeria / Algiers	Human			Male	74	unknown		Original	Oropharyngeal swab		B.1.617.2	GK	(N_G215C,N_D63G,N_R203M,NSP12_G671S,NSP2_T388I,NS3_S26L,Spike_P681R,Spike_R158del,NSP3_P1228L,NS7a_V82A,NSP3_A488S,Spike_F157del,NSP4_T492I,NSP14_A394V,Spike_T19R,NS7a_T120I,N_D377Y,M_I82T,Spike_D950N,NSP2_E545K,NS7b_T40I,NSP13_P77L,Spike_E156G,NSP3_P1469S,Spike_T478K,NSP6_T77A,NSP12_P323L,Spike_D614G,NSP4_V167L,Spike_L452R,NSP6_Q208R)
hCoV-19/Algeria/100308/2021	EPI_ISL_10969621	2021-12-29	Africa / Algeria / Algiers	Human			Female	54	unknown		Original	Oropharyngeal swab		B.1.617.2	GK	(NSP1_V35L,N_G215C,N_D63G,N_R203M,NSP12_G671S,NSP3_V239I,NS3_S26L,NSP3_A614V,Spike_P681R,Spike_R158del,NSP3_P1228L,NS7a_V82A,NSP3_A488S,Spike_F157del,NSP4_T492I,NSP14_A394V,Spike_T19R,NS7a_T120I,N_D377Y,M_I82T,Spike_D950N,NS7b_T40I,NSP13_P77L,Spike_E156G,Spike_F186S,NSP3_P1469S,Spike_T478K,NSP6_T77A,NSP12_P323L,Spike_D614G,NSP4_V167L,Spike_L452R,NSP6_Q208R)
hCoV-19/Algeria/17145/2022	EPI_ISL_11290251	2022-02-26	Africa / Algeria / Bouira	Human			Female	67	unknown		Original	Oropharyngeal swab		BA.2	GRA	(NSP5_P132H,NSP3_G489S,Spike_L24del,NSP4_T327I,Spike_S373P,Spike_N969K,Spike_H655Y,N_R203K,Spike_V213G,Spike_G142D,Spike_A27S,Spike_Q954H,N_P13L,Spike_P25del,N_R32del,NS3_T223I,Spike_T19I,M_Q19E,NSP4_T492I,Spike_N679K,Spike_N764K,NSP6_G107del,Spike_D796Y,N_G204R,Spike_T478K,N_S413R,M_A63T,Spike_K417N,NSP13_R392C,Spike_T376A,NSP6_S106del,Spike_G339D,Spike_R408S,NSP4_L438F,NSP14_I42V,Spike_P681H,NS…
hCoV-19/Algeria/17245/2022	EPI_ISL_11290252	2022-02-27	Africa / Algeria / Algiers	Human			Female	57	unknown		Original	Oropharyngeal swab		BA.2	GRA	(NSP5_P132H,NSP3_G489S,Spike_L24del,NSP4_T327I,Spike_S373P,Spike_N969K,Spike_H655Y,N_R203K,Spike_V213G,Spike_G142D,Spike_A27S,Spike_Q954H,N_P13L,Spike_P25del,N_R32del,NS3_T223I,Spike_T19I,M_Q19E,NSP4_T492I,Spike_N679K,Spike_N764K,NSP6_G107del,Spike_D796Y,N_G204R,Spike_T478K,N_S413R,M_A63T,Spike_S371F,Spike_K417N,NSP13_R392C,Spike_T376A,NSP6_S106del,Spike_G339D,Spike_R408S,NSP4_L438F,NSP14_I42V,Sp…
hCoV-19/Algeria/17305/2022	EPI_ISL_11290254	2022-02-27	Africa / Algeria / Bouira	Human			Female	86	unknown		Original	Oropharyngeal swab		BA.2	GRA	(NSP5_P132H,NSP3_G489S,Spike_L24del,NSP4_T327I,Spike_S373P,Spike_N969K,Spike_H655Y,N_R203K,Spike_V213G,Spike_G142D,Spike_A27S,Spike_Q954H,N_P13L,Spike_P25del,N_R32del,NS3_T223I,Spike_T19I,M_Q19E,NSP4_T492I,NSP1_R124C,Spike_N679K,Spike_N764K,NSP6_G107del,Spike_D796Y,N_G204R,Spike_T478K,N_S413R,M_A63T,Spike_S371F,Spike_K417N,NSP13_R392C,NSP6_S106del,Spike_T376A,Spike_G339D,Spike_R408S,NSP4_L438F,NS…
hCoV-19/Algeria/17360/2022	EPI_ISL_11290255	2022-02-27	Africa / Algeria / Bouira	Human			Male	79	unknown		Original	Oropharyngeal swab		BA.2	GRA	(NSP5_P132H,NSP3_G489S,Spike_L24del,NSP4_T327I,Spike_S373P,Spike_N969K,Spike_H655Y,N_R203K,Spike_V213G,Spike_G142D,Spike_A27S,Spike_Q954H,N_P13L,Spike_P25del,N_R32del,NS3_T223I,Spike_T19I,M_Q19E,NSP4_T492I,Spike_N679K,Spike_N764K,NSP6_G107del,Spike_D796Y,N_G204R,N_S413R,M_A63T,Spike_K417N,NSP13_R392C,Spike_T376A,NSP6_S106del,Spike_G339D,Spike_R408S,NSP4_L438F,NSP14_I42V,NSP4_L264F,Spike_P681H,NSP…
hCoV-19/Algeria/17459/2022	EPI_ISL_11290257	2022-02-28	Africa / Algeria / Algiers	Human			Male	49	unknown		Original	Oropharyngeal swab		BA.2	GRA	(NSP5_P132H,NSP3_G489S,Spike_L24del,NSP4_T327I,Spike_S373P,Spike_H655Y,Spike_N969K,N_R203K,Spike_G142D,Spike_V213G,Spike_A27S,Spike_Q954H,N_P13L,Spike_P25del,N_R32del,NS3_T223I,Spike_T19I,M_Q19E,NSP4_T492I,Spike_N679K,Spike_N764K,NS7b_T40I,NSP6_G107del,Spike_D796Y,N_G204R,Spike_T478K,N_S413R,M_A63T,Spike_S371F,Spike_K417N,NSP13_R392C,Spike_T376A,NSP6_S106del,Spike_G339D,Spike_R408S,NSP4_L438F,NSP…
hCoV-19/Algeria/40468/2021	EPI_ISL_11749578	2021-05-25	Africa / Algeria / Algiers	Human			Female	63	unknown		Original	Other		B.1.1.7	GR	(NS8_Q27stop,NSP3_T183I,NSP3_A890D,NSP6_G107del,Spike_T716I,NS8_K68stop,NSP6_S106del,N_R203K,Spike_A570D,Spike_D1118H,NSP6_F108del,NS8_Y73C,N_G204P,Spike_N501Y,NSP3_I1412T,NS8_R52I,NSP12_P323L,Spike_P681H,Spike_D614G,N_D3L,Spike_S982A,N_S235F)
hCoV-19/Algeria/7220/2021	EPI_ISL_11749582	2021-05-03	Africa / Algeria / Oran	Human			Male	72	unknown		Original	Other		B.1.620	G	(Spike_H69del,Spike_H245Y,NSP6_S106del,Spike_E484K,NSP2_T223I,Spike_T1027I,NSP3_M1547I,Spike_V126A,NSP13_A292S,Spike_P681H,NSP3_V1173I,NS7b_L14del,N_A220V,Spike_A243del,Spike_S477N,Spike_L244del,NSP6_G107del,Spike_D1118H,NSP6_F108del,Spike_L242del,Spike_V70del,Spike_P26S,NSP12_P323L,Spike_D614G)
hCoV-19/Algeria/14564/2021	EPI_ISL_11905496	2021-02-17	Africa / Algeria / Algiers	Human			Female	47	unknown		Original			B.1.1.7	GRY	(Spike_H69del,NSP3_T183I,NS3_S40L,NSP3_V473F,Spike_T716I,NSP6_S106del,N_R203K,Spike_A570D,NS3_G251S,Spike_N501Y,NSP16_D179G,NSP3_I1412T,NS8_R52I,Spike_P681H,Spike_Y144del,NSP15_K12N,NSP2_L550F,NSP6_G107del,NSP3_A890D,Spike_D1118H,NSP6_F108del,NS8_Y73C,N_G204R,Spike_V70del,NSP12_P323L,Spike_D614G,N_D3L,Spike_S982A,NSP16_T140I)
hCoV-19/Algeria/33699/2021	EPI_ISL_11905497	2021-05-02	Africa / Algeria / Bouira	Human			Male	37	unknown		Original			B.1.1.7	GRY	(Spike_H69del,NSP3_T183I,Spike_T716I,NS8_K68stop,NSP6_S106del,N_R203K,Spike_A570D,Spike_N501Y,NSP3_I1412T,NS8_R52I,Spike_P681H,NSP14_V125F,Spike_Y144del,NSP3_T1456I,NSP6_G107del,NSP3_A890D,Spike_D1118H,NSP6_F108del,NS8_Y73C,N_G204P,Spike_V70del,NSP12_P323L,Spike_D614G,N_D3L,Spike_S982A,N_S235F)
hCoV-19/Algeria/41388/2021	EPI_ISL_11905498	2021-05-27	Africa / Algeria / Algiers	Human			Male	72	unknown		Original			B.1.1.7	GRY	(Spike_H69del,NSP3_T183I,Spike_T716I,NS8_K68stop,NSP6_S106del,N_R203K,Spike_A570D,Spike_N501Y,NSP2_S263P,NSP3_I1412T,NS8_R52I,Spike_P681H,Spike_Y144del,NSP3_A41T,NS7a_S37F,NSP6_G107del,NSP3_A890D,Spike_D1118H,NSP6_F108del,NS8_Y73C,N_G204P,Spike_V70del,NSP12_P323L,Spike_D614G,N_D3L,Spike_S982A,N_S235F)
hCoV-19/Algeria/42269/2021	EPI_ISL_11905499	2021-05-31	Africa / Algeria / Algiers	Human			Male	84	unknown		Original			B.1.1.7	GRY	(Spike_H69del,NS8_Q27stop,NSP3_L297F,NSP3_T183I,NSP3_V473F,NS7a_P84L,Spike_T716I,NSP6_S106del,N_R203K,Spike_A570D,NS3_G251S,Spike_N501Y,NSP16_D179G,NSP3_I1412T,NS8_R52I,Spike_P681H,Spike_Y144del,NSP2_L550F,NSP6_G107del,NSP3_A890D,Spike_D1118H,NSP6_F108del,NS8_Y73C,N_G204R,Spike_V70del,NSP12_P323L,Spike_D614G,N_D3L,Spike_S982A,Spike_P26L,N_S235F)
hCoV-19/Algeria/2023/2021	EPI_ISL_11905500	2021-05	Africa / Algeria / Ouargla	Human			Male	33	unknown		Original			B.1.1.7	GRY	(Spike_H69del,NSP3_T183I,Spike_T716I,NS8_K68stop,NSP6_S106del,N_R203K,Spike_A570D,Spike_N501Y,NSP3_I1412T,NS8_R52I,Spike_P681H,Spike_Y144del,NSP2_A385V,NSP6_G107del,NSP3_A890D,Spike_D1118H,NSP6_F108del,NS8_Y73C,N_G204P,NSP6_L260F,Spike_V70del,NSP12_P323L,Spike_D614G,N_D3L,Spike_S982A,N_S235F)
hCoV-19/Algeria/7222/2021	EPI_ISL_11905501	2021-05-03	Africa / Algeria / Oran	Human			unknown	unknown	unknown		Original			B.1.1.7	GRY	(Spike_H69del,NS8_Q27stop,NSP2_T160I,NSP3_T183I,Spike_T716I,NS8_K68stop,NSP6_S106del,N_R203K,Spike_A570D,NS3_W131C,Spike_N501Y,NSP3_I1412T,NS8_R52I,Spike_P681H,Spike_Y144del,Spike_V171L,NSP6_G107del,NSP3_A890D,Spike_D1118H,NSP6_F108del,NS8_Y73C,N_G204R,Spike_V70del,N_G236V,NSP12_P323L,Spike_D614G,N_D3L,Spike_S982A,N_S235F)
hCoV-19/Algeria/36069/2021	EPI_ISL_11905503	2021-05-10	Africa / Algeria / Algiers	Human			Female	37	unknown		Original			B.1.1.7	GRY	(Spike_H69del,NS8_Q27stop,NSP3_T183I,Spike_T716I,NS8_K68stop,NSP6_S106del,N_R203K,Spike_A570D,Spike_D215Y,Spike_N501Y,NSP3_I1412T,NS8_R52I,Spike_P681H,Spike_Y144del,NSP6_G107del,NSP3_A890D,Spike_D1118H,NSP6_F108del,NS8_Y73C,N_G204P,Spike_V70del,NSP3_S1087F,NSP12_P323L,Spike_D614G,N_D3L,Spike_S982A,N_S235F)
hCoV-19/Algeria/42378/2021	EPI_ISL_11905507	2021-05-31	Africa / Algeria / Algiers	Human			Male	55	unknown		Original			B.1.1.7	GRY	(Spike_H69del,NS8_Q27stop,NSP3_T183I,Spike_T716I,NS8_K68stop,NSP6_S106del,N_R203K,Spike_A570D,Spike_N501Y,NSP3_I1412T,NS8_R52I,Spike_P681H,Spike_Y144del,Spike_G142V,NSP6_G107del,NSP3_A890D,Spike_D1118H,NSP6_F108del,NS8_Y73C,N_G204P,Spike_V70del,M_A81S,NSP12_P323L,Spike_D614G,N_D3L,Spike_S982A,N_S235F)
hCoV-19/Algeria/42382/2021	EPI_ISL_11905508	2021-05-31	Africa / Algeria / Algiers	Human			Female	34	unknown		Original			B.1.1.7	GRY	(Spike_H69del,NS8_Q27stop,NSP3_T183I,Spike_T716I,NS8_K68stop,NSP6_S106del,N_R203K,Spike_A570D,Spike_N501Y,NSP3_I1412T,NS8_R52I,Spike_P681H,Spike_Y144del,NSP6_G107del,NSP3_A890D,Spike_D1118H,NSP6_F108del,NS8_Y73C,N_G204P,Spike_V70del,NSP12_P323L,Spike_D614G,N_D3L,Spike_S982A,N_S235F)
hCoV-19/Algeria/40131/2021	EPI_ISL_11926002	2021-05-24	Africa / Algeria / Algiers	Human			Female	50	unknown		Original			A.27	S	(Spike_L18F,Spike_G1219V,NSP13_P77L,Spike_H655Y,NS3_V50A,NSP2_K142R,NSP3_K379N,NSP2_P106L,NSP6_N82S,NSP3_E1271D,NS3_P258del,Spike_D796Y,NSP13_V348L,Spike_N501Y,NSP14_A23S,N_S202N,NSP4_D217G,NS3_N257del,NS8_L84S,Spike_L452R,Spike_A653V)
hCoV-19/Algeria/32833/2021	EPI_ISL_11926006	2021-04-27	Africa / Algeria / Bouira	Human			Female	58	unknown		Original			A.27	S	(Spike_L18F,NSP13_P77L,Spike_H655Y,NS3_V50A,NSP2_P106L,NSP6_N82S,NS7a_Q62R,NS3_P258del,NSP13_K460R,Spike_D796Y,N_D358N,Spike_N501Y,N_S202N,NSP4_D217G,NS3_N257del,NS8_L84S,Spike_L452R,Spike_A653V)
hCoV-19/Algeria/16570/2022	EPI_ISL_12042771	2022-02-21	Africa / Algeria / Algiers	Human			Female	75	unknown		Original	Oropharyngeal swab		BA.1.1	GRA	(NSP5_P132H,Spike_H69del,Spike_T95I,Spike_ins213XEP,Spike_A67V,Spike_S373P,Spike_Q493R,Spike_N969K,Spike_H655Y,Spike_N856K,N_R203K,Spike_G142D,NSP3_A1892T,Spike_Q954H,N_P13L,NSP3_L1266I,Spike_N501Y,N_R32del,M_Q19E,Spike_N440K,NSP4_T492I,NSP6_L105del,Spike_N679K,Spike_N764K,NSP6_G107del,Spike_Y505H,Spike_R346K,NSP6_I189V,Spike_T547K,M_D3G,Spike_D796Y,N_G204R,Spike_T478K,Spike_V143del,M_A63T,Spike_…
hCoV-19/Algeria/16580/2022	EPI_ISL_12042772	2022-02-21	Africa / Algeria / Medea	Human			Male	81	unknown		Original	Oropharyngeal swab		BA.1.1	GRA	(NSP5_P132H,Spike_H69del,Spike_T95I,Spike_A67V,Spike_S373P,Spike_Q493R,Spike_N969K,Spike_H655Y,Spike_N856K,N_R203K,Spike_G142D,NSP3_A1892T,Spike_Q954H,N_P13L,NSP3_L1266I,Spike_N501Y,N_R32del,M_Q19E,Spike_N440K,NSP4_T492I,NSP6_L105del,Spike_N679K,Spike_N764K,Spike_L212I,NSP6_G107del,Spike_Y505H,Spike_R346K,NSP6_I189V,Spike_T547K,M_D3G,Spike_D796Y,N_G204R,Spike_T478K,Spike_V143del,M_A63T,Spike_G496…
hCoV-19/Algeria/17071/2022	EPI_ISL_12042774	2022-02-24	Africa / Algeria / Algiers	Human			Female	29	unknown		Original	Oropharyngeal swab		BA.2.58	GRA	(NSP5_P132H,NSP3_G489S,Spike_L24del,NSP4_T327I,Spike_Q493R,Spike_N969K,Spike_H655Y,N_R203K,Spike_V213G,Spike_G142D,Spike_A27S,Spike_Q954H,N_P13L,Spike_N501Y,Spike_P25del,N_R32del,NS3_T223I,Spike_T19I,N_T49I,M_Q19E,Spike_N440K,NSP4_T492I,Spike_N679K,Spike_N764K,NSP6_G107del,Spike_Y505H,Spike_D796Y,N_G204R,Spike_T478K,N_S413R,M_A63T,Spike_V1264L,Spike_K417N,NSP13_R392C,NSP6_S106del,Spike_R408S,NSP4…
hCoV-19/Algeria/17072/2022	EPI_ISL_12042775	2022-02-24	Africa / Algeria / Algiers	Human			Male	67	unknown		Original	Oropharyngeal swab		BA.2	GRA	(NSP5_P132H,NSP3_G489S,Spike_L24del,NSP4_T327I,Spike_Q493R,Spike_N969K,Spike_H655Y,N_R203K,Spike_V213G,Spike_G142D,Spike_A27S,Spike_Q954H,N_P13L,Spike_N501Y,Spike_P25del,N_R32del,NS3_T223I,Spike_T19I,M_Q19E,Spike_N440K,NSP4_T492I,Spike_N679K,Spike_N764K,NSP6_G107del,Spike_Y505H,Spike_D796Y,N_G204R,Spike_T478K,N_S413R,M_A63T,Spike_K417N,NSP13_R392C,NSP6_S106del,Spike_R408S,NSP4_L438F,NSP14_I42V,Sp…
hCoV-19/Algeria/17304/2022	EPI_ISL_12042776	2022-02-27	Africa / Algeria / Bouira	Human			Male	67	unknown		Original	Oropharyngeal swab		BA.1.18	GRA	(NSP5_P132H,Spike_H69del,Spike_T95I,Spike_A67V,Spike_S373P,Spike_Q493R,Spike_N969K,Spike_H655Y,Spike_N856K,N_R203K,Spike_G142D,NSP3_A1892T,Spike_Q954H,NS3_D155Y,N_P13L,NSP3_L1266I,Spike_N501Y,N_R32del,M_Q19E,Spike_N440K,NSP4_T492I,NSP6_L105del,Spike_N679K,Spike_N764K,Spike_L212I,NSP6_G107del,Spike_Y505H,NSP6_I189V,Spike_T547K,M_D3G,Spike_D796Y,N_G204R,Spike_T478K,Spike_V143del,M_A63T,Spike_G496S,…
hCoV-19/Algeria/17365/2022	EPI_ISL_12042777	2022-02-27	Africa / Algeria / Bouira	Human			Male	86	unknown		Original	Oropharyngeal swab		BA.1.18	GRA	(NSP5_P132H,Spike_H69del,Spike_T95I,Spike_A67V,Spike_S373P,Spike_Q493R,Spike_N969K,Spike_H655Y,Spike_N856K,N_R203K,Spike_G142D,NSP3_A1892T,Spike_Q954H,NS3_D155Y,N_P13L,NSP3_L1266I,Spike_N501Y,N_R32del,Spike_N440K,NSP4_T492I,NSP6_L105del,Spike_N679K,Spike_N764K,Spike_L212I,NSP6_G107del,Spike_Y505H,NSP6_I189V,Spike_T547K,Spike_D796Y,N_G204R,Spike_T478K,Spike_V143del,M_A63T,Spike_G496S,Spike_K417N,N…
hCoV-19/Algeria/13889/2022	EPI_ISL_12043095	2022-02-06	Africa / Algeria / Blida	Human			Male	73	unknown		Original	Oropharyngeal swab		BA.2	GRA	(NSP5_P132H,Spike_K417N,Spike_L24del,Spike_S373P,NSP6_S106del,Spike_Q493R,Spike_N969K,Spike_H655Y,N_R203K,Spike_V213G,Spike_S371L,Spike_G142D,Spike_A27S,Spike_Q954H,Spike_G339D,N_P13L,Spike_N501Y,Spike_P25del,N_R32del,NSP14_I42V,Spike_P681H,M_Q19E,Spike_N440K,N_S33del,NSP4_T492I,Spike_S375F,Spike_Q498R,Spike_N679K,Spike_N764K,Spike_S477N,NSP6_G107del,Spike_Y505H,N_E31del,NSP6_F108del,Spike_D796Y,…
hCoV-19/Algeria/13901/2022	EPI_ISL_12043096	2022-02-06	Africa / Algeria / Algiers	Human			Female	30	unknown		Original	Oropharyngeal swab		BA.2	GRA	(NSP5_P132H,Spike_L24del,NSP3_G489S,NSP4_T327I,Spike_S373P,Spike_H655Y,Spike_N969K,Spike_Q493R,N_R203K,Spike_V213G,Spike_G142D,Spike_A27S,Spike_Q954H,N_P13L,Spike_P25del,Spike_N501Y,N_R32del,NS3_T223I,Spike_T19I,M_Q19E,Spike_N440K,NSP4_T492I,Spike_N679K,Spike_N764K,NSP6_G107del,Spike_Y505H,Spike_D796Y,N_G204R,Spike_T478K,N_S413R,M_A63T,Spike_S371F,NSP13_R392C,Spike_K417N,NSP6_S106del,Spike_T376A,…
hCoV-19/Algeria/13918/2022	EPI_ISL_12043097	2022-02-06	Africa / Algeria / Algiers	Human			Female	39	unknown		Original	Oropharyngeal swab		BA.2	GRA	(NSP5_P132H,NSP3_G489S,Spike_L24del,NSP4_T327I,Spike_S373P,Spike_Q493R,Spike_N969K,Spike_H655Y,N_R203K,Spike_V213G,Spike_G142D,Spike_A27S,Spike_Q954H,N_P13L,Spike_N501Y,Spike_P25del,N_R32del,NS3_T223I,Spike_T19I,M_Q19E,Spike_N440K,NSP4_T492I,Spike_N679K,Spike_N764K,NSP6_G107del,Spike_Y505H,Spike_D796Y,N_G204R,Spike_T478K,N_S413R,M_A63T,Spike_S371F,Spike_K417N,NSP13_R392C,Spike_T376A,NSP6_S106del,…
hCoV-19/Algeria/14198/2022	EPI_ISL_12043098	2022-02-06	Africa / Algeria / Bouira	Human			Male	54	unknown		Original	Oropharyngeal swab		BA.2	GRA	(NSP5_P132H,NSP3_G489S,Spike_L24del,NSP4_T327I,Spike_S373P,Spike_Q493R,Spike_H655Y,Spike_N969K,N_R203K,Spike_G142D,Spike_V213G,Spike_A27S,Spike_Q954H,N_P13L,Spike_P25del,Spike_N501Y,N_R32del,NS3_T223I,Spike_T19I,M_Q19E,Spike_N440K,NSP4_T492I,Spike_N679K,Spike_N764K,NSP6_G107del,Spike_Y505H,Spike_D796Y,N_G204R,Spike_T478K,N_S413R,M_A63T,Spike_S371F,Spike_K417N,NSP13_R392C,NSP6_S106del,Spike_T376A,…
hCoV-19/Algeria/14250/2022	EPI_ISL_12043099	2022-02-07	Africa / Algeria / Algiers	Human			Male	36	unknown		Original	Oropharyngeal swab		BA.2	GRA	(NSP5_P132H,Spike_K417N,Spike_L24del,Spike_S373P,NSP6_S106del,Spike_Q493R,Spike_N969K,Spike_H655Y,N_R203K,Spike_V213G,Spike_S371L,Spike_G142D,Spike_A27S,Spike_Q954H,Spike_G339D,N_P13L,Spike_R408S,Spike_N501Y,Spike_P25del,N_R32del,NSP14_I42V,Spike_P681H,M_Q19E,Spike_N440K,N_S33del,NSP4_T492I,Spike_S375F,Spike_Q498R,Spike_N679K,Spike_N764K,Spike_S477N,NSP6_G107del,Spike_Y505H,N_E31del,NSP6_F108del,…
hCoV-19/Algeria/14400/2022	EPI_ISL_12043100	2022-02-07	Africa / Algeria / Medea	Human			Female	86	unknown		Original	Oropharyngeal swab		BA.2	GRA	(NSP5_P132H,Spike_L24del,NSP3_G489S,NSP4_T327I,Spike_S373P,Spike_Q493R,Spike_H655Y,Spike_N969K,N_R203K,Spike_G142D,Spike_V213G,Spike_A27S,Spike_Q954H,N_P13L,Spike_P25del,Spike_N501Y,N_R32del,NS3_T223I,Spike_T19I,M_Q19E,Spike_N440K,NSP4_T492I,Spike_N679K,Spike_N764K,NSP6_G107del,Spike_Y505H,Spike_D796Y,N_G204R,Spike_T478K,N_S413R,M_A63T,Spike_S371F,NSP13_R392C,Spike_K417N,NSP6_S106del,Spike_G339D,…
hCoV-19/Algeria/15105/2022	EPI_ISL_12043101	2022-02-10	Africa / Algeria / Algiers	Human			Female	34	unknown		Original	Oropharyngeal swab		BA.2	GRA	(NSP5_P132H,NSP3_G489S,Spike_L24del,NSP4_T327I,Spike_S373P,Spike_Q493R,Spike_N969K,Spike_H655Y,N_R203K,Spike_V213G,Spike_G142D,Spike_A27S,Spike_Q954H,N_P13L,Spike_N501Y,Spike_P25del,N_R32del,NS3_T223I,Spike_T19I,M_Q19E,Spike_N440K,NSP4_T492I,NSP3_A1766V,Spike_N679K,Spike_N764K,NSP6_G107del,Spike_Y505H,Spike_D796Y,N_G204R,Spike_T478K,N_S413R,M_A63T,Spike_S371F,Spike_K417N,NSP13_R392C,Spike_T376A,N…
hCoV-19/Algeria/11814/2020	EPI_ISL_12156725	2020-05-02	Africa / Algeria / Medea	Human			Female	82	unknown		Original	Nasal		B.1	GH	(Spike_A27V,NS3_Q57H,NSP2_T85I,NSP12_P323L,Spike_D614G)
hCoV-19/Algeria/12031/2020	EPI_ISL_12156726	2020-05-16	Africa / Algeria / Blida	Human			Female	32	unknown		Original	Nasopharyngeal swab		B.1.597	GH	(NSP2_R27C,N_S186Y,NSP10_A24V,NS3_Q57H,NSP2_T85I,NSP12_P323L,Spike_D614G)
hCoV-19/Algeria/90959/2020	EPI_ISL_12156728	2020-09-19	Africa / Algeria / Algiers	Human			Female	20	unknown		Original	Nasal		B.1.1	GR	(N_G238C,N_R203K,Spike_V687I,N_D3Y,N_G204R,NSP12_P323L,Spike_D614G,NSP2_K219N)
hCoV-19/Algeria/91118/2020	EPI_ISL_12156729	2020-09-20	Africa / Algeria / Algiers	Human			Male	35	unknown		Original	Nasal		B.1.597	GH	(NS3_A99V,N_S186Y,Spike_D1260Y,NS3_Q57H,NSP2_T85I,NSP13_V597M,NSP12_P323L,Spike_D614G,N_D144H)
hCoV-19/Algeria/91404/2020	EPI_ISL_12156730	2020-09-21	Africa / Algeria / Algiers	Human			Female	80	unknown		Original	Nasal		B.1.1	GR	(M_L29F,NSP3_K1679N,N_R203K,N_G204L,NS8_D119Y,NSP1_G49D,NSP12_P323L,Spike_D614G)
hCoV-19/Algeria/95788/2020	EPI_ISL_12156731	2020-09-29	Africa / Algeria / Blida	Human			Female	51	unknown		Original	Nasal		B.1.1	GR	(NSP3_K1715R,N_R203K,NSP3_Q180H,N_G204R,NSP15_S287L,NSP12_P323L,Spike_D614G,Spike_Q134H)
hCoV-19/Algeria/96150/2020	EPI_ISL_12156732	2020-10-01	Africa / Algeria / Bouira	Human			Male	92	unknown		Original	Nasopharyngeal swab		B.1.1	GR	(NSP3_N1543K,N_R203K,NSP13_A208V,NSP13_A302S,N_G204R,NSP12_P323L,Spike_D614G)
hCoV-19/Algeria/96626/2020	EPI_ISL_12156733	2020-10-03	Africa / Algeria / Bejaia	Human			Male	63	unknown		Original	Nasal		B.1.1	GR	(N_R203K,N_G204R,N_P13L,NSP12_P323L,Spike_D614G,NS3_S171L,NSP1_E87D)
hCoV-19/Algeria/131466/2020	EPI_ISL_12156736	2020-11-29	Africa / Algeria / Algiers	Human			Male	51	unknown		Original	Nasopharyngeal swab		B.1.160	GH	(N_M234I,Spike_S477N,NSP4_M324I,NSP12_A185S,NSP2_R370C,NSP3_P1326S,NSP3_A1262V,NS3_Q57H,NSP9_Q49H,NSP8_A14V,NSP12_P323L,Spike_D614G,N_A376T,NSP12_V776L,NSP15_S147G)
hCoV-19/Algeria/142249/2020	EPI_ISL_12156740	2020-12-24	Africa / Algeria / Tipaza	Human			Male	15	unknown		Original	Nasopharyngeal swab		B.1	G	(NSP15_V127F,Spike_T95I,NS3_H78Y,Spike_N439K,NSP3_G307C,NSP2_G265V,N_S202N,NSP12_P323L,Spike_D614G,NSP3_A1431G)
hCoV-19/Algeria/143901/2020	EPI_ISL_12156742	2020-12-29	Africa / Algeria / Blida	Human			Female	34	unknown		Original	Nasopharyngeal swab		B.1	G	(NS3_H78Y,Spike_N439K,NSP2_G265V,N_S202N,NSP12_P323L,N_T247S,Spike_D614G,Spike_L54F)
hCoV-19/Algeria/8382/2021	EPI_ISL_12156744	2021-01-25	Africa / Algeria / El Oued	Human			Female	87	unknown		Original	Nasopharyngeal swab		B.1.1	GR	(NS6_N39K,NS7b_M24I,N_R203K,NSP3_S370L,N_G204R,N_P13L,NSP13_A520V,NSP12_P323L,Spike_D614G,Spike_D80Y,N_A336V)
hCoV-19/Algeria/8384/2021	EPI_ISL_12156745	2021-01-25	Africa / Algeria / El Oued	Human			Female	68	unknown		Original	Nasopharyngeal swab		B.1.1.317	GR	(E_P71L,NSP6_L105F,NSP13_Q518H,N_R203K,N_G204R,NS3_T151I,NSP14_P43L,NSP12_P323L,Spike_D614G,N_A211V,Spike_Q675H,NS3_G251C)
hCoV-19/Algeria/17885/2021	EPI_ISL_12156746	2021-03-01	Africa / Algeria / Algiers	Human			Male	60	unknown		Original	Nasal		B.1.525	G	(NSP15_D128Y,Spike_H69del,NSP12_P323F,M_I82T,Spike_A67V,N_A12G,NSP3_T1189I,NSP6_G107del,NSP6_S106del,Spike_E484K,N_T205I,NSP6_F108del,Spike_Q52R,Spike_L5F,Spike_V70del,Spike_D614G,Spike_Y144del,Spike_F888L,Spike_Q677H)
hCoV-19/Algeria/21179/2021	EPI_ISL_12156747	2021-03-13	Africa / Algeria / Laghouat	Human			Male	40	unknown		Original	Nasopharyngeal swab		B.1.525	G	(NSP2_E493G,Spike_H69del,NSP12_P323F,M_I82T,Spike_A67V,N_A12G,NSP3_T1189I,NSP6_G107del,NSP6_S106del,Spike_E484K,N_T205I,NSP6_F108del,Spike_Q52R,Spike_V70del,Spike_D614G,Spike_Y144del,Spike_F888L,Spike_Q677H)
hCoV-19/Algeria/21542/2021	EPI_ISL_12156748	2021-03-14	Africa / Algeria / Algiers	Human			Male	34	unknown		Original	Nasal		B.1.525	G	(Spike_H69del,NSP12_P323F,M_I82T,NSP15_W332K,Spike_A67V,N_A12G,NSP3_T1189I,NSP6_G107del,NSP6_S106del,Spike_E484K,N_T205I,NSP6_F108del,Spike_Q52R,Spike_V70del,Spike_D614G,Spike_Y144del,Spike_F888L,Spike_Q677H)
hCoV-19/Algeria/22919/2021	EPI_ISL_12156749	2021-03-22	Africa / Algeria / Blida	Human			Female	46	unknown		Original	Nasopharyngeal swab		R.1	GR	(Spike_G769V,Spike_H69del,NSP3_S126L,NSP14_P412H,Spike_S494P,Spike_E484K,N_R203K,N_G204R,M_F28L,Spike_V70del,Spike_W152L,N_S187L,NSP12_P323L,NSP13_G439R,Spike_D614G,N_Q418H)
hCoV-19/Algeria/33008/2021	EPI_ISL_12156751	2021-04-26	Africa / Algeria / Algiers	Human			Male	57	unknown		Original	Nasopharyngeal swab		B.1.1.7	GRY	(Spike_H69del,NS8_Q27stop,NSP3_T183I,NSP3_V473F,Spike_T716I,NSP6_S106del,N_R203K,Spike_A570D,NS3_G251S,Spike_N501Y,NSP16_D179G,NSP3_I1412T,NS8_R52I,Spike_P681H,Spike_Y144del,NSP2_L550F,NSP6_G107del,NSP3_A890D,Spike_D1118H,NSP6_F108del,NS8_Y73C,N_G204R,Spike_V70del,NSP12_P323L,Spike_D614G,N_D3L,Spike_S982A,N_S235F)
hCoV-19/Algeria/32679/2021	EPI_ISL_12156752	2021-04-26	Africa / Algeria / Algiers	Human			Female	60	unknown		Original	Nasal		B.1.1.7	GRY	(Spike_H69del,NS8_Q27stop,NSP3_T183I,Spike_T716I,NS8_K68stop,NSP6_S106del,N_R203K,Spike_A570D,Spike_N501Y,NSP3_I1412T,NS8_R52I,Spike_P681H,Spike_Y144del,NSP12_P227L,NSP6_G107del,NSP3_A890D,Spike_D1118H,N_T205I,NSP6_F108del,NS8_Y73C,NS3_T268M,N_G204R,Spike_V70del,NSP12_P323L,NSP14_P451S,Spike_D614G,N_D3L,Spike_S982A,N_S235F)
hCoV-19/Algeria/33212/2021	EPI_ISL_12156753	2021-04-28	Africa / Algeria / Algiers	Human			Male	24	unknown		Original	Nasopharyngeal swab		B.1.1.7	GRY	(Spike_H69del,NS8_Q27stop,NSP3_T183I,NSP3_V473F,Spike_T716I,NSP6_S106del,N_R203K,Spike_A570D,NS3_G251S,Spike_N501Y,NSP16_D179G,NSP3_I1412T,NS8_R52I,Spike_P681H,Spike_Y144del,NSP2_A340V,NSP2_L550F,NSP6_G107del,NSP3_A890D,Spike_D1118H,NSP6_F108del,NS8_Y73C,N_G204R,Spike_V70del,NSP12_P323L,Spike_D614G,N_D3L,Spike_S982A,N_S235F)
hCoV-19/Algeria/34055/2021	EPI_ISL_12156754	2021-05-02	Africa / Algeria / Algiers	Human			Female	35	unknown		Original	Nasopharyngeal swab		B.1.525	G	(Spike_H69del,NSP12_P323F,M_I82T,Spike_A67V,N_A12G,NSP3_T1189I,NSP2_R121Q,NSP6_G107del,NSP6_S106del,Spike_E484K,NSP2_P568H,N_T205I,NSP6_F108del,Spike_Q52R,Spike_V70del,NSP9_G38V,Spike_D614G,Spike_Y144del,Spike_F888L,Spike_Q677H,N_I292V)
hCoV-19/Algeria/35665/2021	EPI_ISL_12156755	2021-05-09	Africa / Algeria / Algiers	Human			Female	43	unknown		Original	Nasal		B.1.1.7	GRY	(Spike_H69del,NS8_Q27stop,NSP3_T183I,NSP3_V473F,Spike_T716I,NSP6_S106del,N_R203K,Spike_A570D,NS3_G251S,N_A208del,Spike_N501Y,NSP16_D179G,NSP3_I1412T,NS8_R52I,Spike_P681H,Spike_Y144del,NSP15_S288F,NSP2_L550F,NSP6_G107del,NSP3_A890D,Spike_D1118H,NSP6_F108del,NS8_Y73C,N_G204R,Spike_V70del,NSP12_P323L,Spike_D614G,N_D3L,Spike_S982A,N_P207del,N_S235F)
hCoV-19/Algeria/36483/2021	EPI_ISL_12156756	2021-05-11	Africa / Algeria / Algiers	Human			Female	43	unknown		Original	Nasal		B.1.525	G	(Spike_H69del,Spike_A67V,N_A12G,NSP3_S1807F,NSP6_S106del,Spike_E484K,NSP6_I49V,Spike_Q52R,Spike_T1116I,Spike_Y144del,Spike_F888L,Spike_Q677H,NSP12_P323F,M_I82T,NSP3_T1189I,NSP6_G107del,NS7a_P99S,N_T205I,NSP6_F108del,NS3_F28L,Spike_V70del,NSP2_K636Q,Spike_D614G)
hCoV-19/Algeria/46827/2021	EPI_ISL_12156757	2021-06-13	Africa / Algeria / Algiers	Human			Male	47	unknown		Original	Nasopharyngeal swab		B.1.1.7	GRY	(Spike_H69del,NS8_Q27stop,NSP3_T183I,NSP3_L364F,NSP3_V473F,Spike_T716I,NSP6_S106del,N_R203K,Spike_A570D,NS3_G251S,Spike_N501Y,NSP16_D179G,NSP3_I1412T,NS8_R52I,Spike_P681H,Spike_Y144del,NSP2_A340V,NSP2_L550F,NSP6_G107del,NSP3_A890D,NS3_P240L,Spike_D1118H,NSP6_F108del,NS8_Y73C,N_G204R,Spike_V70del,NSP12_P323L,Spike_D614G,N_D3L,Spike_S982A,N_S235F)
hCoV-19/Algeria/55605/2021	EPI_ISL_12156758	2021-07-06	Africa / Algeria / Hassi Messaoud	Human			Male	60	unknown		Original	Nasopharyngeal swab		B.1.1.7	GRY	(Spike_H69del,NS3_L15F,NS8_Q27stop,NSP3_T183I,Spike_T716I,NS8_K68stop,NSP6_S106del,N_R203K,Spike_A570D,NSP3_Y1353F,NSP3_K384N,Spike_N501Y,NSP3_I1412T,NS8_R52I,Spike_P681H,NSP14_V14L,Spike_Y144del,NSP4_A282S,NSP6_G107del,NSP3_A890D,Spike_D1118H,NSP6_F108del,NS8_Y73C,N_G204P,Spike_V70del,NSP12_P323L,Spike_D614G,N_D3L,Spike_S982A,NSP14_Q354H,N_S235F)
hCoV-19/Algeria/55198/2021	EPI_ISL_12156759	2021-07-06	Africa / Algeria / Laghouat	Human			Female	52	unknown		Original	Nasopharyngeal swab		B.1.1.7	GRY	(Spike_H69del,NS8_Q27stop,NSP3_T183I,Spike_T716I,NS8_K68stop,NSP6_S106del,N_R203K,NSP3_E642K,Spike_A570D,Spike_N501Y,NSP3_I1412T,NS8_R52I,Spike_P681H,NSP3_A1819V,Spike_Y144del,Spike_S112L,NSP6_G107del,NSP3_A890D,Spike_D1118H,NSP6_F108del,NS8_Y73C,N_G204P,Spike_V70del,NSP12_P323L,Spike_D614G,N_D3L,Spike_S982A,N_S235F)
hCoV-19/Algeria/54697/2021	EPI_ISL_12156760	2021-07-07	Africa / Algeria / Blida	Human			Male	44	unknown		Original	Nasopharyngeal swab		B.1.617.2	GK	(N_G215C,Spike_T95I,N_D63G,N_R203M,NSP12_G671S,Spike_G142D,NS3_S26L,NSP3_E522D,Spike_P681R,NSP12_V848I,Spike_R158del,NSP3_P1228L,NS7a_V82A,NSP3_A488S,Spike_F157del,NSP4_T492I,NSP14_A394V,Spike_T19R,NS7a_T120I,N_D377Y,M_I82T,Spike_D950N,NS7b_T40I,NSP13_P77L,Spike_E156G,NSP3_P1469S,NSP13_A568V,N_G238S,Spike_T478K,NSP6_T77A,NSP12_P323L,Spike_D614G,Spike_V1104L,NSP4_V167L,Spike_L452R)
hCoV-19/Algeria/77809/2021	EPI_ISL_12156761	2021-09-07	Africa / Algeria / Algiers	Human			Female	46	unknown		Original	Nasal		B.1.617.2	GK	(N_G215C,Spike_T95I,N_D63G,N_R203M,NSP12_G671S,Spike_G142D,NS3_S26L,NSP3_T611I,Spike_P681R,Spike_R158del,NSP3_P1228L,NS7a_V82A,NSP3_A488S,Spike_F157del,NSP4_T492I,NSP14_A394V,Spike_T19R,NS7a_T120I,NSP5_T225I,N_D377Y,M_I82T,M_R146H,Spike_D950N,NS7b_T40I,NSP13_P77L,Spike_E156G,NSP3_P1469S,Spike_T478K,NS3_L129F,NSP6_T77A,NSP12_P323L,Spike_D614G,NSP2_V447F,NSP4_V167L,Spike_L452R,NSP6_Q208R)
hCoV-19/Algeria/79040/2021	EPI_ISL_12156762	2021-09-13	Africa / Algeria / Bouira	Human			Female	83	unknown		Original	Nasopharyngeal swab		B.1.617.2	GK	(NS7a_L116F,N_D63G,N_R203M,NSP12_G671S,Spike_G142D,NSP2_P129L,NS3_S26L,NSP14_P46L,Spike_P681R,Spike_R158del,NS7a_V82A,Spike_F157del,Spike_T19R,NS7a_T120I,NS6_T10N,N_D377Y,M_I82T,NSP6_V149A,Spike_D950N,NS3_A54S,NSP3_P822L,Spike_G446V,NSP13_P77L,Spike_E156G,NSP4_A446V,Spike_T478K,NS7a_P45L,NSP2_P17S,NSP12_P323L,NS3_Q57R,Spike_D614G,NSP13_R507G,Spike_L452R)
hCoV-19/Algeria/80164/2021	EPI_ISL_12156763	2021-09-16	Africa / Algeria / Bejaia	Human			Female	78	unknown		Original	Oropharyngeal swab		B.1.617.2	GK	(NS7a_K53N,N_G215C,Spike_T95I,N_D63G,N_R203M,NSP15_A81V,NSP12_G671S,Spike_G142D,NSP1_M85V,NS3_S26L,Spike_P681R,NSP1_H83del,Spike_R158del,NSP3_P1228L,NS7a_V82A,NSP1_G82del,NSP3_A488S,Spike_F157del,NSP4_T492I,NS7a_F54del,NSP14_A394V,Spike_T19R,NS7a_T120I,N_D377Y,M_I82T,Spike_D950N,NS7b_T40I,NSP13_P77L,Spike_E156G,NSP1_V84del,NSP2_G235S,NSP3_P1469S,Spike_T478K,NSP6_T77A,NSP12_P323L,Spike_D614G,NSP4_…
hCoV-19/Algeria/99966/2021	EPI_ISL_12180503	2021-12-28	Africa / Algeria / Blida	Human			Male	41	unknown		Original	Oropharyngeal swab		B.1.617.2	GK	(N_G215C,N_D63G,NSP14_T516N,N_R203M,NSP12_G671S,NS3_S26L,Spike_V213A,Spike_P681R,Spike_R158del,NSP3_P1228L,NS7a_V82A,NSP3_A488S,Spike_F157del,NSP4_T492I,NSP14_A394V,Spike_T19R,NS7a_T120I,N_D377Y,NSP13_H164Y,M_I82T,Spike_D950N,NSP13_P77L,Spike_E156G,NSP3_P1469S,Spike_T478K,Spike_G181V,NSP6_T77A,NSP15_V172I,NSP12_P323L,Spike_D614G,NSP4_V167L,Spike_L452R,NSP6_Q208R)
hCoV-19/Algeria/188/2021	EPI_ISL_12180658	2021-01-02	Africa / Algeria / Laghouat	Human			Female	26	unknown		Original	Nasopharyngeal swab		B.1.597	GH	(NS3_D155H,NS3_H78Y,N_S186Y,N_G164A,NSP5_T190I,NSP4_A380V,NS3_Q57H,NSP2_T85I,NSP3_E95D,NSP3_L1870F,NSP12_P323L,Spike_D614G,NSP16_A34V)
hCoV-19/Algeria/80177/2021	EPI_ISL_12180660	2021-09-18	Africa / Algeria / Bejaia	Human			Male	62	unknown		Original	Nasopharyngeal swab		B.1.617.2	GK	(NSP16_Q218K,N_G215C,NSP4_D70N,Spike_T95I,N_D63G,N_R203M,NSP12_G671S,Spike_G142D,N_H300Y,NS3_S26L,Spike_P681R,Spike_R158del,NSP3_P1228L,Spike_T19I,NS7a_V82A,NSP3_A488S,Spike_F157del,NSP4_T492I,NSP14_A394V,NS7a_T120I,N_D377Y,M_I82T,Spike_D950N,NS7b_T40I,NSP13_P77L,Spike_E156G,Spike_K1073N,NSP3_P1469S,Spike_T478K,NSP6_T77A,NSP12_P323L,Spike_D614G,NSP4_V167L,Spike_L452R,NSP6_Q208R)
hCoV-19/Algeria/19531/2022	EPI_ISL_13069001	2022-03-17	Africa / Algeria / Bouira	Human			Male	69	unknown		Original	Nasopharyngeal swab		BA.2	GRA	(NSP5_P132H,NSP3_G489S,Spike_L24del,NSP4_T327I,Spike_S373P,Spike_Q493R,Spike_N969K,Spike_H655Y,N_R203K,Spike_G142D,Spike_V213G,Spike_A27S,Spike_Q954H,N_P13L,Spike_N501Y,Spike_P25del,N_R32del,NS3_T223I,Spike_T19I,M_Q19E,Spike_N440K,NSP4_T492I,Spike_N679K,Spike_N764K,NSP6_G107del,Spike_Y505H,NS8_S67F,Spike_D796Y,N_G204R,Spike_T478K,N_S413R,M_A63T,NSP13_E341D,N_Q229H,Spike_S371F,Spike_K417N,NSP13_R3…
hCoV-19/Algeria/2691/2022	EPI_ISL_13071429	2022-04-18	Africa / Algeria / Algiers	Human			Female	unknown	unknown		Original	Oropharyngeal swab		BA.2.9.3	GRA	(NSP5_P132H,NSP3_G489S,Spike_L24del,NSP4_T327I,Spike_Q493R,Spike_N969K,Spike_H655Y,N_R203K,Spike_G142D,Spike_A27S,Spike_Q954H,N_P13L,Spike_N501Y,Spike_P25del,N_R32del,NS3_T223I,Spike_T19I,M_Q19E,Spike_N440K,NSP4_T492I,Spike_N679K,Spike_N764K,Spike_Y505H,NSP6_G107del,Spike_D796Y,N_G204R,Spike_T478K,N_S413R,M_A63T,NSP4_V99M,NS3_H78Y,Spike_K417N,NSP13_R392C,NSP6_S106del,Spike_R408S,NSP4_L438F,Spike_…
hCoV-19/Algeria/3055/2022	EPI_ISL_13071431	2022-04-20	Africa / Algeria / Algiers	Human			unknown	unknown	unknown		Original	Oropharyngeal swab		BA.1.1	GRA	(NSP5_P132H,Spike_H69del,Spike_T95I,NSP3_D505G,Spike_A67V,Spike_S373P,Spike_N969K,Spike_H655Y,Spike_N856K,N_R203K,NSP3_A1892T,N_I94L,Spike_Q954H,N_P13L,NSP3_L1266I,Spike_N501Y,N_R32del,NSP9_T34I,M_Q19E,Spike_N440K,NSP4_T492I,NSP6_L105del,NSP3_D821N,Spike_N679K,Spike_N764K,Spike_L212I,NSP6_G107del,Spike_Y505H,Spike_R346K,NSP6_I189V,Spike_T547K,M_D3G,Spike_D796Y,N_G204R,Spike_T478K,M_A63T,Spike_A70…
hCoV-19/Algeria/27392/2022	EPI_ISL_13080452	2022-02-28	Africa / Algeria / Oran	Human			Male	66	unknown		Original	Oropharyngeal swab		BA.2	GRA	(NSP5_P132H,NSP3_G489S,Spike_L24del,NSP4_T327I,Spike_Q493R,Spike_N969K,Spike_H655Y,N_R203K,Spike_V213G,Spike_G142D,Spike_A27S,Spike_Q954H,N_P13L,Spike_N501Y,Spike_P25del,N_R32del,NS3_T223I,Spike_T19I,M_Q19E,Spike_N440K,NSP4_T492I,Spike_N679K,Spike_N764K,Spike_Y505H,NSP6_G107del,Spike_D796Y,N_G204R,Spike_T478K,N_S413R,M_A63T,Spike_K417N,NSP13_R392C,NSP6_S106del,Spike_R408S,NSP4_L438F,Spike_P681H,N…
hCoV-19/Algeria/27453/2022	EPI_ISL_13080453	2022-03-07	Africa / Algeria / Oran	Human			Female	33	unknown		Original	Oropharyngeal swab		BA.2	GRA	(NSP5_P132H,NSP3_G489S,Spike_L24del,NSP4_T327I,Spike_Q493R,Spike_H655Y,Spike_N969K,N_R203K,Spike_V213G,Spike_G142D,Spike_A27S,Spike_Q954H,N_P13L,Spike_P25del,Spike_N501Y,N_R32del,NS3_T223I,Spike_T19I,M_Q19E,Spike_N440K,NSP4_T492I,Spike_N679K,Spike_N764K,Spike_Y505H,NSP6_G107del,Spike_D796Y,N_G204R,Spike_T478K,N_S413R,NSP3_L741F,M_A63T,Spike_K417N,NSP13_R392C,NSP6_S106del,Spike_R408S,NSP4_L438F,NS…
hCoV-19/Algeria/27474/2022	EPI_ISL_13080454	2022-03-08	Africa / Algeria / Oran	Human			Male	35	unknown		Original	Oropharyngeal swab		BA.2	GRA	(NSP5_P132H,NSP3_G489S,Spike_L24del,NSP4_T327I,Spike_Q493R,Spike_N969K,Spike_H655Y,N_R203K,Spike_V213G,Spike_G142D,Spike_A27S,Spike_Q954H,N_P13L,NSP1_H83del,Spike_N501Y,Spike_P25del,N_R32del,NS3_T223I,Spike_T19I,M_Q19E,Spike_N440K,NSP4_T492I,Spike_N679K,Spike_N764K,NSP6_G107del,Spike_Y505H,Spike_D796Y,N_G204R,Spike_T478K,N_S413R,NSP3_L741F,M_A63T,NSP8_T141M,Spike_K417N,NSP6_S106del,Spike_R408S,NS…
hCoV-19/Algeria/27475/2022	EPI_ISL_13080455	2022-03-10	Africa / Algeria / Oran	Human			Female	81	unknown		Original	Oropharyngeal swab		BA.1.1	GRA	(NSP5_P132H,Spike_H69del,Spike_T95I,Spike_A67V,Spike_S373P,Spike_Q493R,Spike_N969K,Spike_H655Y,Spike_N856K,N_R203K,NSP3_A1892T,Spike_Q954H,N_P13L,NSP3_L1266I,Spike_N501Y,N_R32del,M_Q19E,Spike_N440K,NSP4_T492I,NSP6_L105del,Spike_N679K,Spike_N764K,Spike_L212I,NSP6_G107del,Spike_Y505H,Spike_R346K,NSP6_I189V,Spike_T547K,M_D3G,Spike_D796Y,N_G204R,Spike_T478K,M_A63T,Spike_G496S,Spike_K417N,NSP6_S106del…
hCoV-19/Algeria/25443/2022	EPI_ISL_13282958	2022-01-11	Africa / Algeria / Oran	Human			Female	32	unknown		Original	Oropharyngeal swab		BA.1	GRA	(NSP5_P132H,Spike_H69del,Spike_T95I,Spike_A67V,Spike_S373P,Spike_Q493R,Spike_N969K,Spike_H655Y,Spike_N856K,N_R203K,NSP3_A1892T,Spike_Q954H,N_P13L,NSP3_L1266I,Spike_N501Y,N_R32del,M_Q19E,Spike_N440K,NSP4_T492I,NSP6_L105del,Spike_N679K,Spike_N764K,Spike_L212I,NSP6_G107del,Spike_Y505H,NSP6_I189V,Spike_T547K,M_D3G,Spike_D796Y,N_G204R,Spike_T478K,M_A63T,Spike_G496S,Spike_K417N,NSP6_S106del,Spike_S371L…
hCoV-19/Algeria/27249/2022	EPI_ISL_13282961	2022-02-15	Africa / Algeria / Oran	Human			Female	27	unknown		Original	Oropharyngeal swab		BA.2	GRA	(NSP5_P132H,NSP3_G489S,Spike_L24del,NSP4_T327I,Spike_Q493R,Spike_N969K,Spike_H655Y,N_R203K,Spike_V213G,Spike_G142D,Spike_A27S,Spike_Q954H,N_P13L,Spike_N501Y,Spike_P25del,N_R32del,NS3_T223I,Spike_T19I,M_Q19E,Spike_N440K,NSP4_T492I,NSP12_S768R,Spike_N679K,Spike_N764K,NSP6_G107del,Spike_Y505H,Spike_D796Y,N_G204R,Spike_T478K,N_S413R,M_A63T,Spike_K417N,NSP13_R392C,NSP6_S106del,Spike_R408S,NSP7_L71F,NS…
hCoV-19/Algeria/27259/2022	EPI_ISL_13282962	2022-02-16	Africa / Algeria / Oran	Human			Male	69	unknown		Original	Oropharyngeal swab		B.1.617.2	G	(Spike_E156G,Spike_G142D,Spike_D796Y,Spike_T478K,Spike_R158del,NSP12_P323L,Spike_D614G,Spike_F157del,NSP4_T492I,Spike_T19R)
hCoV-19/Algeria/25790/2022	EPI_ISL_13311219	2022-06-01	Africa / Algeria / Algiers	Human			Male	33	unknown		Original	Oropharyngeal swab		BA.2	GRA	(NSP5_P132H,NSP3_G489S,Spike_L24del,NSP4_T327I,Spike_Q493R,Spike_N969K,N_R203K,Spike_V213G,Spike_G142D,Spike_A27S,Spike_Q954H,N_P13L,Spike_N501Y,Spike_P25del,N_R32del,NS3_T223I,Spike_T19I,M_Q19E,Spike_N440K,NSP4_T492I,Spike_N679K,Spike_N764K,NSP6_G107del,Spike_Y505H,Spike_D796Y,N_G204R,Spike_T478K,N_S413R,M_A63T,Spike_K417N,NSP6_S106del,NSP5_F223L,NSP2_L501F,Spike_R408S,NSP4_L438F,Spike_P681H,NSP…
hCoV-19/Algeria/25964/2022	EPI_ISL_13311220	2022-06-04	Africa / Algeria / Algiers	Human			Male	unknown	unknown		Original	Oropharyngeal swab		BA.2	GRA	(NSP5_P132H,NSP3_G489S,Spike_L24del,NSP4_T327I,Spike_S373P,Spike_Q493R,Spike_N969K,Spike_H655Y,N_R203K,Spike_V213G,Spike_G142D,Spike_A27S,Spike_Q954H,N_P13L,Spike_N501Y,Spike_P25del,N_R32del,NS3_T223I,Spike_T19I,M_Q19E,Spike_N440K,NSP4_T492I,Spike_N679K,Spike_N764K,NSP6_G107del,Spike_Y505H,NSP1_V84del,Spike_R346K,Spike_D796Y,N_G204R,Spike_T478K,M_A63T,NSP1_M85del,Spike_K417N,NSP6_S106del,Spike_S3…
hCoV-19/Algeria/26932/2022	EPI_ISL_13371970	2022-06-12	Africa / Algeria / Algiers	Human			Male	51	unknown		Original	Oropharyngeal swab		BA.2	GRA	(NSP5_P132H,NSP3_G489S,Spike_L24del,NSP4_T327I,Spike_S373P,Spike_Q493R,Spike_N969K,Spike_H655Y,N_R203K,Spike_V213G,Spike_G142D,Spike_A27S,Spike_Q954H,N_P13L,Spike_F157S,Spike_N501Y,Spike_P25del,N_R32del,NS3_T223I,Spike_T19I,M_Q19E,Spike_N440K,NSP4_T492I,Spike_N679K,Spike_N764K,NSP6_G107del,Spike_Y505H,Spike_D796Y,N_G204R,Spike_T478K,N_S413R,M_A63T,Spike_S371F,Spike_K417N,NSP13_R392C,Spike_T376A,N…
hCoV-19/Algeria/26941/2022	EPI_ISL_13371971	2022-06-12	Africa / Algeria / Algiers	Human			Female	44	unknown		Original	Oropharyngeal swab		BA.5.2	GRA	(NSP5_P132H,Spike_H69del,Spike_E484S,NSP3_G489S,Spike_L24del,NSP4_T327I,Spike_S373P,Spike_N969K,Spike_H655Y,N_R203K,Spike_V213G,Spike_G142D,Spike_A27S,Spike_Q954H,N_P13L,Spike_N501Y,Spike_P25del,N_R32del,NS3_T223I,Spike_T19I,M_Q19E,Spike_N440K,NSP4_T492I,M_D3N,Spike_N679K,Spike_N764K,NSP6_G107del,Spike_Y505H,Spike_D796Y,N_G204R,Spike_T478K,N_S413R,M_A63T,Spike_S371F,Spike_K417N,Spike_F486V,Spike_…
hCoV-19/Algeria/26944/2022	EPI_ISL_13371974	2022-06-12	Africa / Algeria / Algiers	Human			Female	85	unknown		Original	Oropharyngeal swab		BA.5.2	GRA	(NSP5_P132H,Spike_H69del,NSP3_G489S,Spike_L24del,NSP4_T327I,Spike_S373P,Spike_N969K,Spike_H655Y,N_R203K,Spike_G142D,Spike_A27S,Spike_Q954H,N_P13L,Spike_N501Y,Spike_P25del,N_R32del,NS3_T223I,Spike_T19I,M_Q19E,Spike_N440K,NSP4_T492I,M_D3N,Spike_N679K,Spike_N764K,NSP6_G107del,Spike_Y505H,Spike_D796Y,N_G204R,Spike_T478K,N_S413R,M_A63T,Spike_S371F,Spike_K417N,NSP13_R392C,Spike_F486V,Spike_T376A,NSP6_S…
hCoV-19/Algeria/2355/2022	EPI_ISL_13553856	2022-05-18	Africa / Algeria / Aidi Bel Abbes	Human			Male	34	unknown		Original	Oropharyngeal swab		BA.2	GRA	(NSP5_P132H,Spike_H69del,NSP3_G489S,Spike_L24del,NSP4_T327I,Spike_N969K,Spike_H655Y,Spike_Q493R,N_R203K,Spike_G142D,Spike_V213G,Spike_A27S,Spike_Q954H,N_P13L,Spike_N501Y,Spike_P25del,N_R32del,NS3_T223I,Spike_T19I,M_Q19E,Spike_N440K,NSP4_T492I,Spike_N679K,Spike_N764K,Spike_Y505H,NSP6_G107del,Spike_D796Y,N_G204R,Spike_T478K,N_S413R,M_A63T,Spike_K417N,NSP13_R392C,NSP6_S106del,Spike_R408S,NSP4_L438F,…
hCoV-19/Algeria/323/2022	EPI_ISL_13611590	2022-02-15	Africa / Algeria / Annaba	Human			Male	unknown	Live		Original	Nasopharyngeal swab		BA.1.1.1	GRA	(NSP5_P132H,Spike_H69del,Spike_T95I,Spike_A67V,Spike_S373P,Spike_Q493R,Spike_N969K,Spike_H655Y,Spike_N856K,N_R203K,Spike_G142D,NSP3_A1892T,Spike_Q954H,N_P13L,NSP3_L1266I,Spike_N501Y,N_R32del,M_Q19E,Spike_N440K,NSP4_T492I,NSP6_L105del,Spike_N679K,Spike_N764K,Spike_L212I,NSP6_G107del,Spike_Y505H,Spike_R346K,NSP6_I189V,Spike_T547K,M_D3G,Spike_D796Y,N_G204R,Spike_T478K,Spike_V143del,M_A63T,Spike_G496…
hCoV-19/Algeria/UZB_548202207114/2022	EPI_ISL_13840320	2022-07-08	Africa / Algeria / Laghouat	Human	Other: Postcode 30000	Baseline surveilance	Male	6	unknown		Original	Nasopharyngeal swab		BA.5.1.23	GRA	(NSP5_P132H,Spike_H69del,NSP3_G489S,Spike_L24del,NSP4_T327I,Spike_S373P,Spike_N969K,Spike_H655Y,N_R203K,Spike_V213G,Spike_G142D,NSP13_L581F,Spike_A27S,Spike_Q954H,N_P13L,Spike_N501Y,Spike_P25del,N_R32del,NS3_T223I,Spike_T19I,NSP2_S122F,M_Q19E,Spike_N440K,NSP4_T492I,M_D3N,Spike_N679K,Spike_N764K,NSP6_G107del,Spike_Y505H,Spike_D796Y,N_G204R,Spike_T478K,N_S413R,M_A63T,NS3_V255del,Spike_S371F,Spike_K…
hCoV-19/Algeria/0269/2022	EPI_ISL_13956173	2022-02-02	Africa / Algeria / Annaba	Human		National SARS-CoV-2 genomic and variants surveillance program	Female	35	unknown		Original	Nasopharyngeal swab		BA.1.1	GRA	(NSP5_P132H,Spike_H69del,Spike_T95I,Spike_A67V,Spike_S373P,Spike_Q493R,Spike_N969K,Spike_H655Y,Spike_N856K,N_R203K,Spike_G142D,NSP3_A1892T,Spike_Q954H,N_P13L,NSP3_L1266I,Spike_N501Y,N_R32del,M_Q19E,Spike_N440K,NSP4_T492I,NSP6_L105del,Spike_N679K,Spike_N764K,Spike_L212I,NSP6_G107del,Spike_Y505H,Spike_R346K,NSP6_I189V,Spike_T547K,M_D3G,Spike_D796Y,N_G204R,Spike_T478K,Spike_V143del,M_A63T,Spike_G496…
hCoV-19/Algeria/0173/2022	EPI_ISL_13956174	2022-01-23	Africa / Algeria / Annaba	Human		National SARS-CoV-2 genomic and variants surveillance program	Female	45	unknown		Original	Nasopharyngeal swab		BA.1.1	GRA	(NSP5_P132H,Spike_H69del,Spike_T95I,Spike_A67V,Spike_S373P,Spike_Q493R,Spike_N969K,Spike_H655Y,Spike_N856K,N_R203K,Spike_G142D,NSP3_A1892T,Spike_Q954H,N_P13L,NSP3_L1266I,Spike_N501Y,N_R32del,M_Q19E,Spike_N440K,NSP4_T492I,NSP6_L105del,Spike_N679K,Spike_N764K,Spike_L212I,NSP6_G107del,Spike_Y505H,NSP13_G170S,Spike_R346K,NSP6_I189V,Spike_T547K,M_D3G,Spike_D796Y,N_G204R,Spike_T478K,Spike_V143del,M_A63…
hCoV-19/Algeria/0213/2022	EPI_ISL_13956177	2022-01-26	Africa / Algeria / Annaba	Human		National SARS-CoV-2 genomic and variants surveillance program	Female	31	unknown		Original	Nasopharyngeal swab		BA.1.18	GRA	(NSP5_P132H,Spike_H69del,Spike_T95I,Spike_A67V,Spike_S373P,Spike_Q493R,Spike_N969K,Spike_H655Y,Spike_N856K,N_R203K,Spike_G142D,NSP3_A1892T,Spike_Q954H,NS3_D155Y,N_P13L,NSP3_L1266I,Spike_N501Y,N_R32del,NSP5_S46F,M_Q19E,Spike_N440K,NSP4_T492I,NSP6_L105del,Spike_N679K,Spike_N764K,Spike_L212I,NSP6_G107del,Spike_Y505H,NSP6_I189V,Spike_T547K,M_D3G,Spike_D796Y,N_G204R,Spike_T478K,Spike_V143del,M_A63T,Sp…
hCoV-19/Algeria/D37/2022	EPI_ISL_13956178	2022-01-07	Africa / Algeria / Annaba	Human		National SARS-CoV-2 genomic and variants surveillance program	Female	86	unknown		Original	Nasopharyngeal swab		B.1.617.2	GK	(NSP5_V18I,N_G215C,Spike_T95I,N_D63G,N_R203M,NSP12_G671S,Spike_G142D,Spike_P681R,Spike_R158del,NSP3_P1228L,NSP6_F36L,NS7a_V82A,NSP3_A488S,Spike_F157del,NSP4_T492I,NSP14_A394V,Spike_T19R,NS7a_T120I,N_D377Y,M_I82T,Spike_D950N,NS7b_T40I,NSP13_P77L,Spike_E156G,NSP3_P1469S,Spike_T478K,Spike_L1049I,NSP6_T77A,NSP12_P323L,Spike_D614G,Spike_V1104L,NSP4_V167L,NSP15_P153S,Spike_L452R,NSP3_V1253F)
hCoV-19/Algeria/D30/2022	EPI_ISL_13956180	2022-01-05	Africa / Algeria / Annaba	Human		National SARS-CoV-2 genomic and variants surveillance program	Female	28	unknown		Original	Nasopharyngeal swab		B.1.617.2	GK	(NSP5_V18I,Spike_T95I,N_D63G,N_R203M,NSP12_G671S,NS3_V55del,Spike_G142D,Spike_P681R,Spike_R158del,NSP6_F36L,NS7a_V82A,NSP3_A488S,Spike_F157del,NSP4_T492I,NSP14_A394V,Spike_T19R,NS7a_T120I,N_D377Y,M_I82T,Spike_D950N,NS7b_T40I,NSP13_P77L,Spike_E156G,NSP3_P1469S,NS3_E261A,Spike_L1049I,NSP6_T77A,NS3_A54del,NSP12_P323L,Spike_D614G,Spike_V1104L,NSP4_V167L,NSP15_P153S,NSP3_V1253F)
hCoV-19/Algeria/28299/2022	EPI_ISL_13956182	2022-06-27	Africa / Algeria / Algiers	Human		National SARS-CoV-2 genomic and variants surveillance program	Male	32	unknown		Original	Nasopharyngeal swab		BA.5.1	GRA	(NSP5_P132H,Spike_H69del,NS7a_L7V,NSP3_G489S,Spike_L24del,NSP4_T327I,Spike_N969K,Spike_H655Y,N_R203K,Spike_V213G,Spike_G142D,Spike_A27S,Spike_Q954H,N_P13L,Spike_N501Y,Spike_P25del,N_R32del,NS3_T223I,Spike_T19I,M_Q19E,Spike_N440K,NSP4_T492I,Spike_N679K,Spike_N764K,NSP6_G107del,Spike_Y505H,Spike_D796Y,N_G204R,Spike_T478K,N_S413R,M_A63T,Spike_K417N,Spike_F486V,NSP6_S106del,Spike_R408S,Spike_P681H,NS…
hCoV-19/Algeria/31168/2022	EPI_ISL_14497294	2022-07-20	Africa / Algeria / Algiers	Human			Female	39	Live		Original	Nasopharyngeal swab		BA.5.2.1	GRA	(NSP5_P132H,Spike_H69del,NSP15_E145D,NSP3_G489S,Spike_L24del,NSP4_T327I,Spike_S373P,Spike_N969K,Spike_H655Y,N_R203K,Spike_V213G,Spike_G142D,Spike_A27S,Spike_Q954H,N_P13L,Spike_N501Y,Spike_P25del,N_R32del,NS3_T223I,Spike_T19I,M_Q19E,Spike_N440K,NSP4_T492I,M_D3N,Spike_N679K,Spike_N764K,NSP6_G107del,Spike_Y505H,Spike_D796Y,N_G204R,Spike_T478K,N_S413R,M_A63T,Spike_S371F,Spike_K417N,Spike_F486V,Spike_…
hCoV-19/Algeria/30947/2022	EPI_ISL_14497296	2022-07-18	Africa / Algeria / Blida	Human			Female	59	Live		Original	Nasopharyngeal swab		BA.5.2	GRA	(NSP5_P132H,Spike_H69del,NSP3_G489S,Spike_L24del,NSP4_T327I,Spike_S373P,Spike_N969K,Spike_H655Y,N_R203K,Spike_V213G,Spike_G142D,Spike_A27S,Spike_Q954H,N_P13L,Spike_N501Y,Spike_P25del,N_R32del,NS3_T223I,Spike_T19I,M_Q19E,Spike_N440K,NSP4_T492I,M_D3N,Spike_N679K,Spike_N764K,NSP6_G107del,Spike_Y505H,Spike_D796Y,N_G204R,Spike_T478K,N_S413R,M_A63T,Spike_S371F,Spike_K417N,NSP13_R392C,Spike_F486V,Spike_…
hCoV-19/Algeria/31497/2022	EPI_ISL_14497297	2022-07-21	Africa / Algeria / Algiers	Human			Male	28	Live		Original	Nasopharyngeal swab		BA.5.1	GRA	(NSP5_P132H,Spike_H69del,NSP3_G489S,Spike_L24del,NSP4_T327I,Spike_S373P,Spike_N969K,Spike_H655Y,N_R203K,Spike_V213G,Spike_G142D,Spike_A27S,Spike_Q954H,N_P13L,Spike_N501Y,Spike_P25del,N_R32del,NS3_T223I,Spike_I850T,Spike_T19I,M_Q19E,Spike_N440K,Spike_N679K,Spike_N764K,NSP6_G107del,Spike_Y505H,Spike_D796Y,N_G204R,Spike_T478K,N_S413R,M_A63T,Spike_S371F,Spike_K417N,Spike_F486V,Spike_T376A,NSP6_S106de…
hCoV-19/Algeria/30926/2022	EPI_ISL_14497298	2022-07-18	Africa / Algeria / Algiers	Human			Female	41	Live		Original	Nasopharyngeal swab		BA.5.2.1	GRA	(NSP5_P132H,Spike_H69del,NSP3_G489S,Spike_L24del,NSP4_T327I,Spike_S373P,Spike_N969K,Spike_H655Y,N_R203K,Spike_V213G,Spike_G142D,Spike_A27S,Spike_Q954H,N_P13L,Spike_N501Y,Spike_P25del,N_R32del,NS3_T223I,Spike_T19I,M_Q19E,Spike_N440K,NSP4_T492I,M_D3N,Spike_N679K,Spike_N764K,NSP6_G107del,Spike_Y505H,Spike_D796Y,N_G204R,Spike_T478K,N_S413R,M_A63T,Spike_S371F,NSP1_M85del,NSP1_E87K,Spike_K417N,NSP13_R3…
hCoV-19/Algeria/31399/2022	EPI_ISL_14497299	2022-07-18	Africa / Algeria / Algiers	Human			Female	86	Live		Original	Nasopharyngeal swab		BA.5.1.22	GRA	(NSP5_P132H,NSP13_S350L,Spike_H69del,NSP3_G489S,Spike_L24del,NSP4_T327I,Spike_N969K,Spike_H655Y,N_R203K,Spike_V213G,Spike_G142D,Spike_A27S,Spike_Q954H,N_P13L,Spike_N501Y,Spike_P25del,N_R32del,NS3_T223I,Spike_T19I,M_Q19E,Spike_N440K,NSP4_T492I,M_D3N,Spike_N679K,Spike_N764K,NSP6_G107del,Spike_Y505H,Spike_D796Y,N_G204R,Spike_T478K,N_S413R,M_A63T,Spike_K417N,Spike_F486V,NSP6_S106del,Spike_R408S,Spike…
hCoV-19/Algeria/31487/2022	EPI_ISL_14497302	2022-07-19	Africa / Algeria / Tebessa	Human			Male	77	Live		Original	Nasopharyngeal swab		BA.5.2	GRA	(NSP5_P132H,Spike_H69del,NSP3_G489S,Spike_L24del,NSP4_T327I,Spike_S373P,Spike_N969K,Spike_H655Y,N_R203K,Spike_V213G,Spike_G142D,Spike_A27S,Spike_Q954H,NS3_P240S,N_P13L,Spike_N501Y,Spike_P25del,N_R32del,NS3_T223I,Spike_T19I,M_Q19E,Spike_N440K,NSP4_T492I,M_D3N,Spike_N679K,Spike_N764K,NSP6_G107del,Spike_Y505H,Spike_D796Y,N_G204R,Spike_T478K,N_S413R,M_A63T,Spike_S371F,Spike_K417N,Spike_F486V,Spike_T3…
hCoV-19/Algeria/2705/2022	EPI_ISL_14497306	2022-06-29	Africa / Algeria / Tlemcen	Human		National SARS-CoV-2 genomic and variants surveillance program	Female	52	Live	2021-09	Original	Nasopharyngeal swab		BE.1	GRA	(NSP5_P132H,Spike_H69del,NSP3_G489S,Spike_L24del,NSP4_T327I,Spike_S373P,Spike_N969K,Spike_H655Y,N_R203K,Spike_V213G,Spike_G142D,Spike_A27S,Spike_Q954H,N_P13L,Spike_N501Y,Spike_P25del,N_R32del,NS3_T223I,Spike_T19I,M_Q19E,Spike_N440K,NSP4_T492I,N_E136D,M_D3N,Spike_N679K,Spike_N764K,NSP6_G107del,Spike_Y505H,Spike_D796Y,N_G204R,Spike_T478K,N_S413R,M_A63T,NS8_G66V,NSP2_Q376K,Spike_S371F,Spike_K417N,NS…
hCoV-19/Algeria/27954/2022	EPI_ISL_14497309	2022-07-04	Africa / Algeria / Oran	Human		National SARS-CoV-2 genomic and variants surveillance program	unknown	57	Live		Original	Nasopharyngeal swab		BA.5.1	GRA	(NSP5_P132H,Spike_H69del,NSP3_G489S,Spike_L24del,NSP4_T327I,Spike_S373P,Spike_N969K,Spike_H655Y,N_R203K,Spike_V213G,Spike_G142D,Spike_A27S,Spike_Q954H,N_P13L,Spike_N501Y,Spike_P25del,N_R32del,NS3_T223I,Spike_T19I,M_Q19E,Spike_N440K,NSP4_T492I,M_D3N,Spike_N679K,Spike_N764K,NSP6_G107del,Spike_Y505H,Spike_D796Y,N_G204R,Spike_T478K,N_S413R,M_A63T,Spike_S371F,Spike_K417N,NSP13_R392C,Spike_F486V,Spike_…
hCoV-19/Algeria/27967/2022	EPI_ISL_14497310	2022-07-10	Africa / Algeria / Oran	Human		National SARS-CoV-2 genomic and variants surveillance program	unknown	26	Live		Original	Nasopharyngeal swab		BA.2.12.1	GRA	(NSP5_P132H,NSP3_G489S,Spike_L24del,NSP4_T327I,Spike_Q493R,Spike_N969K,Spike_H655Y,N_R203K,Spike_V213G,Spike_G142D,Spike_A27S,Spike_Q954H,N_P13L,Spike_N501Y,Spike_P25del,N_R32del,NS3_T223I,Spike_T19I,M_Q19E,Spike_N440K,NSP4_T492I,Spike_N679K,Spike_N764K,NSP6_G107del,Spike_Y505H,Spike_D796Y,N_G204R,Spike_T478K,N_S413R,M_A63T,Spike_K417N,NSP13_R392C,NSP6_S106del,Spike_R408S,NSP4_L438F,NSP4_A146V,NS…
hCoV-19/Algeria/27978/2022	EPI_ISL_14497312	2022-07-12	Africa / Algeria / Oran	Human		National SARS-CoV-2 genomic and variants surveillance program	Female	27	Live		Original	Nasopharyngeal swab		BA.5.1	GRA	(NSP5_P132H,Spike_H69del,NSP3_G489S,Spike_L24del,NSP4_T327I,Spike_S373P,Spike_N969K,Spike_H655Y,N_R203K,Spike_V213G,Spike_G142D,Spike_A27S,Spike_Q954H,N_P13L,Spike_N501Y,Spike_P25del,N_R32del,NS3_T223I,Spike_T19I,M_Q19E,Spike_N440K,NSP4_T492I,NSP14_R289H,M_D3N,Spike_N679K,Spike_N764K,NSP6_G107del,Spike_Y505H,Spike_D796Y,N_G204R,Spike_T478K,N_S413R,M_A63T,Spike_K417N,NSP13_R392C,Spike_F486V,Spike_…
hCoV-19/Algeria/14/2022	EPI_ISL_14497313	2022-06-29	Africa / Algeria / Ouargla	Human		National SARS-CoV-2 genomic and variants surveillance program	Male	56	Live		Original	Nasopharyngeal swab		BA.5.2	GRA	(NSP5_P132H,Spike_H69del,NSP3_G489S,Spike_L24del,NSP4_T327I,Spike_S373P,Spike_N969K,Spike_H655Y,N_R203K,Spike_V213G,Spike_G142D,Spike_A27S,Spike_Q954H,N_P13L,Spike_N501Y,Spike_P25del,N_R32del,NS3_T223I,Spike_T19I,M_Q19E,Spike_N440K,NSP4_T492I,M_D3N,Spike_N679K,Spike_N764K,NSP6_G107del,Spike_Y505H,Spike_D796Y,N_G204R,Spike_T478K,N_S413R,M_A63T,Spike_S371F,Spike_K417N,NSP13_R392C,Spike_F486V,Spike_…
hCoV-19/Algeria/17/2022	EPI_ISL_14497314	2022-07-17	Africa / Algeria / Touggourt	Human		National SARS-CoV-2 genomic and variants surveillance program	Female	80	Live		Original	Nasopharyngeal swab		BA.5.2	GRA	(NSP5_P132H,Spike_H69del,NSP3_G489S,Spike_L24del,NSP4_T327I,Spike_S373P,Spike_N969K,Spike_H655Y,N_R203K,Spike_V213G,Spike_G142D,Spike_A27S,Spike_Q954H,N_P13L,Spike_N501Y,Spike_P25del,N_R32del,NS3_T223I,Spike_T19I,M_Q19E,Spike_N440K,NSP4_T492I,M_D3N,Spike_N679K,Spike_N764K,NSP6_G107del,Spike_Y505H,Spike_D796Y,N_G204R,Spike_T478K,N_S413R,M_A63T,Spike_S371F,Spike_K417N,NSP13_R392C,Spike_F486V,Spike_…
hCoV-19/Algeria/28014/2022	EPI_ISL_14497315	2022-06-30	Africa / Algeria / Oran	Human		National SARS-CoV-2 genomic and variants surveillance program	Female	30	Live		Original	Nasopharyngeal swab		BA.5.2	GRA	(NSP5_P132H,Spike_H69del,NSP3_G489S,Spike_L24del,NSP4_T327I,Spike_S373P,Spike_N969K,Spike_H655Y,N_R203K,Spike_V213G,Spike_G142D,Spike_A27S,Spike_Q954H,N_P13L,Spike_N501Y,Spike_P25del,N_R32del,NS3_T223I,Spike_T19I,M_Q19E,Spike_N440K,NSP4_T492I,M_D3N,Spike_N679K,Spike_N764K,NSP6_G107del,Spike_Y505H,Spike_D796Y,N_G204R,Spike_T478K,N_S413R,NSP14_H455Y,M_A63T,Spike_S371F,Spike_K417N,NSP13_R392C,Spike_…
hCoV-19/Algeria/28029/2022	EPI_ISL_14497316	2022-07-17	Africa / Algeria / Oran	Human		National SARS-CoV-2 genomic and variants surveillance program	Female	43	Live	2021-08	Original	Nasopharyngeal swab		BA.2	GRA	(NSP5_P132H,Spike_H69del,NSP3_G489S,Spike_L24del,NSP4_T327I,Spike_S373P,Spike_N969K,Spike_H655Y,N_R203K,Spike_V213G,Spike_G142D,Spike_A27S,Spike_Q954H,N_P13L,Spike_N501Y,Spike_P25del,N_R32del,NS3_T223I,Spike_T19I,Spike_N440R,M_Q19E,NSP4_T492I,Spike_N460K,NSP16_T151I,M_T208I,Spike_N679K,Spike_N764K,NSP6_G107del,Spike_Y505H,Spike_D796Y,N_G204R,Spike_T478K,N_S413R,M_A63T,Spike_S371F,NSP14_P203S,Spik…
hCoV-19/Algeria/32073/2022	EPI_ISL_14497324	2022-07-26	Africa / Algeria / Algiers	Human			Male	86	Live		Original	Nasopharyngeal swab		BA.5.1	GRA	(NSP5_P132H,Spike_H69del,NSP3_G489S,Spike_L24del,NSP4_T327I,Spike_N969K,Spike_H655Y,N_R203K,Spike_V213G,Spike_G142D,Spike_A27S,Spike_Q954H,N_P13L,Spike_N501Y,Spike_P25del,N_R32del,NS3_T223I,Spike_T19I,M_Q19E,Spike_N440K,NSP4_T492I,M_D3N,Spike_N679K,Spike_N764K,NSP6_G107del,Spike_Y505H,Spike_D796Y,N_G204R,Spike_T478K,N_S413R,M_A63T,NSP1_R175C,Spike_K417N,NSP13_R392C,Spike_F486V,NSP6_S106del,Spike_…
hCoV-19/Algeria/32438/2022	EPI_ISL_14497328	2022-07-27	Africa / Algeria / Algiers	Human			Female	2	Live		Original	Nasopharyngeal swab		BA.5.2.27	GRA	(NSP5_P132H,Spike_H69del,NSP3_G489S,Spike_L24del,NSP4_T327I,Spike_N969K,Spike_H655Y,N_R203K,Spike_V213G,Spike_G142D,Spike_A27S,Spike_Q954H,N_P13L,Spike_N501Y,Spike_P25del,N_R32del,NS3_T223I,Spike_T19I,M_Q19E,Spike_N440K,NSP4_T492I,M_D3N,Spike_N679K,Spike_N764K,NSP6_G107del,Spike_Y505H,Spike_D796Y,N_G204R,Spike_T478K,N_S413R,M_A63T,Spike_K417N,NSP13_R392C,Spike_F486V,NSP6_S106del,NSP13_T127N,Spike…
hCoV-19/Algeria/31427/2022	EPI_ISL_14498412	2022-07-20	Africa / Algeria / Algiers	Human			Male	21	Live		Original	Nasopharyngeal swab		BA.5.1	GRA	(NSP5_P132H,Spike_H69del,NS7a_L7V,NSP3_G489S,Spike_L24del,NSP4_T327I,Spike_S373P,Spike_N969K,Spike_H655Y,N_R203K,Spike_V213G,Spike_G142D,Spike_A27S,Spike_Q954H,N_P13L,Spike_N501Y,Spike_P25del,N_R32del,NS3_T223I,Spike_T19I,M_Q19E,Spike_N440K,NSP4_T492I,M_D3N,Spike_N679K,Spike_N764K,NSP6_G107del,Spike_Y505H,Spike_D796Y,N_G204R,NSP3_A831S,Spike_T478K,N_S413R,M_A63T,Spike_S371F,Spike_K417N,Spike_F486…
hCoV-19/Algeria/31414/2022	EPI_ISL_14498413	2022-07-20	Africa / Algeria / Algiers	Human			Male	68	Live		Original	Nasopharyngeal swab		BA.5.2	GRA	(NSP5_P132H,Spike_H69del,NSP3_G489S,Spike_L24del,NSP4_T327I,Spike_N969K,Spike_H655Y,N_R203K,Spike_V213G,Spike_G142D,Spike_A27S,Spike_Q954H,N_P13L,Spike_N501Y,Spike_P25del,N_R32del,NS3_T223I,Spike_T19I,M_Q19E,Spike_N440K,NSP4_T492I,M_D3N,Spike_N679K,Spike_N764K,NSP6_G107del,Spike_Y505H,Spike_D796Y,N_G204R,Spike_T478K,N_S413R,M_A63T,Spike_K417N,NSP13_R392C,Spike_F486V,NSP6_S106del,NSP13_T127N,Spike…
hCoV-19/Algeria/31419/2022	EPI_ISL_14498414	2022-07-20	Africa / Algeria / Algiers	Human			Female	28	Live		Original	Nasopharyngeal swab		BA.5.2	GRA	(NSP5_P132H,Spike_H69del,NSP3_G489S,Spike_L24del,NSP4_T327I,Spike_S373P,Spike_N969K,Spike_H655Y,N_R203K,Spike_V213G,Spike_G142D,Spike_A27S,Spike_Q954H,N_P13L,Spike_N501Y,Spike_P25del,N_R32del,NS3_T223I,Spike_T19I,M_Q19E,Spike_N440K,NSP4_T492I,M_D3N,Spike_N679K,Spike_N764K,NSP6_G107del,Spike_Y505H,Spike_D796Y,N_G204R,Spike_T478K,N_S413R,M_A63T,Spike_S371F,Spike_K417N,NSP13_R392C,Spike_F486V,Spike_…
hCoV-19/Algeria/30906/2022	EPI_ISL_14498417	2022-07-17	Africa / Algeria / Algiers	Human			Female	78	Live		Original	Nasopharyngeal swab		BA.5.1.4	GRA	(NSP5_P132H,NSP10_L138F,Spike_H69del,NSP3_S692C,NSP3_G489S,Spike_L24del,NSP4_T327I,Spike_N969K,Spike_H655Y,N_R203K,Spike_V213G,Spike_G142D,Spike_A27S,Spike_Q954H,N_P13L,Spike_N501Y,Spike_P25del,N_R32del,NS3_T223I,Spike_T19I,M_Q19E,Spike_N440K,NSP4_T492I,M_D3N,Spike_N679K,Spike_N764K,NSP6_G107del,Spike_Y505H,Spike_D796Y,N_G204R,Spike_T478K,M_A63T,N_S413H,Spike_K417N,NSP13_R392C,Spike_F486V,NSP6_S1…
hCoV-19/Algeria/33118/2022	EPI_ISL_14625227	2022-08-02	Africa / Algeria / Blida	Human		National SARS-CoV-2 genomic and variants surveillance program	Female	71	Live		Original	Nasopharyngeal swab		BA.5.2.27	GRA	(NSP5_P132H,Spike_H69del,NSP3_G489S,Spike_L24del,NSP4_T327I,Spike_S373P,Spike_N969K,Spike_H655Y,N_R203K,Spike_V213G,Spike_G142D,Spike_A27S,Spike_Q954H,N_P13L,Spike_N501Y,Spike_P25del,N_R32del,NS3_T223I,Spike_T19I,M_Q19E,Spike_N440K,NSP4_T492I,M_D3N,Spike_N679K,Spike_N764K,NSP6_G107del,Spike_Y505H,Spike_D796Y,N_G204R,Spike_T478K,N_S413R,M_A63T,NSP16_K160R,Spike_S371F,Spike_K417N,NSP13_R392C,Spike_…
hCoV-19/Algeria/33119/2022	EPI_ISL_14625228	2022-08-03	Africa / Algeria / MEDEA	Human		National SARS-CoV-2 genomic and variants surveillance program	Female	32	Live		Original	Nasopharyngeal swab		BA.5.2	GRA	(NSP5_P132H,Spike_H69del,NSP3_G489S,NSP2_R121Q,Spike_L24del,NSP4_T327I,Spike_S373P,Spike_N969K,Spike_H655Y,N_R203K,Spike_V213G,Spike_G142D,Spike_A27S,Spike_Q954H,N_P13L,Spike_N501Y,Spike_P25del,N_R32del,NS3_T223I,Spike_T19I,M_Q19E,Spike_N440K,NSP4_T492I,M_D3N,Spike_N679K,Spike_N764K,NSP6_G107del,Spike_Y505H,Spike_D796Y,N_G204R,Spike_T478K,N_S413R,M_A63T,N_I357A,Spike_S371F,Spike_K417N,NSP13_R392C…
hCoV-19/Algeria/34320/2022	EPI_ISL_14625229	2022-08-14	Africa / Algeria / Algiers	Human		National SARS-CoV-2 genomic and variants surveillance program	Male	40	Live		Original	Nasopharyngeal swab		BA.5.2.20	GRA	(NSP5_P132H,Spike_H69del,NSP3_G489S,Spike_L24del,NSP4_T327I,Spike_S373P,Spike_N969K,Spike_H655Y,N_R203K,Spike_V213G,Spike_G142D,Spike_A27S,Spike_Q954H,N_P13L,Spike_N501Y,Spike_P25del,N_R32del,NS3_T223I,Spike_T19I,M_Q19E,Spike_N440K,NSP4_T492I,M_D3N,Spike_N679K,Spike_N764K,NSP6_G107del,Spike_Y505H,Spike_K147N,Spike_D796Y,N_G204R,Spike_T478K,N_S413R,M_A63T,Spike_S371F,NSP2_T160I,Spike_K417N,NSP13_R…
hCoV-19/Algeria/32734/2022	EPI_ISL_14625428	2022-08-01	Africa / Algeria / MEDEA	Human		National SARS-CoV-2 genomic and variants surveillance program	Male	70	Live		Original	Nasopharyngeal swab		BA.5.2.44	GRA	(NSP5_P132H,Spike_H69del,NSP3_G489S,Spike_L24del,NSP4_T327I,Spike_S373P,Spike_N969K,Spike_H655Y,N_R203K,Spike_V213G,Spike_G142D,Spike_A27S,Spike_Q954H,N_P13L,Spike_N501Y,Spike_P25del,N_R32del,NS3_T223I,Spike_T19I,NSP5_T243I,M_Q19E,Spike_N440K,NSP4_T492I,NSP3_L1746F,M_D3N,Spike_N679K,Spike_N764K,NSP6_G107del,Spike_Y505H,Spike_D796Y,N_G204R,Spike_T478K,N_S413R,M_A63T,Spike_K417N,NSP13_R392C,Spike_F…
hCoV-19/Algeria/33007/2022	EPI_ISL_14625431	2022-08-01	Africa / Algeria / MEDEA	Human		National SARS-CoV-2 genomic and variants surveillance program	Female	42	Live		Original	Nasopharyngeal swab		BA.5.2	GRA	(NSP5_P132H,Spike_H69del,NSP3_G489S,Spike_L24del,NSP4_T327I,Spike_S373P,Spike_N969K,Spike_H655Y,N_R203K,Spike_V213G,Spike_G142D,Spike_A27S,Spike_Q954H,N_P13L,Spike_N501Y,Spike_P25del,N_R32del,NS3_T223I,Spike_T19I,M_Q19E,Spike_N440K,NSP4_T492I,M_D3N,Spike_N679K,Spike_N764K,NSP6_G107del,Spike_Y505H,Spike_D796Y,N_G204R,Spike_T478K,N_S413R,M_A63T,NSP4_E230K,NS7a_G42D,Spike_S371F,Spike_K417N,NSP13_R39…
hCoV-19/Algeria/33275/2022	EPI_ISL_14625433	2022-08-04	Africa / Algeria / MEDEA	Human		National SARS-CoV-2 genomic and variants surveillance program	Female	64	Live		Original	Nasopharyngeal swab		BA.5.2	GRA	(NSP5_P132H,Spike_H69del,NSP3_G489S,Spike_L24del,NSP4_T327I,Spike_N969K,Spike_H655Y,N_R203K,Spike_V213G,Spike_G142D,Spike_A27S,Spike_Q954H,N_P13L,Spike_N501Y,Spike_P25del,N_R32del,NS3_T223I,Spike_T19I,M_Q19E,Spike_N440K,NSP4_T492I,M_D3N,Spike_N679K,Spike_N764K,NSP6_G107del,Spike_Y505H,Spike_D796Y,N_G204R,Spike_T478K,N_S413R,M_A63T,NSP8_T187I,Spike_K417N,NSP13_R392C,Spike_F486V,NSP6_S106del,NSP13_…
hCoV-19/Algeria/33263/2022	EPI_ISL_14625436	2022-08-03	Africa / Algeria / Bouira	Human		National SARS-CoV-2 genomic and variants surveillance program	Female	34	Live		Original	Nasopharyngeal swab		BA.5.6	GRA	(NSP5_P132H,Spike_H69del,NSP3_G489S,Spike_L24del,NSP4_T327I,Spike_N969K,Spike_H655Y,N_R203K,Spike_V213G,Spike_G142D,Spike_A27S,Spike_Q954H,N_P13L,Spike_N501Y,Spike_P25del,N_R32del,NS3_T223I,Spike_T19I,M_Q19E,Spike_N440K,NSP4_T492I,M_D3N,Spike_N679K,Spike_N764K,NSP6_G107del,Spike_Y505H,Spike_D796Y,N_G204R,Spike_T478K,N_S413R,M_A63T,NSP16_T140I,Spike_K417N,NSP13_R392C,Spike_F486V,NSP6_S106del,NSP13…
hCoV-19/Algeria/36837/2022	EPI_ISL_15112249	2022-09-07	Africa / Algeria / Tebessa	Human		National SARS-CoV-2 genomic and variants surveillance program	Female	80	Live		Original	Nasopharyngeal swab		BA.5.2	GRA	(NSP5_P132H,Spike_H69del,Spike_L24del,NSP4_T327I,Spike_N969K,Spike_H655Y,N_R203K,Spike_V213G,Spike_G142D,Spike_A27S,Spike_Q954H,N_P13L,Spike_N501Y,Spike_P25del,N_R32del,NS3_T223I,Spike_T19I,M_Q19E,Spike_N440K,NSP4_T492I,M_D3N,Spike_N679K,Spike_N764K,NSP6_G107del,Spike_Y505H,Spike_D796Y,N_G204R,Spike_T478K,N_S413R,M_A63T,Spike_K417N,NSP13_R392C,Spike_F486V,NSP6_S106del,NSP13_T127N,Spike_R408S,NSP1…
hCoV-19/Algeria/36954/2022	EPI_ISL_15112250	2022-09-08	Africa / Algeria / Bouira	Human		National SARS-CoV-2 genomic and variants surveillance program	Female	1 month	Live		Original	Nasopharyngeal swab		BA.5.1	GRA	(NSP5_P132H,Spike_H69del,NSP3_G489S,Spike_L24del,NSP4_T327I,Spike_S373P,Spike_N969K,Spike_H655Y,N_R203K,Spike_V213G,Spike_G142D,Spike_A27S,Spike_Q954H,N_P13L,Spike_N501Y,Spike_P25del,N_R32del,NS3_T223I,Spike_T19I,M_Q19E,Spike_N440K,NSP4_T492I,M_D3N,Spike_N679K,Spike_N764K,NSP6_G107del,Spike_Y505H,Spike_D796Y,N_G204R,Spike_T478K,N_S413R,M_A63T,Spike_S371F,NSP1_M85del,NSP14_N129T,Spike_K417N,NSP13_…
hCoV-19/Algeria/37140/2022	EPI_ISL_15112253	2022-09-11	Africa / Algeria / Algiers	Human		National SARS-CoV-2 genomic and variants surveillance program	Female	39	Live		Original	Nasopharyngeal swab		BA.5.2	GRA	(NSP5_P132H,Spike_H69del,NSP3_G489S,Spike_L24del,NSP4_T327I,Spike_S373P,Spike_N969K,Spike_H655Y,N_R203K,Spike_V213G,Spike_G142D,Spike_A27S,Spike_Q954H,N_P13L,Spike_N501Y,Spike_P25del,N_R32del,NS3_T223I,Spike_T19I,M_Q19E,Spike_N440K,NSP4_T492I,M_D3N,Spike_N679K,Spike_N764K,NSP6_G107del,Spike_Y505H,NS6_E13D,NS8_S67F,Spike_D796Y,N_G204R,Spike_T478K,N_S413R,M_A63T,NS7b_M1I,Spike_S371F,Spike_K417N,NSP…
hCoV-19/Algeria/2746/2022	EPI_ISL_15235456	2022-07-14	Africa / Algeria / Tlemcen	Human		National SARS-CoV-2 genomic and variants surveillance program	Male	64	Live		Original	Nasopharyngeal swab		BA.5.2.1	GRA	(NSP5_P132H,Spike_H69del,NSP3_G489S,Spike_L24del,NSP4_T327I,Spike_S373P,Spike_N969K,Spike_H655Y,N_R203K,Spike_V213G,Spike_G142D,Spike_A27S,Spike_Q954H,N_P13L,Spike_N501Y,Spike_P25del,N_R32del,NS3_T223I,Spike_T19I,M_Q19E,Spike_N440K,NSP4_T492I,M_D3N,Spike_N679K,Spike_N764K,NSP6_G107del,Spike_Y505H,Spike_D796Y,N_G204R,Spike_T478K,N_S413R,M_A63T,Spike_S371F,Spike_K417N,NSP13_R392C,Spike_F486V,Spike_…
hCoV-19/Algeria/2755/2022	EPI_ISL_15235457	2022-07-18	Africa / Algeria / Tlemcen	Human		National SARS-CoV-2 genomic and variants surveillance program	Female	37	Live		Original	Nasopharyngeal swab		BA.5.2	GRA	(NSP5_P132H,Spike_H69del,NSP3_G489S,Spike_L24del,NSP4_T327I,Spike_S373P,Spike_N969K,Spike_H655Y,N_R203K,Spike_V213G,Spike_G142D,Spike_A27S,Spike_Q954H,Spike_N501Y,Spike_P25del,N_R32del,NS3_T223I,Spike_T19I,M_Q19E,Spike_N440K,NSP4_T492I,M_D3N,Spike_N679K,Spike_N764K,NSP6_G107del,Spike_Y505H,Spike_D796Y,N_G204R,Spike_T478K,N_S413R,M_A63T,Spike_S371F,Spike_K417N,NSP13_R392C,Spike_F486V,Spike_T376A,N…
hCoV-19/Algeria/2759/2022	EPI_ISL_15235458	2022-07-19	Africa / Algeria / Tlemcen	Human		National SARS-CoV-2 genomic and variants surveillance program	Male	34	Live		Original	Nasopharyngeal swab		BA.5.2	GRA	(NSP5_P132H,NSP15_I211V,Spike_H69del,NSP3_G489S,Spike_L24del,NSP4_T327I,Spike_S373P,Spike_N969K,Spike_H655Y,N_R203K,Spike_V213G,Spike_G142D,Spike_A27S,Spike_Q954H,Spike_N501Y,Spike_P25del,N_R32del,NS3_T223I,Spike_T19I,M_Q19E,Spike_N440K,NSP4_T492I,NS7a_V104del,M_D3N,Spike_N679K,Spike_N764K,NSP6_G107del,Spike_Y505H,Spike_D796Y,N_G204R,Spike_T478K,N_S413R,M_A63T,Spike_S371F,Spike_K417N,NSP13_R392C,…
hCoV-19/Algeria/2760/2022	EPI_ISL_15235459	2022-07-19	Africa / Algeria / Tlemcen	Human		National SARS-CoV-2 genomic and variants surveillance program	Male	46	Live		Original	Nasopharyngeal swab		BA.5.2	GRA	(NSP5_P132H,Spike_H69del,NSP3_G489S,Spike_L24del,NSP4_T327I,Spike_S373P,Spike_N969K,Spike_H655Y,N_R203K,Spike_V213G,Spike_G142D,Spike_A27S,Spike_Q954H,N_P13L,Spike_N501Y,Spike_P25del,N_R32del,NS3_T223I,Spike_T19I,M_Q19E,Spike_N440K,NSP4_T492I,NS7a_V104del,M_D3N,Spike_N679K,Spike_N764K,NSP6_G107del,Spike_Y505H,Spike_D796Y,N_G204R,Spike_T478K,N_S413R,M_A63T,Spike_S371F,NSP1_T103I,Spike_K417N,NSP13_…
hCoV-19/Algeria/2761/2022	EPI_ISL_15235460	2022-07-19	Africa / Algeria / Tlemcen	Human		National SARS-CoV-2 genomic and variants surveillance program	Female	42	Live		Original	Nasopharyngeal swab		BA.5.2	GRA	(NSP5_P132H,Spike_H69del,NSP3_G489S,Spike_L24del,NSP4_T327I,Spike_S373P,Spike_N969K,Spike_H655Y,N_R203K,Spike_V213G,Spike_G142D,Spike_A27S,Spike_Q954H,N_P13L,Spike_N501Y,Spike_P25del,N_R32del,NS3_T223I,Spike_T19I,M_Q19E,Spike_N440K,NSP4_T492I,M_D3N,Spike_N679K,Spike_N764K,NSP6_G107del,Spike_Y505H,Spike_D796Y,N_G204R,Spike_T478K,N_S413R,M_A63T,Spike_S371F,Spike_K417N,NSP13_R392C,Spike_F486V,Spike_…
hCoV-19/Algeria/2771/2022	EPI_ISL_15235461	2022-07-20	Africa / Algeria / Tlemcen	Human		National SARS-CoV-2 genomic and variants surveillance program	Male	42	Live		Original	Nasopharyngeal swab		BA.5.2.2	GRA	(NSP5_P132H,Spike_H69del,NSP3_G489S,Spike_L24del,NSP4_T327I,Spike_S373P,Spike_N969K,Spike_H655Y,N_R203K,Spike_V213G,Spike_G142D,Spike_A27S,Spike_Q954H,Spike_N501Y,Spike_P25del,N_R32del,NS3_T223I,Spike_T19I,NS6_I32T,M_Q19E,Spike_N440K,NSP4_T492I,M_D3N,Spike_N679K,Spike_N764K,NSP6_G107del,Spike_Y505H,Spike_D796Y,N_G204R,Spike_T478K,M_A63T,NSP3_F336I,Spike_S371F,Spike_K417N,NSP13_R392C,Spike_F486V,S…
hCoV-19/Algeria/2775/2022	EPI_ISL_15235463	2022-07-20	Africa / Algeria / Tlemcen	Human		National SARS-CoV-2 genomic and variants surveillance program	Male	42	Live		Original	Nasopharyngeal swab		BA.5.2	GRA	(NSP5_P132H,Spike_H69del,NSP3_G489S,Spike_L24del,NSP4_T327I,Spike_S373P,Spike_N969K,Spike_H655Y,N_R203K,Spike_V213G,Spike_G142D,Spike_A27S,Spike_Q954H,N_P13L,Spike_N501Y,Spike_P25del,N_R32del,NS3_T223I,Spike_T19I,M_Q19E,Spike_N440K,NSP4_T492I,NS7a_V104del,M_D3N,Spike_N679K,Spike_N764K,NSP6_G107del,Spike_Y505H,Spike_D796Y,N_G204R,Spike_T478K,N_S413R,M_A63T,Spike_K417N,NSP13_R392C,Spike_F486V,Spike…
hCoV-19/Algeria/2778/2022	EPI_ISL_15235464	2022-07-21	Africa / Algeria / Tlemcen	Human		National SARS-CoV-2 genomic and variants surveillance program	Female	42	Live		Original	Nasopharyngeal swab		BA.5.2	GRA	(NSP5_P132H,Spike_H69del,NSP3_G489S,Spike_L24del,NSP4_T327I,Spike_S373P,Spike_N969K,Spike_H655Y,N_R203K,Spike_V213G,Spike_G142D,Spike_A27S,Spike_Q954H,N_P13L,Spike_N501Y,Spike_P25del,N_R32del,NS3_T223I,Spike_T19I,M_Q19E,Spike_N440K,NSP4_T492I,M_D3N,Spike_N679K,Spike_N764K,NSP6_G107del,Spike_Y505H,Spike_D796Y,N_G204R,Spike_T478K,N_S413R,M_A63T,Spike_K417N,NSP13_R392C,Spike_F486V,Spike_T376A,NSP6_S…
hCoV-19/Algeria/2789/2022	EPI_ISL_15235466	2022-07-24	Africa / Algeria / Tlemcen	Human		National SARS-CoV-2 genomic and variants surveillance program	Female	42	Live		Original	Nasopharyngeal swab		BA.5.2	GRA	(NSP5_P132H,Spike_H69del,NSP3_G489S,Spike_L24del,NSP4_T327I,Spike_S373P,Spike_N969K,Spike_H655Y,N_R203K,Spike_V213G,Spike_G142D,Spike_A27S,Spike_Q954H,N_P13L,Spike_N501Y,Spike_P25del,N_R32del,NS3_T223I,Spike_T19I,M_Q19E,Spike_N440K,NSP4_T492I,M_D3N,Spike_N679K,Spike_N764K,NSP6_G107del,Spike_Y505H,Spike_D796Y,N_G204R,Spike_T478K,N_S413R,M_A63T,Spike_S371F,Spike_K417N,NSP13_R392C,Spike_F486V,Spike_…
hCoV-19/Algeria/2790/2022	EPI_ISL_15235467	2022-07-24	Africa / Algeria / Tlemcen	Human		National SARS-CoV-2 genomic and variants surveillance program	Female	42	Live		Original	Nasopharyngeal swab		BA.5.1.23	GRA	(NSP5_P132H,Spike_H69del,NSP3_G489S,Spike_L24del,NSP4_T327I,Spike_S373P,Spike_N969K,Spike_H655Y,N_R203K,Spike_V213G,Spike_G142D,Spike_A27S,Spike_Q954H,N_P13L,Spike_N501Y,Spike_P25del,N_R32del,NS3_T223I,Spike_T19I,NSP2_S122F,M_Q19E,Spike_N440K,NSP4_T492I,M_D3N,Spike_N679K,Spike_N764K,NSP6_G107del,Spike_Y505H,Spike_D796Y,N_G204R,Spike_T478K,N_S413R,M_A63T,Spike_K417N,NSP13_R392C,Spike_F486V,Spike_T…
hCoV-19/Algeria/2798/2022	EPI_ISL_15235468	2022-07-25	Africa / Algeria / Tlemcen	Human		National SARS-CoV-2 genomic and variants surveillance program	Male	42	Live		Original	Nasopharyngeal swab		BA.5.2	GRA	(NSP5_P132H,Spike_H69del,NSP3_G489S,Spike_L24del,NSP4_T327I,Spike_S373P,Spike_N969K,Spike_H655Y,N_R203K,Spike_V213G,Spike_G142D,Spike_A27S,Spike_Q954H,N_P13L,Spike_N501Y,Spike_P25del,N_R32del,NS3_T223I,Spike_T19I,M_Q19E,Spike_N440K,NSP4_T492I,NS7a_V104del,M_D3N,Spike_N679K,Spike_N764K,NSP6_G107del,Spike_Y505H,Spike_D796Y,N_G204R,Spike_T478K,N_S413R,M_A63T,Spike_K417N,NSP13_R392C,Spike_F486V,Spike…
hCoV-19/Algeria/2799/2022	EPI_ISL_15235469	2022-07-25	Africa / Algeria / Tlemcen	Human		National SARS-CoV-2 genomic and variants surveillance program	Female	42	Live		Original	Nasopharyngeal swab		BA.5.2.1	GRA	(NSP5_P132H,Spike_H69del,NSP3_G489S,Spike_L24del,NSP4_T327I,Spike_S373P,Spike_N969K,Spike_H655Y,N_R203K,Spike_V213G,Spike_G142D,Spike_A27S,Spike_Q954H,N_P13L,Spike_N501Y,Spike_P25del,N_R32del,NS3_T223I,Spike_T19I,M_Q19E,Spike_N440K,NSP4_T492I,M_D3N,Spike_N679K,Spike_N764K,NSP6_G107del,Spike_Y505H,Spike_D796Y,N_G204R,Spike_T478K,N_S413R,M_A63T,Spike_S371F,Spike_K417N,NSP13_R392C,Spike_F486V,Spike_…
hCoV-19/Algeria/28101/2022	EPI_ISL_15235471	2022-07-24	Africa / Algeria / Oran	Human		National SARS-CoV-2 genomic and variants surveillance program	Female	42	Live		Original	Nasopharyngeal swab		BA.5.2	GRA	(NSP5_P132H,Spike_H69del,NSP3_G489S,Spike_L24del,NSP4_T327I,Spike_S373P,Spike_N969K,Spike_H655Y,N_R203K,Spike_V213G,Spike_G142D,Spike_A27S,Spike_Q954H,N_P13L,Spike_N501Y,Spike_P25del,N_R32del,NS3_T223I,Spike_T19I,M_Q19E,Spike_N440K,NSP4_T492I,M_D3N,Spike_N679K,Spike_N764K,NSP6_G107del,Spike_Y505H,Spike_D796Y,N_G204R,Spike_T478K,N_S413R,M_A63T,Spike_S371F,Spike_K417N,NSP13_R392C,Spike_F486V,Spike_…
hCoV-19/Algeria/28336/2022	EPI_ISL_15238171	2022-08-14	Africa / Algeria / Oran	Human		National SARS-CoV-2 genomic and variants surveillance program	Female	21	Live		Original	Nasopharyngeal swab		BA.5.2.1	GRA	(NSP5_P132H,Spike_H69del,NSP3_G489S,Spike_L24del,NSP4_T327I,Spike_S373P,Spike_N969K,Spike_H655Y,N_R203K,Spike_V213G,Spike_G142D,Spike_A27S,Spike_Q954H,N_P13L,Spike_N501Y,Spike_P25del,N_R32del,NS3_T223I,Spike_T19I,M_Q19E,Spike_N440K,NSP4_T492I,M_D3N,Spike_N679K,Spike_N764K,NSP6_G107del,Spike_Y505H,Spike_D796Y,N_G204R,Spike_T478K,N_S413R,M_A63T,Spike_S371F,Spike_V1264L,Spike_K417N,NSP13_R392C,Spike…
hCoV-19/Algeria/34960/2022	EPI_ISL_15252865	2022-08-21	Africa / Algeria / Algiers	Human		National SARS-CoV-2 genomic and variants surveillance program	Female	27	Live		Original	Nasopharyngeal swab		BA.5.2.44	GRA	(NSP5_P132H,Spike_H69del,NSP3_G489S,Spike_L24del,NSP4_T327I,Spike_S373P,Spike_N969K,Spike_H655Y,N_R203K,Spike_V213G,Spike_G142D,Spike_A27S,Spike_Q954H,Spike_N501Y,Spike_P25del,N_R32del,NS3_T223I,Spike_T19I,M_Q19E,Spike_N440K,NSP4_T492I,NSP3_L1746F,M_D3N,Spike_N679K,Spike_N764K,NSP6_G107del,Spike_Y505H,Spike_D796Y,N_G204R,Spike_T478K,N_S413R,M_A63T,NSP1_P62H,Spike_S371F,Spike_K417N,NSP13_R392C,Spi…
hCoV-19/Algeria/34446/2022	EPI_ISL_15252867	2022-08-15	Africa / Algeria / Algiers	Human		National SARS-CoV-2 genomic and variants surveillance program	Female	30	Live		Original	Nasopharyngeal swab		BF.2	GRA	(NSP5_P132H,Spike_H69del,NSP3_G489S,Spike_L24del,NSP4_T327I,Spike_S373P,Spike_N969K,Spike_H655Y,N_R203K,Spike_V213G,Spike_G142D,Spike_A27S,Spike_Q954H,N_P13L,Spike_N501Y,Spike_P25del,N_R32del,NS3_T223I,Spike_T19I,M_Q19E,Spike_N440K,NSP4_T492I,M_D3N,Spike_N679K,Spike_N764K,NSP3_I1672T,NSP6_G107del,Spike_Y505H,Spike_D796Y,N_G204R,Spike_T478K,N_S413R,M_A63T,Spike_S371F,Spike_K417N,NSP13_R392C,Spike_…
hCoV-19/Algeria/34825/2022	EPI_ISL_15252868	2022-08-15	Africa / Algeria / Tebessa	Human		National SARS-CoV-2 genomic and variants surveillance program	Male	30	Live		Original	Nasopharyngeal swab		BA.5.2	GRA	(NSP5_P132H,Spike_H69del,NSP3_G489S,Spike_L24del,NSP4_T327I,Spike_S373P,Spike_N969K,Spike_H655Y,N_R203K,Spike_V213G,Spike_G142D,Spike_A27S,Spike_Q954H,N_P13L,Spike_N501Y,Spike_P25del,N_R32del,NS3_T223I,Spike_T19I,M_Q19E,Spike_N440K,NSP4_T492I,M_D3N,Spike_N679K,Spike_N764K,NSP6_G107del,Spike_Y505H,Spike_D796Y,N_G204R,Spike_T478K,N_S413R,M_A63T,NSP16_A60S,Spike_S371F,Spike_K417N,NSP13_R392C,Spike_F…
hCoV-19/Algeria/34838/2022	EPI_ISL_15252869	2022-08-18	Africa / Algeria / Algiers	Human		National SARS-CoV-2 genomic and variants surveillance program	Female	31	Live		Original	Nasopharyngeal swab		BA.5.3.1	GRA	(NSP5_P132H,Spike_H69del,NSP3_G489S,Spike_L24del,NSP4_T327I,Spike_N969K,Spike_H655Y,N_R203K,Spike_V213G,Spike_G142D,Spike_A27S,Spike_Q954H,N_P13L,Spike_N501Y,Spike_P25del,N_R32del,NS3_T223I,Spike_T19I,M_Q19E,Spike_N440K,NSP4_T492I,N_E136D,M_D3N,Spike_N679K,Spike_N764K,NSP6_G107del,Spike_Y505H,Spike_D796Y,N_G204R,Spike_T478K,N_S413R,M_A63T,NSP2_Q376K,NSP3_P968L,NSP1_M85del,Spike_K417N,NSP13_R392C,…
hCoV-19/Algeria/34818/2022	EPI_ISL_15252871	2022-08-17	Africa / Algeria / Algiers	Human		National SARS-CoV-2 genomic and variants surveillance program	Female	34	Live		Original	Nasopharyngeal swab		BA.5.2.1	GRA	(NSP5_P132H,Spike_H69del,NSP3_G489S,Spike_L24del,NSP4_T327I,Spike_S373P,Spike_N969K,Spike_H655Y,N_R203K,Spike_V213G,Spike_G142D,Spike_A27S,Spike_Q954H,Spike_N501Y,Spike_P25del,N_R32del,NS3_T223I,Spike_T19I,NSP13_T367I,M_Q19E,Spike_N440K,NSP4_T492I,N_G30del,M_D3N,Spike_N679K,Spike_N764K,NSP6_G107del,Spike_Y505H,Spike_D796Y,N_G204R,Spike_T478K,N_S413R,M_A63T,Spike_S371F,Spike_K417N,NSP13_R392C,Spik…
hCoV-19/Algeria/34712/2022	EPI_ISL_15252879	2022-08-16	Africa / Algeria / Bouira	Human		National SARS-CoV-2 genomic and variants surveillance program	Male	67	Live		Original	Nasopharyngeal swab		BA.5.2.20	GRA	(NSP5_P132H,Spike_H69del,NSP3_G489S,Spike_L24del,NSP4_T327I,Spike_N969K,Spike_H655Y,N_R203K,Spike_V213G,Spike_G142D,NSP3_A1561V,NSP3_A1872V,Spike_A27S,Spike_Q954H,N_P13L,Spike_N501Y,Spike_P25del,N_R32del,NS3_T223I,Spike_T19I,M_Q19E,Spike_N440K,NSP4_T492I,M_D3N,Spike_N679K,Spike_N764K,NSP6_G107del,Spike_Y505H,NSP14_G44S,Spike_D796Y,N_G204R,N_S413R,NSP4_D38E,M_A63T,Spike_T478R,NSP16_T140I,Spike_K41…
hCoV-19/Algeria/34450/2022	EPI_ISL_15252880	2022-08-15	Africa / Algeria / Algiers	Human		National SARS-CoV-2 genomic and variants surveillance program	Male	68	Live		Original	Nasopharyngeal swab		BA.5.2.28	GRA	(NSP5_P132H,Spike_H69del,NSP3_G489S,Spike_L24del,NSP4_T327I,Spike_S373P,Spike_N969K,Spike_H655Y,N_R203K,Spike_V213G,Spike_G142D,Spike_A27S,Spike_Q954H,N_P13L,Spike_N501Y,Spike_P25del,N_R32del,NS3_T223I,Spike_T19I,M_Q19E,Spike_N440K,NSP4_T492I,M_D3N,Spike_N679K,Spike_N764K,NSP6_G107del,Spike_Y505H,Spike_D796Y,N_G204R,Spike_T478K,N_S413R,M_A63T,Spike_S371F,Spike_K417N,NSP13_R392C,Spike_F486V,Spike_…
hCoV-19/Algeria/34349/2022	EPI_ISL_15349593	2022-08-14	Africa / Algeria / Algiers	Human		National SARS-CoV-2 genomic and variants surveillance program	Female	33	Live		Original	Nasopharyngeal swab		BA.5.2	GRA	(NSP5_P132H,Spike_H69del,NSP3_G489S,Spike_L24del,NSP4_T327I,Spike_S373P,Spike_N969K,Spike_H655Y,N_R203K,Spike_V213G,Spike_G142D,Spike_A27S,Spike_Q954H,N_P13L,Spike_N501Y,Spike_P25del,N_R32del,NS3_T223I,Spike_T19I,M_Q19E,Spike_N440K,NSP4_T492I,M_D3N,Spike_N679K,Spike_N764K,NSP6_G107del,Spike_Y505H,Spike_D796Y,N_G204R,Spike_T478K,N_S413R,M_A63T,Spike_S371F,Spike_K417N,NSP13_R392C,Spike_F486V,Spike_…
hCoV-19/Algeria/34492/2022	EPI_ISL_15349594	2022-08-15	Africa / Algeria / Algiers	Human		National SARS-CoV-2 genomic and variants surveillance program	Male	88	Live		Original	Nasopharyngeal swab		BF.38	GRA	(NSP5_P132H,Spike_H69del,NSP3_G489S,Spike_L24del,NSP4_T327I,Spike_S373P,Spike_N969K,Spike_H655Y,N_R203K,Spike_V213G,Spike_G142D,Spike_A27S,NSP4_K8E,Spike_Q954H,N_P13L,Spike_N501Y,Spike_P25del,N_R32del,NS3_T223I,Spike_T19I,NSP13_T367I,M_Q19E,Spike_N440K,NSP4_T492I,N_G30del,M_D3N,Spike_N679K,Spike_N764K,NSP6_G107del,Spike_Y505H,Spike_D796Y,N_G204R,Spike_T478K,N_S413R,M_A63T,Spike_S371F,Spike_K417N,…
hCoV-19/Algeria/34286/2022	EPI_ISL_15349598	2022-08-13	Africa / Algeria / Algiers	Human		National SARS-CoV-2 genomic and variants surveillance program	Female	36	Live		Original	Nasopharyngeal swab		BA.5.3.1	GRA	(NSP5_P132H,Spike_H69del,NSP3_G489S,Spike_L24del,NSP4_T327I,Spike_N969K,Spike_H655Y,N_R203K,Spike_V213G,Spike_G142D,Spike_A27S,Spike_Q954H,NS3_V256F,N_P13L,Spike_N501Y,Spike_P25del,N_R32del,NS3_T223I,Spike_T19I,M_Q19E,Spike_N440K,NSP4_T492I,N_E136D,M_D3N,Spike_N679K,Spike_N764K,NSP6_G107del,Spike_Y505H,Spike_D796Y,N_G204R,Spike_T478K,N_S413R,M_A63T,NSP2_Q376K,NSP1_M85del,Spike_K417N,NSP13_R392C,S…
hCoV-19/Algeria/34278/2022	EPI_ISL_15349599	2022-08-13	Africa / Algeria / Algiers	Human		National SARS-CoV-2 genomic and variants surveillance program	Female	28	Live		Original	Nasopharyngeal swab		BA.5.2	GRA	(NSP5_P132H,Spike_H69del,NSP3_G489S,Spike_L24del,NSP4_T327I,Spike_S373P,Spike_N969K,Spike_H655Y,N_R203K,Spike_V213G,Spike_G142D,Spike_A27S,Spike_Q954H,N_P13L,Spike_N501Y,Spike_P25del,N_R32del,NS3_T223I,Spike_T19I,M_Q19E,Spike_N440K,NSP4_T492I,M_D3N,Spike_N679K,Spike_N764K,NSP6_G107del,Spike_Y505H,Spike_D796Y,N_G204R,Spike_T478K,N_S413R,M_A63T,Spike_S371F,Spike_K417N,NSP13_R392C,Spike_F486V,Spike_…
hCoV-19/Algeria/34723/2022	EPI_ISL_15349601	2022-08-17	Africa / Algeria / Algiers	Human		National SARS-CoV-2 genomic and variants surveillance program	Male	75	Live		Original	Nasopharyngeal swab		BE.1	GRA	(NSP5_P132H,Spike_H69del,NSP3_G489S,Spike_L24del,NSP4_T327I,Spike_N969K,Spike_H655Y,N_R203K,Spike_V213G,Spike_G142D,Spike_A27S,Spike_Q954H,N_P13L,Spike_N501Y,Spike_P25del,N_R32del,NS3_T223I,Spike_T19I,M_Q19E,Spike_N440K,NSP4_T492I,N_E136D,M_D3N,Spike_N679K,Spike_N764K,NSP6_G107del,Spike_Y505H,Spike_D796Y,N_G204R,Spike_T478K,N_S413R,M_A63T,NSP2_Q376K,Spike_K417N,NSP13_R392C,Spike_F486V,NSP6_S106de…
hCoV-19/Algeria/34792/2022	EPI_ISL_15349602	2022-08-17	Africa / Algeria / Algiers	Human		National SARS-CoV-2 genomic and variants surveillance program	Female	35	Live		Original	Nasopharyngeal swab		BA.5.2	GRA	(NSP5_P132H,Spike_H69del,NSP3_G489S,Spike_L24del,NSP4_T327I,Spike_S373P,Spike_N969K,Spike_H655Y,Spike_I834V,N_R203K,Spike_V213G,Spike_G142D,Spike_A27S,Spike_Q954H,N_P13L,Spike_N501Y,Spike_P25del,N_R32del,NS3_T223I,Spike_T19I,M_Q19E,Spike_N440K,NSP4_T492I,M_D3N,Spike_N679K,Spike_N764K,NSP6_G107del,Spike_Y505H,Spike_D796Y,N_G204R,Spike_T478K,N_S413R,M_A63T,Spike_S371F,Spike_K417N,NSP13_R392C,Spike_…
hCoV-19/Algeria/34791/2022	EPI_ISL_15349603	2022-08-17	Africa / Algeria / Algiers	Human		National SARS-CoV-2 genomic and variants surveillance program	Male	35	Live		Original	Nasopharyngeal swab		BA.5.2	GRA	(NSP5_P132H,Spike_H69del,NSP3_G489S,Spike_L24del,NSP4_T327I,Spike_S373P,Spike_N969K,Spike_H655Y,Spike_I834V,N_R203K,Spike_V213G,Spike_G142D,Spike_A27S,Spike_Q954H,N_P13L,Spike_N501Y,Spike_P25del,N_R32del,NS3_T223I,Spike_T19I,M_Q19E,Spike_N440K,NSP4_T492I,M_D3N,Spike_N679K,Spike_N764K,NSP6_G107del,Spike_Y505H,Spike_D796Y,N_G204R,Spike_T478K,N_S413R,M_A63T,Spike_S371F,Spike_K417N,NSP13_R392C,Spike_…
hCoV-19/Algeria/34973/2022	EPI_ISL_15349604	2022-08-21	Africa / Algeria / Algiers	Human		National SARS-CoV-2 genomic and variants surveillance program	Male	60	Live		Original	Nasopharyngeal swab		BA.5.2	GRA	(NSP5_P132H,Spike_H69del,NSP3_G489S,Spike_L24del,NSP4_T327I,Spike_S373P,Spike_N969K,Spike_H655Y,N_R203K,Spike_V213G,Spike_G142D,Spike_A27S,Spike_Q954H,N_P13L,Spike_N501Y,Spike_P25del,N_R32del,NS3_T223I,Spike_T19I,M_Q19E,Spike_N440K,NSP4_T492I,M_D3N,Spike_N679K,Spike_N764K,NSP6_G107del,Spike_Y505H,Spike_D796Y,N_G204R,Spike_T478K,N_S413R,M_A63T,NS3_S58N,Spike_S371F,Spike_K417N,NSP13_R392C,Spike_F48…
hCoV-19/Algeria/34890/2022	EPI_ISL_15349606	2022-08-21	Africa / Algeria / Algiers	Human		National SARS-CoV-2 genomic and variants surveillance program	Male	unknown	Live		Original	Nasopharyngeal swab		BA.5.1.26	GRA	(NSP5_P132H,NSP13_S350L,Spike_H69del,NSP3_G489S,Spike_L24del,NSP4_T327I,Spike_S373P,Spike_N969K,Spike_H655Y,N_R203K,Spike_V213G,Spike_G142D,Spike_A27S,Spike_Q954H,N_P13L,Spike_N501Y,Spike_P25del,N_R32del,NS3_T223I,Spike_T19I,M_Q19E,Spike_N440K,NSP4_T492I,M_D3N,Spike_N679K,Spike_N764K,NSP6_G107del,Spike_Y505H,Spike_D796Y,N_G204R,Spike_T478K,N_S413R,M_A63T,N_A134V,Spike_R346T,NS8_C37F,Spike_K417N,N…
hCoV-19/Algeria/34196/2022	EPI_ISL_15349608	2022-08-22	Africa / Algeria / Blida	Human		National SARS-CoV-2 genomic and variants surveillance program	Female	87	Live		Original	Nasopharyngeal swab		BA.5.1	GRA	(NSP5_P132H,Spike_H69del,NSP3_G489S,Spike_L24del,NSP4_T327I,Spike_S373P,Spike_N969K,Spike_H655Y,N_R203K,Spike_V213G,Spike_G142D,Spike_A27S,Spike_Q954H,N_P13L,Spike_N501Y,Spike_P25del,N_R32del,NS3_T223I,Spike_T19I,M_Q19E,Spike_N440K,NSP4_T492I,M_D3N,Spike_N679K,Spike_N764K,NSP6_G107del,Spike_Y505H,NSP5_F103L,Spike_D796Y,N_G204R,Spike_T478K,N_S413R,M_A63T,Spike_S371F,Spike_K417N,NSP13_R392C,Spike_F…
hCoV-19/Algeria/34713/2022	EPI_ISL_15349609	2022-08-16	Africa / Algeria / Bouira	Human		National SARS-CoV-2 genomic and variants surveillance program	Female	86	Live		Original	Nasopharyngeal swab		BA.5.2	GRA	(NSP5_P132H,Spike_H69del,NSP3_G489S,Spike_L24del,NSP4_T327I,Spike_S373P,Spike_N969K,Spike_H655Y,N_R203K,Spike_V213G,Spike_G142D,Spike_A27S,Spike_Q954H,N_P13L,Spike_N501Y,Spike_P25del,N_R32del,NS3_T223I,Spike_T19I,M_Q19E,Spike_N440K,NSP4_T492I,M_D3N,NS7b_S31L,Spike_N679K,Spike_N764K,NSP6_G107del,Spike_Y505H,Spike_D796Y,N_G204R,Spike_T478K,N_S413R,M_A63T,Spike_S371F,Spike_K417N,NSP13_R392C,Spike_F4…
hCoV-19/Algeria/34327/2022	EPI_ISL_15349611	2022-08-14	Africa / Algeria / Medea	Human		National SARS-CoV-2 genomic and variants surveillance program	Male	101	Live		Original	Nasopharyngeal swab		BA.5.2	GRA	(NSP5_P132H,Spike_H69del,NSP3_G489S,Spike_L24del,NSP4_T327I,Spike_S373P,Spike_N969K,Spike_H655Y,N_R203K,Spike_V213G,Spike_G142D,Spike_A27S,Spike_Q954H,N_P13L,Spike_N501Y,Spike_P25del,N_R32del,NS3_T223I,Spike_T19I,M_Q19E,Spike_N440K,NSP4_T492I,M_D3N,Spike_N679K,Spike_N764K,NSP6_G107del,Spike_Y505H,Spike_D796Y,N_G204R,Spike_T478K,N_S413R,M_A63T,Spike_S371F,Spike_K417N,NSP13_R392C,Spike_F486V,Spike_…
hCoV-19/Algeria/34490/2022	EPI_ISL_15349613	2022-08-15	Africa / Algeria / Medea	Human		National SARS-CoV-2 genomic and variants surveillance program	Male	86	Live		Original	Nasopharyngeal swab		BA.5.2.1	GRA	(NSP5_P132H,Spike_H69del,NSP3_G489S,Spike_L24del,NSP4_T327I,Spike_S373P,Spike_N969K,Spike_H655Y,N_R203K,Spike_V213G,Spike_G142D,Spike_A27S,NSP13_V98I,Spike_Q954H,N_P13L,Spike_N501Y,Spike_P25del,N_R32del,NS3_T223I,Spike_T19I,M_Q19E,Spike_N440K,NSP4_T492I,M_D3N,Spike_N679K,Spike_N764K,NSP6_G107del,Spike_Y505H,Spike_D796Y,N_G204R,Spike_T478K,N_S413R,M_A63T,Spike_K417N,NSP13_R392C,Spike_F486V,Spike_T…
hCoV-19/Algeria/34859/2022	EPI_ISL_15349614	2022-08-21	Africa / Algeria / Medea	Human		National SARS-CoV-2 genomic and variants surveillance program	Female	98	Live		Original	Nasopharyngeal swab		BA.5.1	GRA	(NSP5_P132H,Spike_H69del,NSP3_G489S,Spike_L24del,NSP4_T327I,Spike_S373P,Spike_N969K,Spike_H655Y,N_R203K,Spike_V213G,Spike_G142D,Spike_A27S,Spike_Q954H,N_P13L,Spike_N501Y,Spike_P25del,N_R32del,NS3_T223I,Spike_T19I,M_Q19E,Spike_N440K,NSP4_T492I,M_D3N,Spike_N679K,Spike_N764K,NSP6_G107del,Spike_Y505H,Spike_D796Y,N_G204R,Spike_T478K,N_S413R,M_A63T,Spike_S371F,Spike_K417N,NSP13_R392C,Spike_F486V,Spike_…
hCoV-19/Algeria/38635/2022	EPI_ISL_15392094	2022-09-26	Africa / Algeria / Algiers	Human		National SARS-CoV-2 genomic and variants surveillance program	Male	51	Live		Original			BA.5.2.36	GRA	(NSP5_P132H,Spike_H69del,NSP3_G489S,Spike_L24del,NSP4_T327I,Spike_N969K,Spike_H655Y,N_R203K,Spike_V213G,Spike_G142D,Spike_A27S,Spike_Q954H,N_P13L,Spike_N501Y,Spike_P25del,N_R32del,NS3_T223I,Spike_T19I,M_Q19E,Spike_N440K,NSP4_T492I,M_D3N,Spike_N679K,Spike_N764K,NSP6_G107del,Spike_Y505H,Spike_D796Y,N_G204R,Spike_T478K,N_S413R,M_A63T,Spike_K417N,NSP13_R392C,Spike_F486V,NSP6_S106del,NSP13_T127N,Spike…
hCoV-19/Algeria/28276/2022	EPI_ISL_15393557	2022-08-08	Africa / Algeria / Oran	Human		National SARS-CoV-2 genomic and variants surveillance program	Female	59	Live		Original	Nasopharyngeal swab		BA.5.2.27	GRA	(NSP5_P132H,Spike_H69del,NSP3_G489S,Spike_L24del,NSP4_T327I,Spike_N969K,Spike_H655Y,N_R203K,Spike_V213G,Spike_G142D,Spike_A27S,Spike_Q954H,N_P13L,Spike_N501Y,Spike_P25del,N_R32del,NS3_T223I,Spike_T19I,M_Q19E,Spike_N440K,NSP4_T492I,M_D3N,Spike_N679K,Spike_N764K,NSP6_G107del,Spike_Y505H,NSP3_A85G,Spike_D796Y,N_G204R,Spike_T478K,N_S413R,M_A63T,Spike_K417N,NSP13_R392C,Spike_F486V,NSP6_S106del,NSP13_T…
hCoV-19/Algeria/40153/2022	EPI_ISL_15637960	2022-10-12	Africa / Algeria / Algiers	Human		National SARS-CoV-2 genomic and variants surveillance program	Female	unknown	Live		Original	Nasopharyngeal swab		BA.2.3.20	GRA	(NSP5_P132H,Spike_E484R,NSP3_T1356I,NSP3_G489S,Spike_L24del,NSP4_T327I,Spike_S373P,Spike_N969K,Spike_H655Y,N_R203K,Spike_V213G,Spike_G142D,Spike_A27S,Spike_Q954H,N_P13L,Spike_N501Y,Spike_P25del,N_R32del,NS3_T223I,Spike_T19I,M_Q19E,Spike_N440K,NSP4_T492I,Spike_N460K,Spike_N679K,Spike_N764K,NSP6_G107del,Spike_Y505H,Spike_D796Y,N_G204R,Spike_T478K,N_S413R,M_A63T,NSP3_T1830I,NSP3_M1351V,NSP7_Q63R,Spi…
hCoV-19/Algeria/39419/2022	EPI_ISL_15637961	2022-10-05	Africa / Algeria / Algiers	Human		National SARS-CoV-2 genomic and variants surveillance program	Female	47	Live		Original	Nasopharyngeal swab		BQ.1	GRA	(NSP5_P132H,Spike_H69del,NSP3_G489S,Spike_L24del,NSP4_T327I,Spike_S373P,Spike_N969K,Spike_H655Y,N_R203K,Spike_V213G,Spike_G142D,Spike_A27S,Spike_Q954H,N_P13L,Spike_N501Y,Spike_P25del,N_R32del,NS3_T223I,Spike_T19I,NSP2_S122F,M_Q19E,Spike_N440K,NSP4_T492I,Spike_N460K,N_E136D,M_D3N,Spike_N679K,Spike_N764K,NSP6_G107del,Spike_Y505H,NSP13_N268S,Spike_D796Y,N_G204R,Spike_T478K,N_S413R,NSP6_L260F,M_A63T,…
hCoV-19/Algeria/39226/2022	EPI_ISL_15637962	2022-10-04	Africa / Algeria / Algiers	Human		National SARS-CoV-2 genomic and variants surveillance program	Male	64	Live		Original	Nasopharyngeal swab		BQ.1.1	GRA	(NSP5_P132H,Spike_H69del,NSP3_G489S,Spike_L24del,NSP4_T327I,Spike_S373P,Spike_N969K,Spike_H655Y,N_R203K,Spike_V213G,Spike_G142D,Spike_A27S,Spike_Q954H,N_P13L,Spike_N501Y,Spike_P25del,N_R32del,NS3_T223I,Spike_T19I,M_Q19E,Spike_N440K,NSP4_T492I,Spike_N460K,N_E136D,M_D3N,Spike_N679K,Spike_N764K,NSP6_G107del,Spike_Y505H,NSP13_N268S,Spike_D796Y,N_G204R,Spike_T478K,N_S413R,NSP6_L260F,M_A63T,Spike_R346T…
hCoV-19/Algeria/40266/2022	EPI_ISL_15637963	2022-10-15	Africa / Algeria / Algiers	Human		National SARS-CoV-2 genomic and variants surveillance program	Male	40	Live		Original	Nasopharyngeal swab		BA.2.3.20	GRA	(NSP5_P132H,Spike_E484R,NSP3_T1356I,NSP3_G489S,Spike_L24del,NSP4_T327I,Spike_S373P,Spike_N969K,Spike_H655Y,N_R203K,Spike_V213G,Spike_G142D,Spike_A27S,Spike_Q954H,N_P13L,Spike_N501Y,Spike_P25del,N_R32del,NS3_T223I,Spike_T19I,M_Q19E,Spike_N440K,NSP4_T492I,Spike_N460K,Spike_N679K,Spike_N764K,NSP6_G107del,Spike_Y505H,Spike_D796Y,N_G204R,Spike_T478K,N_S413R,M_A63T,NSP3_T1830I,NSP3_M1351V,NSP7_Q63R,Spi…
hCoV-19/Algeria/40231/2022	EPI_ISL_15637964	2022-10-15	Africa / Algeria / Algiers	Human	Travel history: Palestine	National SARS-CoV-2 genomic and variants surveillance program	Male	69	Live		Original	Nasopharyngeal swab		XBB.1	GRA	(NSP5_P132H,NSP12_G671S,NSP3_G489S,Spike_L24del,NSP4_T327I,Spike_S373P,Spike_N969K,Spike_H655Y,N_R203K,Spike_G142D,Spike_A27S,Spike_Q954H,N_P13L,Spike_N501Y,Spike_P25del,N_R32del,Spike_V213E,NS3_T223I,Spike_T19I,Spike_H146Q,M_Q19E,Spike_N440K,NSP4_T492I,Spike_N460K,Spike_N679K,Spike_N764K,E_T11A,NSP6_G107del,Spike_Y505H,Spike_D796Y,N_G204R,Spike_T478K,N_S413R,M_A63T,Spike_R346T,Spike_S371F,Spike_…
hCoV-19/Algeria/28497/2022	EPI_ISL_15637965	2022-09-08	Africa / Algeria / Oran	Human		National SARS-CoV-2 genomic and variants surveillance program	Male	31	Live		Original	Nasopharyngeal swab		BA.5.1	GRA	(NSP5_P132H,Spike_H69del,NSP3_G489S,Spike_L24del,NSP4_T327I,Spike_S373P,Spike_N969K,Spike_H655Y,N_R203K,Spike_V213G,Spike_G142D,NSP16_A192T,Spike_A27S,Spike_Q954H,NS3_D155Y,N_P13L,Spike_N501Y,Spike_P25del,N_R32del,NS3_T223I,Spike_T19I,M_Q19E,Spike_N440K,NSP4_T492I,M_D3N,Spike_N679K,Spike_N764K,NSP6_G107del,Spike_Y505H,Spike_D796Y,N_G204R,Spike_T478K,N_S413R,M_A63T,Spike_S371F,Spike_K417N,NSP13_R3…
hCoV-19/Algeria/28376/2022	EPI_ISL_15637967	2022-08-17	Africa / Algeria / Oran	Human		National SARS-CoV-2 genomic and variants surveillance program	Male	30	Live		Original	Nasopharyngeal swab		BA.5.2	GRA	(NSP5_P132H,Spike_H69del,NSP3_G489S,Spike_L24del,NSP4_T327I,Spike_S373P,Spike_N969K,Spike_H655Y,N_R203K,Spike_V213G,Spike_G142D,Spike_A27S,Spike_Q954H,N_P13L,Spike_N501Y,Spike_P25del,N_R32del,NS3_T223I,Spike_T19I,M_Q19E,Spike_N440K,NSP4_T492I,M_D3N,Spike_N679K,Spike_N764K,NSP6_G107del,Spike_Y505H,Spike_D796Y,N_G204R,Spike_T478K,N_S413R,M_A63T,Spike_S371F,Spike_K417N,NSP13_R392C,Spike_F486V,Spike_…
hCoV-19/Algeria/2866/2022	EPI_ISL_15637968	2022-08-07	Africa / Algeria / Sidi Bel Abbes	Human		National SARS-CoV-2 genomic and variants surveillance program	Male	unknown	Live		Original	Nasopharyngeal swab		BA.5.2	GRA	(NSP5_P132H,Spike_H69del,NSP3_G489S,Spike_L24del,NSP4_T327I,Spike_S373P,Spike_N969K,Spike_H655Y,N_R203K,Spike_V213G,Spike_G142D,Spike_A27S,Spike_Q954H,N_P13L,Spike_N501Y,Spike_P25del,N_R32del,NS3_T223I,Spike_T19I,M_Q19E,Spike_N440K,NSP4_T492I,M_D3N,Spike_N679K,Spike_N764K,NSP6_G107del,Spike_Y505H,Spike_D796Y,N_G204R,Spike_T478K,N_S413R,NSP3_V325F,M_A63T,Spike_S371F,Spike_K417N,NSP13_R392C,Spike_F…
hCoV-19/Algeria/02771/2022	EPI_ISL_15637971	2022-07-27	Africa / Algeria / Sidi Bel Abbes	Human		National SARS-CoV-2 genomic and variants surveillance program	Female	72	Live		Original	Nasopharyngeal swab		BA.5.6	GRA	(NSP5_P132H,Spike_H69del,NSP3_G489S,Spike_L24del,NSP4_T327I,Spike_S373P,Spike_N969K,Spike_H655Y,N_R203K,Spike_V213G,Spike_G142D,Spike_A27S,Spike_Q954H,N_P13L,Spike_N501Y,Spike_P25del,N_R32del,NS3_T223I,Spike_T19I,M_Q19E,Spike_N440K,NSP4_T492I,M_D3N,Spike_N679K,Spike_N764K,NSP6_G107del,Spike_Y505H,NSP3_N1890S,Spike_D796Y,N_G204R,Spike_T478K,N_S413R,M_A63T,NSP16_T140I,NSP14_M315I,Spike_S371F,Spike_…
hCoV-19/Algeria/39438/2022	EPI_ISL_15790691	2022-10-04	Africa / Algeria / Blida	Human		National SARS-CoV-2 genomic and variants surveillance program	Male	70	Live		Original	Nasopharyngeal swab		BA.5.2	GRA	(NSP5_P132H,Spike_H69del,NSP3_G489S,Spike_L24del,NSP4_T327I,Spike_S373P,Spike_N969K,Spike_H655Y,N_R203K,Spike_V213G,Spike_G142D,Spike_A27S,Spike_Q954H,N_P13L,Spike_N501Y,Spike_P25del,N_R32del,NS3_T223I,Spike_T19I,M_Q19E,NSP15_K12N,Spike_N440K,NSP4_T492I,M_D3N,Spike_N679K,Spike_N764K,NSP6_G107del,Spike_Y505H,Spike_D796Y,N_G204R,Spike_T478K,N_S413R,Spike_S371F,Spike_K417N,NSP13_R392C,Spike_F486V,Sp…
hCoV-19/Algeria/40160/2022	EPI_ISL_15790694	2022-10-12	Africa / Algeria / Blida	Human		National SARS-CoV-2 genomic and variants surveillance program	Male	54	Live		Original	Nasopharyngeal swab		BQ.1.5	GRA	(NSP5_P132H,Spike_H69del,Spike_L24del,NSP4_T327I,Spike_S373P,Spike_N969K,Spike_H655Y,N_R203K,Spike_V213G,Spike_G142D,Spike_A27S,Spike_Q954H,N_P13L,Spike_N501Y,Spike_P25del,N_R32del,NS3_T223I,NSP13_T153I,Spike_T19I,M_Q19E,Spike_N440K,NSP4_T492I,Spike_N460K,N_E136D,M_D3N,Spike_N679K,Spike_N764K,NSP6_G107del,Spike_Y505H,Spike_D796Y,N_G204R,Spike_T478K,N_S413R,NSP6_L260F,M_A63T,NSP2_Q376K,Spike_S371F…
hCoV-19/Algeria/41062/2022	EPI_ISL_15790695	2022-10-24	Africa / Algeria / Algiers	Human		National SARS-CoV-2 genomic and variants surveillance program	Female	76	Live		Original	Nasopharyngeal swab		BA.5.1	GRA	(NSP5_P132H,NSP3_S660F,Spike_H69del,Spike_L24del,NSP4_T327I,Spike_S373P,Spike_N969K,Spike_H655Y,Spike_R765L,N_R203K,Spike_V213G,Spike_G142D,Spike_A27S,Spike_Q954H,N_P13L,Spike_N501Y,Spike_P25del,N_R32del,NS3_T223I,Spike_T19I,M_Q19E,Spike_N440K,NSP4_T492I,M_D3N,Spike_N679K,Spike_N764K,NSP6_G107del,Spike_Y505H,Spike_D796Y,N_G204R,Spike_T478K,N_S413R,M_A63T,Spike_S371F,Spike_K417N,NSP13_R392C,NS8_V1…
hCoV-19/Algeria/706/2022	EPI_ISL_15790697	2022-08-10	Africa / Algeria / El Tarf	Human		National SARS-CoV-2 genomic and variants surveillance program	Female	40	Live		Original	Nasopharyngeal swab		BA.5.2	GRA	(NSP5_P132H,Spike_H69del,NSP3_G489S,Spike_L24del,NSP4_T327I,Spike_S373P,Spike_N969K,Spike_H655Y,N_R203K,Spike_V213G,Spike_G142D,Spike_A27S,Spike_Q954H,N_P13L,Spike_N501Y,Spike_P25del,N_R32del,NS3_T223I,Spike_T19I,M_Q19E,Spike_N440K,NSP4_T492I,M_D3N,Spike_N679K,Spike_N764K,NSP6_G107del,Spike_Y505H,Spike_D796Y,N_G204R,Spike_T478K,N_S413R,M_A63T,Spike_S371F,Spike_K417N,NSP13_R392C,Spike_F486V,Spike_…
hCoV-19/Algeria/709/2022	EPI_ISL_15790698	2022-08-10	Africa / Algeria / El Tarf	Human		National SARS-CoV-2 genomic and variants surveillance program	Male	41	Live		Original	Nasopharyngeal swab		BA.5.1	GRA	(NSP5_P132H,Spike_H69del,Spike_L24del,NSP4_T327I,Spike_S373P,Spike_N969K,Spike_H655Y,N_R203K,Spike_V213G,Spike_G142D,Spike_A27S,Spike_Q954H,N_P13L,Spike_N501Y,Spike_P25del,N_R32del,NS3_T223I,Spike_T19I,M_Q19E,Spike_N440K,NSP4_T492I,NSP1_A138T,M_D3N,Spike_N679K,Spike_N764K,NSP6_G107del,Spike_Y505H,Spike_D796Y,N_G204R,Spike_T478K,N_S413R,M_A63T,Spike_S371F,Spike_K417N,NSP13_R392C,Spike_F486V,Spike_…
hCoV-19/Algeria/710/2022	EPI_ISL_15790699	2022-08-10	Africa / Algeria / El Tarf	Human		National SARS-CoV-2 genomic and variants surveillance program	Female	72	Live		Original	Nasopharyngeal swab		BA.5.2.20	GRA	(NSP5_P132H,Spike_H69del,NSP3_G489S,Spike_L24del,NSP4_T327I,Spike_S373P,Spike_N969K,Spike_H655Y,N_R203K,Spike_V213G,Spike_G142D,Spike_A27S,Spike_Q954H,N_P13L,Spike_N501Y,Spike_P25del,N_R32del,NS3_T223I,Spike_T19I,M_Q19E,Spike_N440K,NSP4_T492I,M_D3N,Spike_N679K,Spike_N764K,NSP6_G107del,Spike_Y505H,Spike_K147N,Spike_D796Y,N_G204R,Spike_T478K,N_S413R,M_A63T,Spike_S371F,Spike_K417N,NSP13_R392C,Spike_…
hCoV-19/Algeria/727/2022	EPI_ISL_15790700	2022-08-18	Africa / Algeria / El Tarf	Human		National SARS-CoV-2 genomic and variants surveillance program	Female	41	Live		Original	Nasopharyngeal swab		BA.2.38	GRA	(NSP3_S721N,NSP5_P132H,Spike_L24del,NSP4_T327I,Spike_S373P,Spike_Q493R,Spike_N969K,Spike_H655Y,N_R203K,Spike_V213G,Spike_G142D,Spike_A27S,Spike_Q954H,N_P13L,Spike_N501Y,Spike_P25del,N_R32del,NS3_T223I,Spike_T19I,M_Q19E,Spike_N440K,NSP4_T492I,Spike_N679K,Spike_N764K,NSP6_G107del,Spike_Y505H,Spike_D796Y,N_G204R,Spike_T478K,N_S413R,M_A63T,Spike_S371F,NSP4_T73I,NSP13_R392C,NSP1_A131V,Spike_T376A,NSP6…
hCoV-19/Algeria/41915/2022	EPI_ISL_15887349	2022-11-03	Africa / Algeria / Algiers	Human			Male	77	Live		Original	Nasopharyngeal swab		BE.1	GRA	(NSP5_P132H,Spike_H69del,NSP3_G489S,Spike_L24del,NSP4_T327I,Spike_S373P,Spike_N969K,Spike_H655Y,N_R203K,Spike_V213G,Spike_G142D,Spike_A27S,Spike_Q954H,N_P13L,Spike_N501Y,Spike_P25del,N_R32del,NS3_T223I,Spike_T19I,M_Q19E,Spike_N440K,NSP4_T492I,N_E136D,M_D3N,Spike_N679K,Spike_N764K,NSP14_A119V,NSP6_G107del,Spike_Y505H,Spike_D796Y,N_G204R,Spike_T478K,N_S413R,M_A63T,NSP2_Q376K,NSP3_I184V,Spike_K417N,…
hCoV-19/Algeria/42132/2022	EPI_ISL_15887350	2022-11-07	Africa / Algeria / Blida	Human			Female	78	Live		Original	Nasopharyngeal swab		BQ.1.5	GRA	(NSP5_P132H,Spike_H69del,NSP3_G489S,Spike_L24del,NSP4_T327I,Spike_S373P,Spike_N969K,Spike_H655Y,N_R203K,Spike_V213G,Spike_G142D,Spike_A27S,Spike_Q954H,N_P13L,Spike_N501Y,Spike_P25del,N_R32del,NS3_T223I,NSP13_T153I,Spike_T19I,M_Q19E,Spike_N440K,NSP4_T492I,Spike_N460K,NS7b_L32F,N_E136D,M_D3N,Spike_N679K,Spike_N764K,NSP6_G107del,Spike_Y505H,Spike_D796Y,N_G204R,Spike_T478K,N_S413R,NSP6_L260F,M_A63T,N…
hCoV-19/Algeria/42133/2022	EPI_ISL_15887351	2022-11-07	Africa / Algeria / Blida	Human			Male	90	Live		Original	Nasopharyngeal swab		BQ.1.1	GRA	(NSP5_P132H,Spike_H69del,NSP3_G489S,Spike_L24del,NSP4_T327I,NSP3_P1228S,Spike_S373P,Spike_N969K,Spike_H655Y,N_R203K,Spike_V213G,Spike_G142D,Spike_A27S,Spike_Q954H,N_P13L,Spike_N501Y,Spike_P25del,N_R32del,NS3_T223I,Spike_T19I,M_Q19E,NSP2_A360V,Spike_N440K,NSP4_T492I,Spike_N460K,N_E136D,M_D3N,Spike_N679K,Spike_N764K,NSP6_G107del,Spike_Y505H,NSP13_N268S,Spike_D796Y,N_G204R,Spike_T478K,N_S413R,NSP6_L…
hCoV-19/Algeria/603/2022	EPI_ISL_15887352	2022-06-26	Africa / Algeria / Annaba	Human			Female	75	Live		Original	Nasopharyngeal swab		BA.5.2.1	GRA	(NSP5_P132H,Spike_H69del,NSP3_G489S,Spike_L24del,NSP4_T327I,Spike_S373P,Spike_N969K,Spike_H655Y,N_R203K,Spike_V213G,Spike_G142D,Spike_A27S,Spike_Q954H,Spike_N501Y,Spike_P25del,N_R32del,NS3_T223I,Spike_T19I,M_Q19E,Spike_N440K,NSP4_T492I,M_D3N,Spike_N679K,Spike_N764K,NSP6_G107del,Spike_Y505H,Spike_D796Y,N_G204R,Spike_T478K,N_S413R,M_A63T,Spike_S371F,Spike_K417N,NSP13_R392C,Spike_F486V,Spike_T376A,N…
hCoV-19/Algeria/639/2022	EPI_ISL_15887355	2022-07-17	Africa / Algeria / El Tarf	Human			Female	41	Live		Original	Nasopharyngeal swab		BA.5.5	GRA	(NSP5_P132H,Spike_H69del,NSP3_G489S,Spike_L24del,NSP4_T327I,Spike_S373P,Spike_N969K,Spike_H655Y,N_R203K,Spike_V213G,Spike_G142D,Spike_A27S,Spike_Q954H,N_P13L,Spike_N501Y,Spike_P25del,NS8_V62L,N_R32del,NS3_T223I,Spike_T19I,M_Q19E,Spike_N440K,NSP4_T492I,M_D3N,Spike_N679K,Spike_N764K,NSP6_G107del,Spike_Y505H,Spike_D796Y,N_G204R,Spike_T478K,N_S413R,NSP12_T246I,M_A63T,NSP3_P153S,Spike_T76I,Spike_S371F…
hCoV-19/Algeria/653/2022	EPI_ISL_15887356	2022-07-20	Africa / Algeria / El Tarf	Human			Female	58	Live		Original	Nasopharyngeal swab		BA.5.2	GRA	(NSP5_P132H,Spike_H69del,NSP3_G489S,Spike_L24del,NSP4_T327I,Spike_S373P,Spike_N969K,Spike_H655Y,N_R203K,Spike_V213G,Spike_G142D,Spike_A27S,NSP5_D155G,Spike_Q954H,N_P13L,Spike_N501Y,Spike_P25del,N_R32del,NS3_T223I,Spike_T19I,M_Q19E,Spike_N440K,NSP4_T492I,M_D3N,Spike_N679K,Spike_N764K,NSP6_G107del,Spike_Y505H,Spike_D796Y,N_G204R,Spike_T478K,N_S413R,M_A63T,Spike_S371F,NSP12_N414S,Spike_K417N,NSP13_R…
hCoV-19/Algeria/681/2022	EPI_ISL_15887358	2022-07-31	Africa / Algeria / El Tarf	Human			Female	34	Live		Original	Nasopharyngeal swab		BA.5.1	GRA	(NSP5_P132H,Spike_H69del,NSP3_G489S,Spike_L24del,NSP4_T327I,Spike_S373P,Spike_N969K,Spike_H655Y,N_R203K,Spike_V213G,Spike_G142D,Spike_A27S,Spike_Q954H,N_P13L,Spike_N501Y,Spike_P25del,N_R32del,NS3_T223I,Spike_T19I,M_Q19E,Spike_N440K,NS8_P36S,NSP4_T492I,M_D3N,Spike_N679K,Spike_N764K,NSP6_G107del,Spike_Y505H,Spike_D796Y,N_G204R,Spike_T478K,N_S413R,NSP9_T21I,M_A63T,NSP3_D361G,Spike_K417N,NSP13_R392C,…
hCoV-19/Algeria/685/2022	EPI_ISL_15887360	2022-08-01	Africa / Algeria / El Tarf	Human			Female	75	Live		Original	Nasopharyngeal swab		BA.5.2.44	GRA	(NSP5_P132H,Spike_H69del,NSP3_G489S,Spike_L24del,NSP4_T327I,Spike_S373P,Spike_N969K,Spike_H655Y,N_R203K,Spike_V213G,Spike_G142D,Spike_A27S,Spike_Q954H,N_P13L,Spike_N501Y,Spike_P25del,N_R32del,NS3_T223I,Spike_T19I,M_Q19E,Spike_N440K,NSP4_T492I,NSP3_L1746F,M_D3N,Spike_N679K,Spike_N764K,NSP6_G107del,Spike_Y505H,NS8_S67F,Spike_D796Y,N_G204R,Spike_T478K,N_S413R,M_A63T,Spike_S371F,Spike_K417N,NSP13_R39…
hCoV-19/Algeria/698/2022	EPI_ISL_15887362	2022-08-08	Africa / Algeria / El Tarf	Human			Female	27	Live		Original	Nasopharyngeal swab		BA.5.2.20	GRA	(NSP5_P132H,Spike_H69del,NSP3_G489S,Spike_L24del,NSP4_T327I,Spike_S373P,Spike_N969K,Spike_H655Y,N_R203K,Spike_V213G,Spike_G142D,Spike_A27S,Spike_Q954H,N_P13L,Spike_N501Y,Spike_P25del,N_R32del,NS3_T223I,Spike_T19I,M_Q19E,Spike_N440K,NSP4_T492I,M_D3N,Spike_N679K,Spike_N764K,NSP6_G107del,Spike_Y505H,NSP2_L217F,Spike_K147N,Spike_D796Y,N_G204R,Spike_T478K,N_S413R,M_A63T,Spike_K417N,NSP13_R392C,Spike_F…
hCoV-19/Algeria/2820/2022	EPI_ISL_15887363	2022-07-31	Africa / Algeria / Tlemcen	Human			Male	61	Live		Original	Nasopharyngeal swab		BE.1	GRA	(NSP5_P132H,Spike_H69del,NSP3_G489S,Spike_L24del,NSP4_T327I,Spike_S373P,Spike_N969K,Spike_H655Y,N_R203K,Spike_V213G,Spike_G142D,Spike_A27S,Spike_Q954H,N_P13L,Spike_N501Y,Spike_P25del,N_R32del,NS3_T223I,Spike_T19I,NS3_V48F,M_Q19E,Spike_N440K,NSP4_T492I,N_E136D,NSP3_N1329S,M_D3N,Spike_N679K,Spike_N764K,NSP2_E53G,NSP6_G107del,Spike_Y505H,NS3_L147I,Spike_D796Y,N_G204R,Spike_T478K,N_S413R,M_A63T,NSP3_…
hCoV-19/Algeria/2832/2022	EPI_ISL_15887364	2022-08-04	Africa / Algeria / Tlemcen	Human			Male	71	Live		Original	Nasopharyngeal swab		BA.5.2	GRA	(NSP5_P132H,Spike_H69del,NSP3_G489S,Spike_L24del,NSP4_T327I,Spike_S373P,Spike_N969K,Spike_H655Y,N_R203K,Spike_V213G,Spike_G142D,Spike_A27S,Spike_Q954H,N_P13L,Spike_N501Y,Spike_P25del,N_R32del,NS3_T223I,Spike_T19I,M_Q19E,Spike_N440K,NSP4_T492I,M_D3N,Spike_N679K,Spike_N764K,NSP6_G107del,Spike_Y505H,Spike_D796Y,N_G204R,Spike_T478K,N_S413R,M_A63T,Spike_K417N,NSP13_R392C,Spike_F486V,Spike_T376A,NSP6_S…
hCoV-19/Algeria/2839/2022	EPI_ISL_15887366	2022-08-08	Africa / Algeria / Tlemcen	Human			Female	27	Live		Original	Nasopharyngeal swab		BA.5.2.16	GRA	(NSP5_P132H,Spike_H69del,NSP3_G489S,Spike_L24del,NSP4_T327I,Spike_S373P,Spike_N969K,Spike_H655Y,N_R203K,Spike_V213G,Spike_G142D,Spike_A27S,Spike_Q954H,N_P13L,Spike_N501Y,Spike_P25del,N_R32del,NS3_T223I,Spike_T19I,M_Q19E,Spike_N440K,NSP4_T492I,M_D3N,Spike_N679K,Spike_N764K,NSP6_G107del,Spike_Y505H,NSP6_A128V,Spike_D796Y,NS8_T11I,N_G204R,Spike_T478K,N_S413R,M_A63T,Spike_S371F,Spike_K417N,NSP13_R392…
hCoV-19/Algeria/3395/2022	EPI_ISL_15887367	2022-10-12	Africa / Algeria / Sidi Bel Abbes	Human			Male	71	Live		Original	Nasopharyngeal swab		BQ.1.1	GRA	(NSP5_P132H,Spike_H69del,NSP3_G489S,Spike_L24del,NSP4_T327I,Spike_S373P,Spike_N969K,Spike_H655Y,N_R203K,Spike_V213G,Spike_G142D,Spike_A27S,Spike_Q954H,N_P13L,Spike_N501Y,Spike_P25del,N_R32del,NS3_T223I,Spike_T19I,M_Q19E,Spike_N440K,NSP4_T492I,Spike_N460K,N_E136D,M_D3N,Spike_N679K,Spike_N764K,NSP6_G107del,Spike_Y505H,NSP13_N268S,Spike_D796Y,N_G204R,Spike_T478K,N_S413R,NSP6_L260F,M_A63T,NS8_Q72H,Sp…
hCoV-19/Algeria/1421/2022	EPI_ISL_15920753	2022-09-25	Africa / Algeria / Setif	Human		Same-patient sampling strategy	Male	48	Live		Original	Nasopharyngeal swab		BA.2	GR	(NSP5_P132H,NSP8_E155K,NSP13_R392C,NSP3_A1892V,NSP4_T327I,NSP3_S454R,Spike_S373P,NSP6_S106del,N_R203K,NSP2_G147S,NSP1_V38A,N_P13L,NSP3_T720I,NSP3_S1375F,N_R32del,NSP4_L438F,NS3_T223I,NSP14_I42V,NSP4_L264F,NSP6_R233C,M_Q19E,NSP3_M1441V,NSP3_D271A,N_S33del,NSP4_T492I,NSP1_D33N,Spike_S477N,NSP3_A1736V,NSP6_G107del,N_E31del,NSP6_F108del,Spike_H146del,N_G204R,NSP3_R1653S,N_S413R,NSP12_I201V,M_A63T,NSP…
hCoV-19/Algeria/1409/2022	EPI_ISL_15920754	2022-10-05	Africa / Algeria / Setif	Human		Same-patient sampling strategy	Male	48	Live		Original	Nasopharyngeal swab		BA.2	GR	(NSP5_P132H,NSP13_R392C,NSP3_A1892V,NSP4_T327I,NSP3_S454R,Spike_S373P,NSP6_S106del,N_R203K,NSP2_G147S,NSP1_V38A,N_P13L,NSP3_T720I,NSP3_S1375F,N_R32del,NSP4_L438F,NS3_T223I,NSP14_I42V,NSP4_L264F,NSP6_R233C,Spike_Y144del,M_Q19E,NSP3_M1441V,NSP3_D271A,N_S33del,NSP4_T492I,NSP1_D33N,Spike_S477N,NSP3_A1736V,NSP6_G107del,N_E31del,NSP6_F108del,N_G204R,NSP3_R1653S,N_S413R,NSP12_I201V,M_A63T,NSP12_P323L,Sp…
hCoV-19/Algeria/1388/2022	EPI_ISL_15920755	2022-10-20	Africa / Algeria / Setif	Human		Same-patient sampling strategy	Male	48	Live		Original	Nasopharyngeal swab		BA.2	GR	(NSP5_P132H,NSP8_E155K,NSP13_R392C,NSP3_A1892V,NSP4_T327I,NSP3_S454R,Spike_S373P,NSP6_S106del,N_R203K,NSP2_G147S,NSP1_V38A,NSP3_T720I,NSP3_S1375F,N_R32del,NSP4_L438F,NS3_T223I,NSP14_I42V,NSP4_L264F,NSP6_R233C,Spike_Y144del,M_Q19E,NSP3_D271A,NSP3_M1441V,N_S33del,NSP4_T492I,NSP1_D33N,Spike_S477N,NSP3_A1736V,NSP6_G107del,N_E31del,NSP6_F108del,N_G204R,NSP3_R1653S,N_S413R,NSP12_I201V,M_A63T,NSP12_P323…
hCoV-19/Algeria/1999/2020	EPI_ISL_15928044	2020-03-19	Africa / Algeria / Blida	Human		National SARS-CoV-2 genomic and variants surveillance program	Male	32	Live		Original	Nasopharyngeal swab		B.1	GH	(NSP3_A1006V,NS3_Q57H,NSP2_T85I,NSP12_P323L,Spike_D614G)
hCoV-19/Algeria/2041/2020	EPI_ISL_15928046	2020-03-19	Africa / Algeria / Blida	Human		National SARS-CoV-2 genomic and variants surveillance program	Female	43	Live		Original	Nasopharyngeal swab		B.1.597	GH	(NSP12_M629I,N_S186Y,NS3_Q57H,NSP2_T85I,NSP12_P323L,Spike_D614G)
hCoV-19/Algeria/2045/2020	EPI_ISL_15928047	2020-03-19	Africa / Algeria / Blida	Human		National SARS-CoV-2 genomic and variants surveillance program	Female	38	Live		Original	Nasopharyngeal swab		B.1	GH	(NS3_Q57H,NSP2_T85I,NSP12_P323L,Spike_D614G)
hCoV-19/Algeria/2999/2020	EPI_ISL_15928049	2020-03-24	Africa / Algeria / Blida	Human		National SARS-CoV-2 genomic and variants surveillance program	Female	48	Live		Original	Nasopharyngeal swab		B.1	GH	(NSP1_F143del,NS3_Q57H,NSP2_T85I,NSP12_P323L,Spike_D614G)
hCoV-19/Algeria/3091/2020	EPI_ISL_15928050	2020-03-25	Africa / Algeria / Blida	Human		National SARS-CoV-2 genomic and variants surveillance program	Male	38	Live		Original	Nasopharyngeal swab		B.1	GH	(NS3_Q57H,NSP2_T85I,NSP12_P323L,Spike_D614G)
hCoV-19/Algeria/3449/2020	EPI_ISL_15928051	2020-03-27	Africa / Algeria / Blida	Human		National SARS-CoV-2 genomic and variants surveillance program	Male	76	Live		Original	Nasopharyngeal swab		B.1	GH	(NS3_Q57H,NSP2_T85I,NSP12_P323L,Spike_D614G)
hCoV-19/Algeria/3465/2020	EPI_ISL_15928052	2020-03-27	Africa / Algeria / Blida	Human		National SARS-CoV-2 genomic and variants surveillance program	Male	61	Live		Original	Nasopharyngeal swab		B.1	GH	(NSP2_E206K,NS3_Q57H,NSP2_T85I,NSP12_P323L,Spike_D614G)
hCoV-19/Algeria/3726/2020	EPI_ISL_15928053	2020-03-29	Africa / Algeria / Blida	Human		National SARS-CoV-2 genomic and variants surveillance program	Male	67	Live		Original	Nasopharyngeal swab		B.1	GH	(NS3_Q57H,NSP2_T85I,NSP12_P323L,Spike_D614G)
hCoV-19/Algeria/3731/2020	EPI_ISL_15928054	2020-03-29	Africa / Algeria / Blida	Human		National SARS-CoV-2 genomic and variants surveillance program	Male	72	Live		Original	Nasopharyngeal swab		B.1	GH	(NS3_Q57H,NSP2_T85I,NSP12_P323L,Spike_D614G)
hCoV-19/Algeria/10803/2020	EPI_ISL_15928057	2020-04-29	Africa / Algeria / Algiers	Human		National SARS-CoV-2 genomic and variants surveillance program	Female	61	Live		Original	Nasopharyngeal swab		B.1	GH	(NS3_Q57H,NSP2_T85I,Spike_V367F,NSP12_P323L,Spike_D614G)
hCoV-19/Algeria/11035/2020	EPI_ISL_15928059	2020-04-30	Africa / Algeria / Algiers	Human		National SARS-CoV-2 genomic and variants surveillance program	Female	56	Live		Original	Nasopharyngeal swab		B.1	GH	(NS3_S60F,NS3_Q57H,NSP2_T85I,NSP4_T204I,NSP12_P323L,Spike_D614G)
hCoV-19/Algeria/11713/2020	EPI_ISL_15928061	2020-05-02	Africa / Algeria / Blida	Human		National SARS-CoV-2 genomic and variants surveillance program	Male	67	Live		Original	Nasopharyngeal swab		B.1	GH	(Spike_Q784L,NS3_Q57H,NSP2_T85I,NSP12_P323L,Spike_D614G,N_T391I)
hCoV-19/Algeria/13852/2020	EPI_ISL_15928064	2020-05-08	Africa / Algeria / Blida	Human		National SARS-CoV-2 genomic and variants surveillance program	Male	36	Live		Original	Nasopharyngeal swab		B.1.597	GH	(N_S186Y,NS3_Q57H,NSP2_T85I,NSP12_P323L,Spike_D614G,N_T271I)
hCoV-19/Algeria/15741/2020	EPI_ISL_15928066	2020-05-15	Africa / Algeria / Algiers	Human		National SARS-CoV-2 genomic and variants surveillance program	Female	30	Live		Original	Nasopharyngeal swab		B.1	GH	(NS3_Q57H,NSP2_T85I,NSP12_P323L,Spike_D614G)
hCoV-19/Algeria/16347/2020	EPI_ISL_15928067	2020-05-14	Africa / Algeria / Blida	Human		National SARS-CoV-2 genomic and variants surveillance program	Male	29	Live		Original	Nasopharyngeal swab		B.1	GH	(NS3_Q57H,NSP2_T85I,NSP4_T354I,NSP12_P323L,Spike_D614G)
hCoV-19/Algeria/16348/2020	EPI_ISL_15928068	2020-05-14	Africa / Algeria / Blida	Human		National SARS-CoV-2 genomic and variants surveillance program	Male	72	Live		Original	Nasopharyngeal swab		B.1.597	GH	(N_S186Y,NS3_Q57H,NSP2_T85I,NSP12_P323L,Spike_D614G)
hCoV-19/Algeria/17808/2020	EPI_ISL_15928069	2020-05-16	Africa / Algeria / Algiers	Human		National SARS-CoV-2 genomic and variants surveillance program	Male	37	Live		Original	Nasopharyngeal swab		B.1	G	(N_S202N,NSP12_P323L,Spike_D614G)
hCoV-19/Algeria/37385/2020	EPI_ISL_15928071	2020-06-19	Africa / Algeria / Algiers	Human		National SARS-CoV-2 genomic and variants surveillance program	Male	34	Live		Original	Nasopharyngeal swab		B.1.1	GR	(N_T362I,N_R203K,NSP12_Q875H,NSP8_N28T,N_G204R,NSP12_M463I,NSP12_P323L,Spike_D614G)
hCoV-19/Algeria/45542/2020	EPI_ISL_15928074	2020-06-30	Africa / Algeria / Algiers	Human		National SARS-CoV-2 genomic and variants surveillance program	Female	23	Live		Original	Nasopharyngeal swab		B.1.597	GH	(N_S186Y,NS3_Q57H,NSP2_T85I,NSP5_L232F,NSP12_P323L,NSP13_T413I,Spike_D614G)
hCoV-19/Algeria/45555/2020	EPI_ISL_15928075	2020-06-30	Africa / Algeria / Algiers	Human		National SARS-CoV-2 genomic and variants surveillance program	Male	25	Live		Original	Nasopharyngeal swab		B.1.597	GH	(NS3_A23V,N_S186Y,Spike_V143D,NSP3_A1133V,NS3_Q57H,NSP2_T85I,NSP12_P323L,Spike_D614G,Spike_Y144del)
hCoV-19/Algeria/45562/2020	EPI_ISL_15928076	2020-06-30	Africa / Algeria / Algiers	Human		National SARS-CoV-2 genomic and variants surveillance program	Male	40	Live		Original	Nasopharyngeal swab		B.1.597	GH	(NSP12_M629I,NSP13_H290Y,N_S186Y,NS3_Q57H,NSP2_T85I,NSP12_P323L,Spike_D614G)
hCoV-19/Algeria/48642/2020	EPI_ISL_15928078	2020-07-05	Africa / Algeria / Algiers	Human		National SARS-CoV-2 genomic and variants surveillance program	Female	4	Live		Original	Nasopharyngeal swab		B.1	GH	(NSP12_D155A,NS3_Q57H,NSP5_A255V,NSP7_A80V,NSP12_P323L,NSP3_Q1884H,Spike_D614G,NS3_G100C)
hCoV-19/Algeria/49081/2020	EPI_ISL_15928079	2020-07-03	Africa / Algeria / Blida	Human		National SARS-CoV-2 genomic and variants surveillance program	Male	59	Live		Original	Nasopharyngeal swab		B.1.597	GH	(NSP2_S378F,N_S186Y,NSP3_F210Y,NS3_Q57H,NSP2_T85I,NSP12_P323L,Spike_D614G,NSP14_A96V,NSP13_T416I,NSP13_V221F)
hCoV-19/Algeria/49082/2020	EPI_ISL_15928080	2020-07-03	Africa / Algeria / Blida	Human		National SARS-CoV-2 genomic and variants surveillance program	Male	35	Live		Original	Nasopharyngeal swab		B.1.597	GH	(N_S186Y,NS8_T26I,NS3_Q57H,NSP2_T85I,NSP12_P323L,Spike_D614G)
hCoV-19/Algeria/50627/2020	EPI_ISL_15928081	2020-07-06	Africa / Algeria / Algiers	Human		National SARS-CoV-2 genomic and variants surveillance program	Female	42	Live		Original	Nasopharyngeal swab		B.1.597	GH	(N_S186Y,NS3_Q57H,NSP2_T85I,NSP12_P323L,Spike_D614G)
hCoV-19/Algeria/71348/2020	EPI_ISL_15928083	2020-08-05	Africa / Algeria / Algiers	Human		National SARS-CoV-2 genomic and variants surveillance program	Male	41	Live		Original	Nasopharyngeal swab		B.1.597	GH	(NSP12_M629I,N_S186Y,NS7a_P34S,NS3_Q57H,NSP12_P169S,NSP2_T85I,Spike_V308L,NS3_V259L,NSP12_P323L,Spike_D614G)
hCoV-19/Algeria/91199/2020	EPI_ISL_15928085	2020-09-20	Africa / Algeria / Algiers	Human		National SARS-CoV-2 genomic and variants surveillance program	Female	43	Live		Original	Nasopharyngeal swab		B.1.1	GR	(N_R203K,NSP15_R257C,N_G204R,NSP4_T237I,NSP12_P323L,Spike_D614G)
hCoV-19/Algeria/100749/2020	EPI_ISL_15928087	2020-10-13	Africa / Algeria / Algiers	Human		National SARS-CoV-2 genomic and variants surveillance program	Male	38	Live		Original	Nasopharyngeal swab		B.1.597	GH	(NSP6_L185V,NSP12_M629I,NS3_A23T,NSP3_T725A,NSP3_T1334I,N_S186Y,Spike_K558N,NS3_Q57H,NSP12_A699S,NSP2_T85I,Spike_A1020S,NSP12_P323L,Spike_D614G)
hCoV-19/Algeria/129525/2020	EPI_ISL_15928092	2020-11-24	Africa / Algeria / Algiers	Human		National SARS-CoV-2 genomic and variants surveillance program	Male	50	Live		Original	Nasopharyngeal swab		B.1	G	(N_D63N,NS3_T223N,N_S202N,NSP12_P323L,Spike_D614G,NSP3_P723S,Spike_Q677H)
hCoV-19/Algeria/131369/2020	EPI_ISL_15928093	2020-11-29	Africa / Algeria / Bouira	Human		National SARS-CoV-2 genomic and variants surveillance program	Male	72	Live		Original	Nasopharyngeal swab		B.1.1.317	GR	(NSP6_L105F,N_R203K,N_G204R,NSP4_I275V,NS3_T151I,NSP14_P43L,NSP12_P323L,Spike_D614G,N_A211V,Spike_Q675H,NS3_G251C)
hCoV-19/Algeria/135160/2020	EPI_ISL_15928096	2020-12-07	Africa / Algeria / Algiers	Human		National SARS-CoV-2 genomic and variants surveillance program	Male	29	Live		Original	Nasopharyngeal swab		B.1.1	GR	(M_L29F,Spike_K1191N,Spike_I844V,NSP3_T1306I,Spike_E484K,N_R203K,N_G204L,NSP12_P323L,Spike_D614G,NSP2_G235D)
hCoV-19/Algeria/137385/2020	EPI_ISL_15928099	2020-12-13	Africa / Algeria / Bouira	Human		National SARS-CoV-2 genomic and variants surveillance program	Male	87	Live		Original	Nasopharyngeal swab		B.1.597	GH	(NS3_Y215D,N_S186Y,NS3_Q57H,NS3_V13L,NSP2_T85I,NSP3_V1770F,N_N48del,NSP12_P323L,Spike_D614G)
hCoV-19/Algeria/74749/2021	EPI_ISL_15928124	2021-08-26	Africa / Algeria / Algiers	Human		National SARS-CoV-2 genomic and variants surveillance program	Male	1	Live		Original	Nasopharyngeal swab		B.1.617.2	GK	(N_G215C,Spike_T95I,N_D63G,N_R203M,NSP12_G671S,NSP3_V453I,Spike_G142D,NS3_S26L,Spike_P681R,Spike_R158del,NSP3_P1228L,NS7a_V82A,NSP3_A488S,Spike_F157del,NSP4_T492I,NSP14_A394V,Spike_T19R,NS7a_T120I,N_D377Y,M_I82T,Spike_D950N,NS7b_T40I,NSP13_P77L,Spike_E156G,NSP3_P1469S,Spike_T478K,NSP6_T77A,NSP12_P323L,Spike_D614G,NSP4_V167L,Spike_L452R,NSP6_Q208R)
hCoV-19/Algeria/78902/2021	EPI_ISL_15928125	2021-09-13	Africa / Algeria / Blida	Human		National SARS-CoV-2 genomic and variants surveillance program	Male	91	Live		Original	Nasopharyngeal swab		B.1.617.2	GK	(Spike_T95I,N_D63G,NSP1_M85del,N_R203M,Spike_G142D,Spike_P681R,NSP1_H83del,Spike_R158del,NSP1_G82del,Spike_F157del,NSP4_T492I,Spike_T19R,M_I82T,Spike_D950N,NS7b_T40I,NSP1_V86del,Spike_E156G,NSP1_V84del,Spike_T478K,NSP12_P323L,Spike_D614G,Spike_L452R,NSP6_Q208R)
hCoV-19/Algeria/82854/2021	EPI_ISL_15928129	2021-10-06	Africa / Algeria / Algiers	Human		National SARS-CoV-2 genomic and variants surveillance program	Female	57	Live		Original	Nasopharyngeal swab		B.1.617.2	GK	(N_G215C,M_I82T,Spike_T95I,N_D63G,Spike_D950N,N_R203M,NS7b_T40I,NSP13_P77L,Spike_E156G,Spike_G142D,NSP15_T112I,Spike_T478K,Spike_P681R,Spike_R158del,NSP12_P323L,Spike_D614G,Spike_L452R,Spike_F157del,NSP4_T492I,NSP6_Q208R,NSP2_I58V,Spike_T19R)
hCoV-19/Algeria/87743/2021	EPI_ISL_15928134	2021-11-02	Africa / Algeria / Algiers	Human		National SARS-CoV-2 genomic and variants surveillance program	Male	38	Live		Original	Nasopharyngeal swab		B.1.617.2	GK	(N_G215C,Spike_T95I,N_D63G,N_R203M,Spike_G142D,NS3_S26L,NS3_D155Y,Spike_P681R,Spike_R158del,NS3_M125I,NSP16_P236S,NSP3_A488S,Spike_F157del,NSP4_T492I,NSP14_A394V,Spike_T19R,M_I82T,Spike_D950N,NS7b_T40I,NSP13_P77L,Spike_E156G,Spike_T478K,NS3_K75N,NSP12_P323L,NSP2_R4C,Spike_D614G,NSP4_V167L,Spike_L452R,NSP6_Q208R)
hCoV-19/Algeria/88043/2021	EPI_ISL_15928137	2021-11-03	Africa / Algeria / Medea	Human		National SARS-CoV-2 genomic and variants surveillance program	Male	80	Live		Original	Nasopharyngeal swab		B.1.617.2	GK	(N_G215C,M_I82T,Spike_T95I,N_D63G,Spike_D950N,N_R203M,NS7b_T40I,NSP13_P77L,Spike_E156G,Spike_G142D,Spike_T478K,NS3_V112F,Spike_P681R,NS3_A110S,Spike_R158del,NSP12_P323L,Spike_D614G,Spike_L452R,Spike_F157del,NSP4_T492I,NSP6_Q208R,Spike_T19R)
hCoV-19/Algeria/88187/2021	EPI_ISL_15928138	2021-11-04	Africa / Algeria / Algiers	Human		National SARS-CoV-2 genomic and variants surveillance program	Male	33	Live		Original	Nasopharyngeal swab		B.1.617.2	GK	(N_G215C,Spike_T95I,NS3_A23S,N_D63G,N_R203M,NSP12_G671S,Spike_G142D,NS3_L53F,NSP14_A308S,NS3_S26L,NSP15_D91G,Spike_P681R,Spike_R158del,NS3_V48F,NSP3_A488S,Spike_F157del,NSP4_T492I,NSP14_A394V,Spike_T19R,N_D377Y,M_I82T,NSP4_S137L,Spike_D950N,NS7b_T40I,NSP13_P77L,Spike_E156G,NS8_A51V,NSP2_T531A,Spike_T478K,NSP6_T77A,NSP12_P323L,Spike_D614G,NSP4_V167L,Spike_L452R,NSP6_Q208R)
hCoV-19/Algeria/89226/2021	EPI_ISL_15928139	2021-11-10	Africa / Algeria / Bouira	Human		National SARS-CoV-2 genomic and variants surveillance program	Male	51	Live		Original	Nasopharyngeal swab		B.1.617.2	GK	(N_G215C,Spike_T95I,N_D63G,N_R203M,NSP12_G671S,Spike_G142D,NS3_S26L,Spike_P681R,Spike_R158del,NSP3_P1228L,Spike_V1228L,NSP3_A488S,Spike_F157del,NSP4_T492I,NSP14_A394V,Spike_T19R,NSP5_T225I,N_D377Y,M_I82T,Spike_D950N,NS7b_T40I,NSP13_P77L,Spike_E156G,NSP3_P1469S,Spike_T478K,NSP6_T77A,NSP12_P323L,Spike_D614G,NSP4_V167L,Spike_L452R,NSP6_Q208R)
hCoV-19/Algeria/92470/2021	EPI_ISL_15928142	2021-11-28	Africa / Algeria / Algiers	Human		National SARS-CoV-2 genomic and variants surveillance program	Female	56	Live		Original	Nasopharyngeal swab		B.1.617.2	GK	(Spike_T95I,N_D63G,Spike_D950N,NS7b_T40I,NSP13_P77L,N_R203K,Spike_G142D,Spike_T478K,Spike_P681R,NSP12_P323L,Spike_D614G,Spike_L452R,NSP4_T492I,Spike_T19R)
hCoV-19/Algeria/92479/2021	EPI_ISL_15928143	2021-11-28	Africa / Algeria / Algiers	Human		National SARS-CoV-2 genomic and variants surveillance program	Male	63	Live		Original	Nasopharyngeal swab		B.1.617.2	GK	(NSP2_V594I,Spike_T95I,N_D63G,Spike_D950N,N_R203M,NS7b_T40I,Spike_E156G,Spike_G142D,NSP4_F326V,NSP4_N405D,Spike_T478K,Spike_P681R,Spike_R158del,NSP12_P323L,Spike_D614G,Spike_L452R,Spike_F157del,NSP4_T492I,NSP6_Q208R,Spike_T19R)
hCoV-19/Algeria/95675/2021	EPI_ISL_15928145	2021-12-12	Africa / Algeria / Algiers	Human		National SARS-CoV-2 genomic and variants surveillance program	Female	40	Live		Original	Nasopharyngeal swab		B.1.617.2 (consensus call)	GK	(Spike_T95I,N_D63G,Spike_D950N,N_R203M,NS7b_T40I,Spike_G142D,Spike_T478K,Spike_P681R,NSP12_P323L,Spike_D614G,Spike_L452R,NSP4_T492I,Spike_T19R)
hCoV-19/Algeria/95691/2021	EPI_ISL_15928146	2021-12-12	Africa / Algeria / Algiers	Human		National SARS-CoV-2 genomic and variants surveillance program	Male	48	Live		Original	Nasopharyngeal swab		B.1.617.2	GK	(N_G215C,Spike_T95I,N_D63G,Spike_D950N,N_R203M,NS7b_T40I,Spike_E156G,Spike_G142D,Spike_T478K,Spike_P681R,Spike_R158del,NSP16_R216H,NSP12_P323L,Spike_D614G,Spike_L452R,Spike_F157del,NSP4_T492I,Spike_T19R)
hCoV-19/Algeria/95708/2021	EPI_ISL_15928149	2021-12-12	Africa / Algeria / Algiers	Human		National SARS-CoV-2 genomic and variants surveillance program	Male	52	Live		Original	Nasopharyngeal swab		B.1	GK	(NSP16_S33I,N_D63G,Spike_D950N,N_R203M,NS7b_T40I,Spike_G142D,NSP4_A446V,Spike_T478K,Spike_P681R,Spike_V826L,Spike_T19I,N_A35V,NSP12_P323L,Spike_D614G,NS7a_I103del,NSP4_T492I)
hCoV-19/Algeria/98337/2021	EPI_ISL_15928150	2021-12-23	Africa / Algeria / Algiers	Human		National SARS-CoV-2 genomic and variants surveillance program	Male	67	Live		Original	Nasopharyngeal swab		B.1.617.2	GK	(N_G215C,Spike_T95I,N_D63G,N_R203M,NSP3_G116S,NSP12_G671S,Spike_G142D,NS3_S26L,NSP3_A614T,NSP13_T351I,NSP3_A416V,Spike_P681R,Spike_R158del,NSP3_P1228L,NSP3_A488S,Spike_F157del,NSP4_T492I,NSP14_A394V,Spike_T19R,NSP3_A1526T,N_D377Y,M_I82T,Spike_D950N,NSP3_Q1125H,NS7b_T40I,NSP13_P77L,Spike_E156G,NSP3_P1469S,Spike_T478K,NSP6_T77A,NSP12_P323L,Spike_D614G,NSP2_Q275L,NSP4_V167L,Spike_L452R,NSP6_Q208R)
hCoV-19/Algeria/98368/2021	EPI_ISL_15928151	2021-12-23	Africa / Algeria / Algiers	Human		National SARS-CoV-2 genomic and variants surveillance program	Female	81	Live		Original	Nasopharyngeal swab		B.1.617.2	GK	(NSP13_S350L,N_G215C,Spike_T95I,N_D63G,N_R203M,NSP12_G671S,Spike_G142D,NS3_S26L,Spike_P681R,Spike_R158del,NSP3_P1228L,NS7a_V82A,NSP3_A488S,Spike_F157del,Spike_D253G,NSP4_T492I,NSP14_A394V,Spike_T19R,NS7a_T120I,NSP4_T173I,N_D377Y,NSP3_C55Y,M_I82T,NSP3_C1347Y,Spike_D950N,NS7b_T40I,NSP13_P77L,Spike_E156G,NSP3_P1469S,Spike_T478K,NSP6_T77A,NSP12_P323L,Spike_D614G,NSP4_V167L,Spike_L452R,NSP6_Q208R)
hCoV-19/Algeria/98548/2021	EPI_ISL_15928152	2021-12-23	Africa / Algeria / Algiers	Human		National SARS-CoV-2 genomic and variants surveillance program	Female	59	Live		Original	Nasopharyngeal swab		B.1.617.2	GK	(N_G215C,Spike_T95I,N_D63G,N_R203M,NSP12_G671S,Spike_G142D,NS3_S26L,NSP13_A296S,Spike_P681R,NSP15_K307I,Spike_R158del,NSP3_P1228L,NS7a_V82A,NSP3_A488S,Spike_F157del,NSP4_T492I,Spike_T19R,NS7a_T120I,N_D377Y,M_I82T,Spike_D950N,NS7b_T40I,NSP13_P77L,Spike_E156G,NSP4_L18F,NSP3_P1469S,Spike_T478K,NSP6_T77A,NS3_Q213K,NSP12_P323L,Spike_D614G,NSP3_P153S,NSP4_V167L,Spike_L452R,NSP6_Q208R)
hCoV-19/Algeria/98809/2021	EPI_ISL_15928153	2021-12-26	Africa / Algeria / Algiers	Human		National SARS-CoV-2 genomic and variants surveillance program	Male	36	Live		Original	Nasopharyngeal swab		B.1.617.2	GK	(NSP3_P968L,N_G215C,Spike_T95I,N_D63G,N_R203M,NSP13_S259L,Spike_G142D,NS3_T89I,N_H300Y,NS3_S26L,Spike_P681R,Spike_R158del,NSP3_A488S,Spike_F157del,NSP4_T492I,NSP14_A394V,Spike_T19R,NS3_I158M,N_D377Y,M_I82T,Spike_D950N,NS7b_T40I,NSP13_P77L,NSP3_I1541V,Spike_E156G,Spike_T478K,N_G34W,NSP12_P323L,Spike_D614G,NSP4_V167L,Spike_L452R,NSP6_Q208R)
hCoV-19/Algeria/42539/2022	EPI_ISL_15946128	2022-11-13	Africa / Algeria / Algiers	Human		National SARS-CoV-2 genomic and variants surveillance program	Female	45	Live		Original	Nasopharyngeal swab		XBB.1	GRA	(NSP5_P132H,NSP12_G671S,NSP3_G489S,Spike_L24del,NSP4_T327I,Spike_S373P,Spike_N969K,Spike_H655Y,N_R203K,Spike_G142D,Spike_A27S,Spike_Q954H,N_P13L,Spike_N501Y,Spike_P25del,N_R32del,Spike_V213E,NS3_T223I,Spike_T19I,Spike_H146Q,M_Q19E,Spike_N440K,NSP4_T492I,Spike_N460K,Spike_N679K,Spike_N764K,E_T11A,NSP6_G107del,Spike_Y505H,Spike_D796Y,N_G204R,Spike_T478K,N_S413R,M_A63T,Spike_R346T,NSP2_G199E,Spike_S…
hCoV-19/Algeria/631/2022	EPI_ISL_15946129	2022-07-12	Africa / Algeria / Annaba	Human		National SARS-CoV-2 genomic and variants surveillance program	Male	33	Live		Original	Nasopharyngeal swab		BA.5.2.1	GRA	(NSP5_P132H,Spike_H69del,NSP3_G489S,Spike_L24del,NSP4_T327I,Spike_S373P,Spike_N969K,Spike_H655Y,N_R203K,Spike_V213G,Spike_G142D,Spike_A27S,Spike_Q954H,N_P13L,Spike_N501Y,Spike_P25del,N_R32del,NS3_T223I,Spike_T19I,M_Q19E,Spike_N440K,NSP4_T492I,M_D3N,Spike_N679K,Spike_N764K,NSP6_G107del,Spike_Y505H,Spike_D796Y,N_G204R,Spike_T478K,N_S413R,M_A63T,Spike_S371F,Spike_K417N,NSP13_R392C,Spike_F486V,Spike_…
hCoV-19/Algeria/6073/2022	EPI_ISL_15946130	2022-07-13	Africa / Algeria / Biskra	Human		National SARS-CoV-2 genomic and variants surveillance program	Male	46	Live		Original	Nasopharyngeal swab		BA.5.2	GRA	(NSP5_P132H,Spike_H69del,Spike_L24del,NSP4_T327I,Spike_S373P,Spike_N969K,Spike_H655Y,N_R203K,Spike_V213G,Spike_G142D,Spike_A27S,Spike_Q954H,N_P13L,Spike_N501Y,Spike_P25del,N_R32del,NS3_T223I,Spike_T19I,M_Q19E,Spike_N440K,NSP4_T492I,M_D3N,Spike_N679K,Spike_N764K,NSP6_G107del,Spike_Y505H,Spike_D796Y,N_G204R,Spike_T478K,N_S413R,M_A63T,Spike_S371F,Spike_K417N,NSP13_R392C,Spike_F486V,Spike_T376A,NSP6_…
hCoV-19/Algeria/6080/2022	EPI_ISL_15946131	2022-07-14	Africa / Algeria / Biskra	Human		National SARS-CoV-2 genomic and variants surveillance program	Female	72	Live		Original	Nasopharyngeal swab		BA.4	GRA	(NSP5_P132H,Spike_H69del,Spike_N658S,NSP3_G489S,Spike_L24del,NSP4_T327I,Spike_S373P,Spike_N969K,Spike_H655Y,N_R203K,Spike_V213G,Spike_G142D,NSP3_P1103S,Spike_A27S,Spike_Q954H,N_P13L,Spike_N501Y,Spike_P25del,N_R32del,NS3_T223I,Spike_T19I,M_Q19E,Spike_N440K,NSP4_T492I,Spike_N679K,Spike_N764K,NSP2_V447I,NSP6_G107del,Spike_Y505H,Spike_D796Y,N_G204R,Spike_T478K,N_S413R,M_A63T,Spike_S371F,NS7b_L11F,N_P…
hCoV-19/Algeria/6094/2022	EPI_ISL_15946133	2022-07-17	Africa / Algeria / Biskra	Human		National SARS-CoV-2 genomic and variants surveillance program	Female	24	Live		Original	Nasopharyngeal swab		BA.5.2	GRA	(NSP5_P132H,Spike_H69del,NSP3_G489S,Spike_L24del,NSP4_T327I,Spike_S373P,Spike_N969K,Spike_H655Y,N_R203K,Spike_V213G,Spike_G142D,Spike_A27S,Spike_Q954H,N_P13L,Spike_N501Y,Spike_P25del,N_R32del,NS3_T223I,Spike_T19I,M_Q19E,Spike_N440K,NSP4_T492I,M_D3N,Spike_N679K,Spike_N764K,NSP6_G107del,Spike_Y505H,Spike_D796Y,N_G204R,Spike_T478K,N_S413R,M_A63T,Spike_S371F,Spike_K417N,NSP13_R392C,Spike_F486V,Spike_…
hCoV-19/Algeria/3W/2022	EPI_ISL_15946134	2022-07-13	Africa / Algeria / Biskra	Human		National SARS-CoV-2 genomic and variants surveillance program	Male	40	Live		Original	Nasopharyngeal swab		BA.5.2.20	GRA	(NSP5_P132H,Spike_H69del,Spike_L24del,NSP4_T327I,Spike_S373P,Spike_N969K,Spike_H655Y,N_R203K,Spike_V213G,Spike_G142D,Spike_A27S,Spike_Q954H,N_P13L,Spike_N501Y,Spike_P25del,N_R32del,NS3_T223I,NSP2_C51S,Spike_T19I,M_Q19E,Spike_N440K,NSP4_T492I,M_D3N,Spike_N679K,Spike_N764K,NSP6_G107del,Spike_Y505H,NSP2_K456R,Spike_D796Y,N_G204R,Spike_T478K,N_S413R,Spike_S371F,Spike_K417N,NSP13_R392C,Spike_F486V,Spi…
hCoV-19/Algeria/4W/2022	EPI_ISL_15946135	2022-07-13	Africa / Algeria / Biskra	Human		National SARS-CoV-2 genomic and variants surveillance program	Male	42	Live		Original	Nasopharyngeal swab		BA.5.2.20	GRA	(NSP5_P132H,Spike_H69del,Spike_L24del,NSP4_T327I,Spike_S373P,Spike_N969K,Spike_H655Y,N_R203K,Spike_V213G,Spike_G142D,Spike_A27S,Spike_Q954H,N_P13L,Spike_N501Y,Spike_P25del,N_R32del,NS3_T223I,NSP2_C51S,Spike_T19I,M_Q19E,Spike_N440K,NSP4_T492I,M_D3N,Spike_N679K,Spike_N764K,NSP6_G107del,Spike_Y505H,Spike_D796Y,N_G204R,Spike_T478K,N_S413R,M_A63T,Spike_S371F,Spike_K417N,NSP13_R392C,Spike_F486V,Spike_T…
hCoV-19/Algeria/5W/2022	EPI_ISL_15946136	2022-07-13	Africa / Algeria / Biskra	Human		National SARS-CoV-2 genomic and variants surveillance program	Male	55	Live		Original	Nasopharyngeal swab		BA.5.2.20	GRA	(NSP5_P132H,Spike_H69del,NSP3_G489S,Spike_L24del,NSP4_T327I,Spike_S373P,Spike_N969K,Spike_H655Y,N_R203K,Spike_V213G,Spike_G142D,Spike_A27S,Spike_Q954H,N_P13L,Spike_N501Y,Spike_P25del,N_R32del,NS3_T223I,NSP2_C51S,Spike_T19I,M_Q19E,Spike_N440K,NSP4_T492I,M_D3N,Spike_N679K,Spike_N764K,NSP6_G107del,Spike_Y505H,NSP2_K456R,Spike_D796Y,N_G204R,Spike_T478K,N_S413R,M_A63T,Spike_S371F,Spike_K417N,NSP13_R39…
hCoV-19/Algeria/6W/2022	EPI_ISL_15946137	2022-07-13	Africa / Algeria / Biskra	Human		National SARS-CoV-2 genomic and variants surveillance program	Male	57	Live		Original	Nasopharyngeal swab		BA.5.2.20	GRA	(NSP5_P132H,Spike_H69del,NSP3_G489S,Spike_L24del,NSP4_T327I,Spike_S373P,Spike_N969K,Spike_H655Y,N_R203K,Spike_V213G,Spike_G142D,Spike_A27S,Spike_Q954H,N_P13L,Spike_N501Y,Spike_P25del,N_R32del,NS3_T223I,NSP2_C51S,Spike_T19I,M_Q19E,Spike_N440K,NSP4_T492I,M_D3N,Spike_N679K,Spike_N764K,NSP6_G107del,Spike_Y505H,NSP2_K456R,Spike_D796Y,N_G204R,Spike_T478K,N_S413R,M_A63T,Spike_S371F,Spike_K417N,NSP13_R39…
hCoV-19/Algeria/7W/2022	EPI_ISL_15946138	2022-07-13	Africa / Algeria / Biskra	Human		National SARS-CoV-2 genomic and variants surveillance program	Male	54	Live		Original	Nasopharyngeal swab		BA.5.2.20	GRA	(NSP5_P132H,Spike_H69del,NSP3_G489S,Spike_L24del,NSP4_T327I,Spike_S373P,Spike_N969K,Spike_H655Y,N_R203K,Spike_V213G,Spike_G142D,Spike_A27S,Spike_Q954H,N_P13L,Spike_N501Y,Spike_P25del,N_R32del,NS3_T223I,NSP2_C51S,Spike_T19I,M_Q19E,Spike_N440K,NSP4_T492I,M_D3N,Spike_N679K,Spike_N764K,NSP6_G107del,Spike_Y505H,NSP2_K456R,Spike_D796Y,N_G204R,Spike_T478K,N_S413R,M_A63T,Spike_S371F,Spike_K417N,NSP13_R39…
hCoV-19/Algeria/9W/2022	EPI_ISL_15946139	2022-07-13	Africa / Algeria / Biskra	Human		National SARS-CoV-2 genomic and variants surveillance program	Male	57	Live		Original	Nasopharyngeal swab		BA.5.2.20	GRA	(NSP5_P132H,Spike_H69del,NSP3_G489S,Spike_L24del,NSP4_T327I,Spike_S373P,Spike_N969K,Spike_H655Y,N_R203K,Spike_V213G,Spike_G142D,Spike_A27S,Spike_Q954H,N_P13L,Spike_N501Y,Spike_P25del,N_R32del,NS3_T223I,NSP2_C51S,M_Q19E,Spike_N440K,NSP4_T492I,M_D3N,Spike_N679K,Spike_N764K,NSP6_G107del,Spike_Y505H,Spike_D796Y,N_G204R,Spike_T478K,N_S413R,M_A63T,Spike_S371F,Spike_K417N,NSP13_R392C,Spike_F486V,Spike_T…
hCoV-19/Algeria/10W/2022	EPI_ISL_15946140	2022-07-13	Africa / Algeria / Biskra	Human		National SARS-CoV-2 genomic and variants surveillance program	Male	54	Live		Original	Nasopharyngeal swab		BA.5.2.20	GRA	(NSP5_P132H,Spike_H69del,NSP3_G489S,Spike_L24del,NSP4_T327I,Spike_S373P,Spike_N969K,Spike_H655Y,N_R203K,Spike_V213G,Spike_G142D,Spike_A27S,Spike_Q954H,N_P13L,Spike_N501Y,Spike_P25del,N_R32del,NS3_T223I,NSP2_C51S,Spike_T19I,M_Q19E,Spike_N440K,NSP4_T492I,M_D3N,Spike_N679K,Spike_N764K,NSP6_G107del,Spike_Y505H,NSP2_K456R,Spike_D796Y,N_G204R,Spike_T478K,N_S413R,M_A63T,Spike_S371F,Spike_K417N,NSP13_R39…
hCoV-19/Algeria/12W/2022	EPI_ISL_15946141	2022-07-13	Africa / Algeria / Biskra	Human		National SARS-CoV-2 genomic and variants surveillance program	Male	49	Live		Original	Nasopharyngeal swab		BA.5.2.20	GRA	(NSP5_P132H,Spike_H69del,NSP3_G489S,Spike_L24del,NSP4_T327I,Spike_S373P,Spike_N969K,Spike_H655Y,N_R203K,Spike_V213G,Spike_G142D,Spike_A27S,Spike_Q954H,N_P13L,Spike_N501Y,Spike_P25del,N_R32del,NS3_T223I,NSP2_C51S,Spike_T19I,M_Q19E,Spike_N440K,NSP4_T492I,M_D3N,Spike_N679K,Spike_N764K,NSP6_G107del,Spike_Y505H,NSP2_K456R,Spike_D796Y,N_G204R,Spike_T478K,N_S413R,M_A63T,Spike_S371F,Spike_K417N,NSP13_R39…
hCoV-19/Algeria/13W/2022	EPI_ISL_15946142	2022-07-13	Africa / Algeria / Biskra	Human		National SARS-CoV-2 genomic and variants surveillance program	Male	27	Live		Original	Nasopharyngeal swab		BA.5.2	GRA	(NSP5_P132H,Spike_H69del,NSP3_G489S,Spike_L24del,NSP4_T327I,Spike_S373P,Spike_N969K,Spike_H655Y,N_R203K,Spike_V213G,Spike_G142D,Spike_A27S,Spike_Q954H,N_P13L,Spike_N501Y,Spike_P25del,N_R32del,NS3_T223I,Spike_T19I,M_Q19E,Spike_N440K,NSP4_T492I,M_D3N,Spike_N679K,Spike_N764K,NSP6_G107del,Spike_Y505H,Spike_D796Y,N_G204R,Spike_T478K,N_S413R,M_A63T,Spike_S371F,Spike_K417N,NSP13_R392C,Spike_F486V,Spike_…
hCoV-19/Algeria/6176/2022	EPI_ISL_15946144	2022-07-31	Africa / Algeria / Biskra	Human		National SARS-CoV-2 genomic and variants surveillance program	Female	48	Live		Original	Nasopharyngeal swab		BA.5.2.44	GRA	(NSP5_P132H,Spike_H69del,NSP3_G489S,Spike_L24del,NSP4_T327I,Spike_S373P,Spike_N969K,Spike_H655Y,N_R203K,Spike_V213G,Spike_G142D,Spike_A27S,Spike_Q954H,N_P13L,Spike_N501Y,Spike_P25del,N_R32del,NS3_T223I,Spike_T19I,M_Q19E,Spike_N440K,NSP4_T492I,NSP3_L1746F,Spike_G181E,M_D3N,Spike_N679K,Spike_N764K,NSP6_G107del,Spike_Y505H,Spike_D796Y,N_G204R,Spike_T478K,N_S413R,M_A63T,Spike_S371F,Spike_K417N,NSP13_…
hCoV-19/Algeria/6180/2022	EPI_ISL_15946145	2022-08-01	Africa / Algeria / Biskra	Human		National SARS-CoV-2 genomic and variants surveillance program	Female	46	Live		Original	Nasopharyngeal swab		BA.5.2	GRA	(NSP5_P132H,Spike_H69del,Spike_L24del,NSP4_T327I,Spike_S373P,Spike_N969K,Spike_H655Y,N_R203K,Spike_V213G,Spike_G142D,Spike_A27S,Spike_Q954H,N_P13L,Spike_N501Y,Spike_P25del,N_R32del,NS3_T223I,Spike_T19I,M_Q19E,Spike_N440K,NSP4_T492I,M_D3N,Spike_N679K,Spike_N764K,NSP6_G107del,Spike_Y505H,Spike_D796Y,N_G204R,Spike_T478K,N_S413R,M_A63T,Spike_S371F,Spike_K417N,NSP13_R392C,Spike_F486V,Spike_T376A,NSP6_…
hCoV-19/Algeria/31W/2022	EPI_ISL_15946147	2022-07-26	Africa / Algeria / Biskra	Human		National SARS-CoV-2 genomic and variants surveillance program	Male	55	Live		Original	Nasopharyngeal swab		BA.5.2.44	GRA	(NSP5_P132H,Spike_H69del,Spike_L24del,NSP4_T327I,Spike_S373P,Spike_N969K,Spike_H655Y,N_R203K,Spike_V213G,Spike_G142D,Spike_A27S,Spike_Q954H,N_P13L,Spike_N501Y,Spike_P25del,N_R32del,NS3_T223I,Spike_T19I,M_Q19E,Spike_N440K,NSP4_T492I,NSP3_L1746F,M_D3N,Spike_N679K,Spike_N764K,NSP6_G107del,Spike_Y505H,Spike_D796Y,N_G204R,Spike_T478K,N_S413R,M_A63T,Spike_S371F,Spike_K417N,NSP13_R392C,Spike_F486V,Spike…
hCoV-19/Algeria/640/2022	EPI_ISL_15946149	2022-07-18	Africa / Algeria / El Taref	Human		National SARS-CoV-2 genomic and variants surveillance program	Female	28	Live		Original	Nasopharyngeal swab		BA.5.1.22	GRA	(NSP5_P132H,NSP13_S350L,Spike_H69del,Spike_L24del,NSP4_T327I,Spike_S373P,Spike_N969K,Spike_H655Y,N_R203K,Spike_V213G,Spike_G142D,Spike_A27S,Spike_Q954H,N_P13L,Spike_N501Y,Spike_P25del,N_R32del,NS3_T223I,Spike_T19I,NSP3_D1318N,M_Q19E,Spike_N440K,NSP4_T492I,M_D3N,Spike_N679K,Spike_N764K,NSP3_T1288I,NSP6_G107del,Spike_Y505H,Spike_D796Y,N_G204R,Spike_T478K,N_S413R,M_A63T,Spike_S371F,Spike_K417N,NSP13…
hCoV-19/Algeria/641/2022	EPI_ISL_15946150	2022-07-18	Africa / Algeria / El Taref	Human		National SARS-CoV-2 genomic and variants surveillance program	Female	31	Live		Original	Nasopharyngeal swab		BA.5.5	GRA	(NSP5_P132H,Spike_H69del,Spike_L24del,NSP4_T327I,Spike_S373P,Spike_N969K,Spike_H655Y,N_R203K,Spike_V213G,Spike_G142D,NSP5_L75F,Spike_A27S,Spike_Q954H,N_P13L,Spike_N501Y,Spike_P25del,NS8_V62L,N_R32del,NS3_T223I,Spike_T19I,M_Q19E,Spike_N440K,NSP4_T492I,M_D3N,Spike_N679K,Spike_N764K,NSP6_G107del,Spike_Y505H,Spike_D796Y,N_G204R,Spike_T478K,N_S413R,NSP12_T246I,M_A63T,Spike_T76I,Spike_S371F,Spike_K417N…
hCoV-19/Algeria/646/2022	EPI_ISL_15946151	2022-07-19	Africa / Algeria / El Taref	Human		National SARS-CoV-2 genomic and variants surveillance program	Female	38	Live		Original	Nasopharyngeal swab		BA.5.2	GRA	(NSP5_P132H,Spike_H69del,NSP3_G489S,Spike_L24del,NSP4_T327I,Spike_S373P,Spike_N969K,Spike_H655Y,N_R203K,Spike_V213G,Spike_G142D,Spike_A27S,Spike_Q954H,N_P13L,Spike_N501Y,Spike_P25del,N_R32del,NS3_T223I,Spike_T19I,M_Q19E,N_T263N,Spike_N440K,NSP4_T492I,M_D3N,Spike_N679K,Spike_N764K,NSP6_G107del,Spike_Y505H,Spike_D796Y,N_G204R,Spike_T478K,N_S413R,M_A63T,Spike_S371F,Spike_K417N,NSP13_R392C,Spike_F486…
hCoV-19/Algeria/651/2022	EPI_ISL_15946152	2022-07-19	Africa / Algeria / El Taref	Human		National SARS-CoV-2 genomic and variants surveillance program	Female	39	Live		Original	Nasopharyngeal swab		BA.5.2.20	GRA	(NSP5_P132H,Spike_H69del,NSP3_G489S,Spike_L24del,NSP4_T327I,Spike_S373P,Spike_N969K,Spike_H655Y,N_R203K,Spike_V213G,Spike_G142D,Spike_A27S,Spike_Q954H,N_P13L,Spike_N501Y,Spike_P25del,N_R32del,NS3_T223I,Spike_T19I,M_Q19E,Spike_N440K,NSP4_T492I,M_D3N,Spike_N679K,Spike_N764K,NSP6_G107del,Spike_Y505H,Spike_D796Y,N_G204R,Spike_T478K,N_S413R,M_A63T,Spike_S371F,Spike_K417N,NSP13_R392C,Spike_F486V,Spike_…
hCoV-19/Algeria/678/2022	EPI_ISL_15946153	2022-07-28	Africa / Algeria / El Taref	Human		National SARS-CoV-2 genomic and variants surveillance program	Female	28	Live		Original	Nasopharyngeal swab		BA.5.2	GRA	(NSP5_P132H,Spike_H69del,Spike_L24del,NSP4_T327I,Spike_S373P,Spike_N969K,Spike_H655Y,N_R203K,Spike_V213G,Spike_G142D,Spike_A27S,Spike_Q954H,N_P13L,Spike_N501Y,Spike_P25del,N_R32del,NS3_T223I,Spike_T19I,M_Q19E,Spike_N440K,NSP4_T492I,M_D3N,Spike_N679K,Spike_N764K,NSP6_G107del,Spike_Y505H,Spike_D796Y,N_G204R,Spike_T478K,N_S413R,M_A63T,Spike_S371F,Spike_K417N,NSP13_R392C,Spike_F486V,Spike_T376A,NSP6_…
hCoV-19/Algeria/697/2022	EPI_ISL_15946154	2022-08-08	Africa / Algeria / El Taref	Human		National SARS-CoV-2 genomic and variants surveillance program	Female	45	Live		Original	Nasopharyngeal swab		BA.5.2.20	GRA	(NSP5_P132H,Spike_H69del,Spike_L24del,NSP4_T327I,Spike_S373P,Spike_N969K,Spike_H655Y,N_R203K,Spike_V213G,Spike_G142D,Spike_A27S,Spike_Q954H,N_P13L,Spike_N501Y,Spike_P25del,N_R32del,NS3_T223I,Spike_T19I,M_Q19E,Spike_N440K,NSP4_T492I,M_D3N,Spike_N679K,Spike_N764K,NSP6_G107del,Spike_Y505H,Spike_K147N,Spike_D796Y,N_G204R,Spike_T478K,N_S413R,Spike_S371F,Spike_K417N,NSP13_R392C,Spike_F486V,Spike_T376A,…
hCoV-19/Algeria/42567/2022	EPI_ISL_15946155	2022-11-14	Africa / Algeria / Medea	Human		National SARS-CoV-2 genomic and variants surveillance program	Female	39	Live		Original	Nasopharyngeal swab		BF.7	GRA	(NSP5_P132H,Spike_H69del,NSP8_T145I,Spike_L24del,NSP4_T327I,Spike_S373P,Spike_N969K,Spike_H655Y,N_R203K,Spike_V213G,Spike_G142D,Spike_A27S,Spike_Q954H,N_P13L,Spike_N501Y,Spike_P25del,N_R32del,NS3_T223I,Spike_T19I,M_Q19E,Spike_N440K,NSP4_T492I,N_G30del,M_D3N,Spike_N679K,Spike_N764K,NSP6_G107del,Spike_Y505H,NSP13_P47L,Spike_D796Y,N_G204R,Spike_T478K,NS3_W193L,N_S413R,NSP12_Q357E,M_A63T,Spike_R346T,…
hCoV-19/Algeria/42596/2022	EPI_ISL_15946156	2022-11-15	Africa / Algeria / Medea	Human		National SARS-CoV-2 genomic and variants surveillance program	Male	78	Live		Original	Nasopharyngeal swab		BQ.1	GRA	(NSP5_P132H,Spike_H69del,NSP3_G489S,Spike_L24del,NSP4_T327I,Spike_S373P,Spike_N969K,Spike_H655Y,N_R203K,Spike_V213G,Spike_G142D,Spike_A27S,Spike_Q954H,N_P13L,Spike_N501Y,Spike_P25del,N_R32del,NS3_T223I,Spike_T19I,M_Q19E,Spike_N440K,NSP4_T492I,Spike_N460K,N_E136D,M_D3N,Spike_N679K,Spike_N764K,NSP6_G107del,Spike_Y505H,NSP13_N268S,NSP3_E122D,Spike_D796Y,N_G204R,Spike_T478K,Spike_G181V,N_S413R,NSP6_L…
hCoV-19/Algeria/743/2022	EPI_ISL_15946157	2022-07-13	Africa / Algeria / Msila	Human		National SARS-CoV-2 genomic and variants surveillance program	Male	39	Live		Original	Nasopharyngeal swab		BA.5.2	GRA	(NSP5_P132H,Spike_H69del,NSP3_G489S,Spike_L24del,NSP4_T327I,Spike_S373P,Spike_N969K,Spike_H655Y,N_R203K,Spike_V213G,Spike_G142D,Spike_A27S,Spike_Q954H,N_P13L,Spike_N501Y,Spike_P25del,N_R32del,NSP3_L689F,NS3_T223I,Spike_T19I,M_Q19E,Spike_N440K,NSP4_T492I,M_D3N,Spike_N679K,Spike_N764K,NSP6_G107del,Spike_Y505H,Spike_D796Y,N_G204R,Spike_T478K,N_S413R,M_A63T,Spike_S371F,Spike_K417N,NSP13_R392C,Spike_F…
hCoV-19/Algeria/744/2022	EPI_ISL_15946158	2022-07-13	Africa / Algeria / Msila	Human		National SARS-CoV-2 genomic and variants surveillance program	Male	32	Live		Original	Nasopharyngeal swab		BA.5.2	GRA	(NSP5_P132H,Spike_H69del,Spike_L24del,NSP4_T327I,Spike_S373P,Spike_N969K,Spike_H655Y,NS3_K16N,N_R203K,Spike_V213G,Spike_G142D,Spike_A27S,Spike_Q954H,N_P13L,Spike_N501Y,Spike_P25del,N_R32del,NS3_T223I,Spike_T19I,M_Q19E,Spike_N440K,NSP4_T492I,M_D3N,Spike_N679K,Spike_N764K,NSP6_G107del,Spike_Y505H,Spike_D796Y,N_G204R,Spike_T478K,N_S413R,M_A63T,Spike_S371F,Spike_K417N,NSP13_R392C,Spike_F486V,Spike_T3…
hCoV-19/Algeria/747/2022	EPI_ISL_15946159	2022-07-14	Africa / Algeria / Msila	Human		National SARS-CoV-2 genomic and variants surveillance program	Male	38	Live		Original	Nasopharyngeal swab		BA.5.2.27	GRA	(NSP5_P132H,Spike_H69del,NSP3_G489S,Spike_L24del,NSP4_T327I,Spike_S373P,Spike_N969K,Spike_H655Y,N_R203K,Spike_V213G,Spike_G142D,Spike_A27S,Spike_Q954H,N_P13L,Spike_N501Y,Spike_P25del,N_R32del,NS3_T223I,Spike_T19I,M_Q19E,Spike_N440K,NSP4_T492I,M_D3N,Spike_N679K,Spike_N764K,NSP6_G107del,Spike_Y505H,Spike_D796Y,N_G204R,Spike_T478K,N_S413R,NSP14_T97I,M_A63T,Spike_S371F,Spike_K417N,NSP13_R392C,Spike_F…
hCoV-19/Algeria/748/2022	EPI_ISL_15946160	2022-07-14	Africa / Algeria / Msila	Human		National SARS-CoV-2 genomic and variants surveillance program	Female	22	Live		Original	Nasopharyngeal swab		BA.4	GRA	(NSP5_P132H,Spike_H69del,Spike_N658S,Spike_L24del,NSP4_T327I,Spike_S373P,Spike_N969K,Spike_H655Y,N_R203K,Spike_V213G,Spike_G142D,Spike_A27S,Spike_Q954H,N_P13L,Spike_N501Y,Spike_P25del,N_R32del,NS3_T223I,Spike_T19I,M_Q19E,Spike_N440K,NSP4_T492I,Spike_N679K,Spike_N764K,NSP2_V447I,NSP6_G107del,Spike_Y505H,Spike_D796Y,N_G204R,Spike_T478K,N_S413R,M_A63T,Spike_S371F,NS7b_L11F,N_P151S,Spike_K417N,NSP13_…
hCoV-19/Algeria/761/2022	EPI_ISL_15946161	2022-07-18	Africa / Algeria / Msila	Human		National SARS-CoV-2 genomic and variants surveillance program	Male	50	Live		Original	Nasopharyngeal swab		BA.5.2	GRA	(NSP5_P132H,Spike_H69del,Spike_L24del,NSP4_T327I,Spike_S373P,Spike_N969K,Spike_H655Y,N_R203K,Spike_V213G,Spike_G142D,Spike_A27S,Spike_Q954H,N_P13L,Spike_N501Y,Spike_P25del,N_R32del,NS3_T223I,Spike_T19I,M_Q19E,Spike_N440K,NSP4_T492I,M_D3N,Spike_N679K,Spike_N764K,NSP6_G107del,Spike_Y505H,Spike_D796Y,N_G204R,Spike_T478K,N_S413R,M_A63T,Spike_S371F,Spike_K417N,NSP13_R392C,Spike_F486V,Spike_T376A,NSP6_…
hCoV-19/Algeria/762/2022	EPI_ISL_15946162	2022-07-18	Africa / Algeria / Msila	Human		National SARS-CoV-2 genomic and variants surveillance program	Male	60	Live		Original	Nasopharyngeal swab		BA.5.2	GRA	(NSP5_P132H,Spike_H69del,NSP3_G489S,Spike_L24del,NSP4_T327I,Spike_S373P,Spike_N969K,Spike_H655Y,N_R203K,Spike_V213G,Spike_G142D,Spike_A27S,Spike_Q954H,N_P13L,Spike_N501Y,Spike_P25del,N_R32del,NS3_T223I,Spike_T19I,M_Q19E,Spike_N440K,NSP4_T492I,M_D3N,Spike_N679K,Spike_N764K,NSP6_G107del,Spike_Y505H,Spike_D796Y,N_G204R,Spike_T478K,N_S413R,M_A63T,Spike_S371F,Spike_K417N,NSP13_R392C,Spike_F486V,Spike_…
hCoV-19/Algeria/768/2022	EPI_ISL_15946164	2022-07-19	Africa / Algeria / Msila	Human		National SARS-CoV-2 genomic and variants surveillance program	Male	33	Live		Original	Nasopharyngeal swab		BA.5.2	GRA	(NSP5_P132H,Spike_H69del,NSP3_G489S,Spike_L24del,NSP4_T327I,Spike_S373P,Spike_N969K,Spike_H655Y,N_R203K,Spike_V213G,Spike_G142D,Spike_A27S,Spike_Q954H,N_P13L,Spike_N501Y,Spike_P25del,N_R32del,NS3_T223I,Spike_T19I,M_Q19E,Spike_N440K,NSP4_T492I,M_D3N,Spike_N679K,Spike_N764K,NSP6_G107del,Spike_Y505H,Spike_D796Y,N_G204R,Spike_T478K,N_S413R,M_A63T,Spike_S371F,Spike_K417N,NSP13_R392C,Spike_F486V,Spike_…
hCoV-19/Algeria/2821/2022	EPI_ISL_15946165	2022-07-31	Africa / Algeria / Tlemcen	Human		National SARS-CoV-2 genomic and variants surveillance program	Female	27	Live		Original	Nasopharyngeal swab		BE.1	GRA	(NSP5_P132H,Spike_H69del,NSP3_G489S,Spike_L24del,NSP4_T327I,Spike_S373P,Spike_N969K,Spike_H655Y,N_R203K,Spike_V213G,Spike_G142D,Spike_A27S,Spike_Q954H,N_P13L,Spike_N501Y,Spike_P25del,N_R32del,NS3_T223I,Spike_T19I,NS3_V48F,M_Q19E,Spike_N440K,NSP4_T492I,N_E136D,M_D3N,Spike_N679K,Spike_N764K,NSP6_G107del,Spike_Y505H,Spike_D796Y,N_G204R,Spike_T478K,N_S413R,M_A63T,NSP3_A386T,NSP2_Q376K,Spike_S371F,Spi…
hCoV-19/Algeria/2819/2022	EPI_ISL_15946166	2022-07-30	Africa / Algeria / Tlemcen	Human		National SARS-CoV-2 genomic and variants surveillance program	Female	56	Live		Original	Nasopharyngeal swab		BF.5	GRA	(NSP5_P132H,Spike_H69del,NSP3_G489S,Spike_L24del,NSP4_T327I,Spike_S373P,Spike_N969K,Spike_H655Y,N_R203K,Spike_V213G,Spike_G142D,Spike_A27S,Spike_Q954H,N_P13L,Spike_N501Y,Spike_P25del,N_R32del,NS3_T223I,Spike_T19I,NSP3_T350I,M_Q19E,Spike_N440K,NSP4_T492I,M_D3N,Spike_N679K,Spike_N764K,NSP6_G107del,Spike_Y505H,NS7a_H47Y,Spike_D796Y,N_G204R,Spike_T478K,N_S413R,M_A63T,Spike_S371F,Spike_K417N,NSP13_R39…
hCoV-19/Algeria/42514/2022	EPI_ISL_15961761	2022-11-13	Africa / Algeria / Algiers	Human		National SARS-CoV-2 genomic and variants surveillance program	Female	27	Live		Original	Nasopharyngeal swab		BQ.1.1	GRA	(NSP5_P132H,Spike_H69del,NSP3_G489S,Spike_L24del,NSP3_P1200L,NSP4_T327I,Spike_S373P,Spike_N969K,Spike_H655Y,N_R203K,Spike_V213G,Spike_G142D,Spike_A27S,NSP9_T35A,Spike_Q954H,N_P13L,Spike_N501Y,Spike_P25del,N_R32del,NS3_T223I,Spike_T19I,M_Q19E,Spike_N440K,NSP4_T492I,Spike_N460K,N_E136D,M_D3N,Spike_N679K,Spike_N764K,NSP6_G107del,Spike_Y505H,NSP13_N268S,Spike_D796Y,N_G204R,Spike_T478K,N_S413R,NSP6_L2…
hCoV-19/Algeria/2802/2022	EPI_ISL_16076506	2022-07-26	Africa / Algeria / Tlemcen	Human		National SARS-CoV-2 genomic and variants surveillance program	Female	62	Live		Original	Nasopharyngeal swab		BA.5.2.1	GRA	(NSP5_P132H,Spike_H69del,NSP3_G489S,Spike_L24del,NSP4_T327I,Spike_S373P,Spike_N969K,Spike_H655Y,N_R203K,Spike_V213G,Spike_G142D,Spike_A27S,Spike_Q954H,N_P13L,Spike_N501Y,Spike_P25del,N_R32del,NS3_T223I,Spike_T19I,M_Q19E,Spike_N440K,NSP4_T492I,M_D3N,Spike_N679K,Spike_N764K,NSP6_G107del,Spike_Y505H,Spike_D796Y,N_G204R,Spike_T478K,N_S413R,M_A63T,Spike_S371F,Spike_K417N,NSP13_R392C,Spike_F486V,Spike_…
hCoV-19/Algeria/43367/2022	EPI_ISL_16076507	2022-11-23	Africa / Algeria / Algiers	Human		National SARS-CoV-2 genomic and variants surveillance program	Male	45	Live		Original	Nasopharyngeal swab		BQ.1.5	GRA	(NSP5_P132H,Spike_H69del,Spike_L24del,NSP4_T327I,Spike_S373P,Spike_N969K,Spike_H655Y,N_R203K,Spike_V213G,Spike_G142D,Spike_A27S,Spike_Q954H,N_P13L,Spike_N501Y,Spike_P25del,N_R32del,NS3_T223I,NSP13_T153I,Spike_T19I,M_Q19E,Spike_N440K,NSP4_T492I,Spike_N460K,N_E136D,M_D3N,Spike_N679K,Spike_N764K,NSP6_G107del,NSP15_S161I,Spike_Y505H,Spike_D796Y,N_G204R,Spike_T478K,N_S413R,NSP6_L260F,M_A63T,NSP2_Q376K…
hCoV-19/Algeria/4750/2022	EPI_ISL_16076508	2022-08-02	Africa / Algeria / Tizi-Ouzou	Human		National SARS-CoV-2 genomic and variants surveillance program	Female	69	Live		Original	Nasopharyngeal swab		BE.1	GRA	(NSP5_P132H,Spike_H69del,Spike_L24del,NSP4_T327I,Spike_S373P,Spike_N969K,Spike_H655Y,N_R203K,Spike_V213G,Spike_G142D,Spike_A27S,Spike_Q954H,N_P13L,Spike_N501Y,Spike_P25del,N_R32del,NS3_T223I,Spike_T19I,M_Q19E,Spike_N440K,NSP4_T492I,N_E136D,M_D3N,Spike_N679K,Spike_N764K,NSP6_G107del,Spike_Y505H,Spike_D796Y,N_G204R,Spike_T478K,N_S413R,M_A63T,NSP2_Q376K,NSP3_I184V,Spike_S371F,Spike_K417N,NSP13_R392C…
hCoV-19/Algeria/4673/2022	EPI_ISL_16076511	2022-07-28	Africa / Algeria / Tizi-Ouzou	Human		National SARS-CoV-2 genomic and variants surveillance program	Female	23	Live		Original	Nasopharyngeal swab		BA.5.2.1	GRA	(NSP5_P132H,Spike_H69del,Spike_L24del,NSP4_T327I,Spike_S373P,Spike_N969K,Spike_H655Y,N_R203K,Spike_V213G,Spike_G142D,Spike_A27S,Spike_Q954H,N_P13L,Spike_N501Y,Spike_P25del,N_R32del,NS3_T223I,Spike_T19I,M_Q19E,Spike_N440K,NSP4_T492I,M_D3N,Spike_N679K,Spike_N764K,NSP6_G107del,Spike_Y505H,Spike_D796Y,NSP3_V947L,N_G204R,Spike_T478K,N_S413R,M_A63T,Spike_S371F,Spike_K417N,NSP13_R392C,Spike_F486V,Spike_…
hCoV-19/Algeria/4676/2022	EPI_ISL_16076512	2022-07-29	Africa / Algeria / Tizi-Ouzou	Human		National SARS-CoV-2 genomic and variants surveillance program	Female	65	Live		Original	Nasopharyngeal swab		BA.5.2	GRA	(NSP5_P132H,Spike_H69del,Spike_L24del,NSP4_T327I,Spike_S373P,Spike_N969K,Spike_H655Y,N_R203K,Spike_V213G,Spike_G142D,Spike_A27S,Spike_Q954H,N_P13L,Spike_N501Y,Spike_P25del,N_R32del,NS3_T223I,Spike_T19I,M_Q19E,NSP15_K12N,Spike_N440K,NSP4_T492I,M_D3N,Spike_N679K,Spike_N764K,NSP6_G107del,Spike_Y505H,Spike_D796Y,N_G204R,Spike_T478K,N_S413R,M_A63T,NSP4_I95M,Spike_S371F,Spike_K417N,NSP13_R392C,Spike_F4…
hCoV-19/Algeria/4680/2022	EPI_ISL_16076513	2022-07-29	Africa / Algeria / Tizi-Ouzou	Human		National SARS-CoV-2 genomic and variants surveillance program	Male	40	Live		Original	Nasopharyngeal swab		BE.1	GRA	(NSP5_P132H,Spike_H69del,NSP3_G489S,Spike_L24del,NSP4_T327I,Spike_S373P,Spike_N969K,Spike_H655Y,N_R203K,Spike_V213G,Spike_G142D,Spike_A27S,Spike_Q954H,N_P13L,Spike_N501Y,Spike_P25del,N_R32del,NS3_T223I,Spike_T19I,M_Q19E,Spike_N440K,NSP4_T492I,N_E136D,M_D3N,Spike_N679K,Spike_N764K,NSP6_G107del,Spike_Y505H,Spike_D796Y,N_G204R,Spike_T478K,N_S413R,M_A63T,NSP2_Q376K,NSP3_I184V,Spike_S371F,Spike_K417N,…
hCoV-19/Algeria/4837/2022	EPI_ISL_16076514	2022-08-09	Africa / Algeria / Tizi-Ouzou	Human		National SARS-CoV-2 genomic and variants surveillance program	Male	27	Live		Original	Nasopharyngeal swab		BA.5.1	GRA	(NSP5_P132H,Spike_H69del,Spike_L24del,NSP4_T327I,Spike_S373P,Spike_N969K,Spike_H655Y,N_R203K,Spike_V213G,Spike_G142D,Spike_A27S,Spike_Q954H,N_P13L,Spike_N501Y,Spike_P25del,N_R32del,NS3_T223I,Spike_T19I,M_Q19E,Spike_N440K,NSP4_T492I,NSP16_V104I,M_D3N,Spike_N679K,Spike_N764K,NSP6_G107del,Spike_Y505H,Spike_G181A,Spike_D796Y,NS8_T87I,N_G204R,Spike_T478K,N_S413R,M_A63T,Spike_A879S,Spike_S371F,Spike_K4…
hCoV-19/Algeria/4871/2022	EPI_ISL_16076515	2022-08-10	Africa / Algeria / Tizi-Ouzou	Human		National SARS-CoV-2 genomic and variants surveillance program	Male	87	Live		Original	Nasopharyngeal swab		BA.5.2.1	GRA	(NSP5_P132H,Spike_H69del,NSP3_G489S,Spike_L24del,NSP4_T327I,Spike_S373P,Spike_N969K,Spike_H655Y,N_R203K,Spike_V213G,Spike_G142D,Spike_A27S,Spike_Q954H,N_P13L,Spike_N501Y,Spike_P25del,N_R32del,NS3_T223I,Spike_T19I,M_Q19E,Spike_N440K,NSP4_T492I,N_G30del,M_D3N,Spike_N679K,Spike_N764K,NSP6_G107del,Spike_Y505H,Spike_D796Y,N_G204R,Spike_T478K,N_S413R,M_A63T,Spike_S371F,Spike_K417N,NSP13_R392C,Spike_F48…
hCoV-19/Algeria/4874/2022	EPI_ISL_16076516	2022-08-10	Africa / Algeria / Tizi-Ouzou	Human		National SARS-CoV-2 genomic and variants surveillance program	Female	84	Live		Original	Nasopharyngeal swab		BA.5.2.1	GRA	(NSP5_P132H,Spike_H69del,NSP3_G489S,Spike_L24del,NSP4_T327I,Spike_S373P,Spike_N969K,Spike_H655Y,N_R203K,Spike_V213G,Spike_G142D,Spike_A27S,Spike_Q954H,N_P13L,Spike_N501Y,Spike_P25del,N_R32del,NS3_T223I,Spike_T19I,M_Q19E,Spike_N440K,NSP4_T492I,N_G30del,M_D3N,Spike_N679K,Spike_N764K,NSP6_G107del,Spike_Y505H,Spike_D796Y,N_G204R,Spike_T478K,N_S413R,M_A63T,Spike_S371F,Spike_K417N,NSP13_R392C,Spike_F48…
hCoV-19/Algeria/4876/2022	EPI_ISL_16076517	2022-08-10	Africa / Algeria / Tizi-Ouzou	Human		National SARS-CoV-2 genomic and variants surveillance program	Female	71	Live		Original	Nasopharyngeal swab		BA.4	GRA	(NSP5_P132H,Spike_H69del,Spike_N658S,Spike_L24del,NSP4_T327I,Spike_S373P,Spike_N969K,Spike_H655Y,N_R203K,Spike_V213G,Spike_G142D,NSP3_P1103S,Spike_A27S,Spike_Q954H,N_P13L,Spike_N501Y,Spike_P25del,N_R32del,NS3_T223I,Spike_T19I,M_Q19E,Spike_N440K,NSP4_T492I,Spike_N679K,Spike_N764K,NSP2_V447I,NSP6_G107del,Spike_Y505H,NSP3_T237I,Spike_D796Y,N_G204R,Spike_T478K,N_S413R,M_A63T,Spike_S371F,NS7b_L11F,N_P…
hCoV-19/Algeria/8719/2022	EPI_ISL_16076519	2022-08-01	Africa / Algeria / Tizi-Ouzou	Human		National SARS-CoV-2 genomic and variants surveillance program	Female	40	Live		Original	Nasopharyngeal swab		BA.5.2	GRA	(NSP5_P132H,Spike_H69del,Spike_L24del,NSP4_T327I,Spike_S373P,Spike_N969K,Spike_H655Y,N_R203K,Spike_V213G,Spike_G142D,Spike_A27S,Spike_Q954H,N_P13L,Spike_N501Y,Spike_P25del,N_R32del,NS3_T223I,Spike_T19I,NSP12_S709A,M_Q19E,Spike_N440K,NSP4_T492I,M_D3N,Spike_N679K,Spike_N764K,NSP6_G107del,Spike_Y505H,Spike_D796Y,N_G204R,Spike_T478K,N_S413R,M_A63T,Spike_S371F,Spike_K417N,NSP13_R392C,Spike_F486V,Spike…
hCoV-19/Algeria/8720/2022	EPI_ISL_16076520	2022-08-01	Africa / Algeria / Tizi-Ouzou	Human		National SARS-CoV-2 genomic and variants surveillance program	Female	73	Live		Original	Nasopharyngeal swab		BA.5.2	GRA	(NSP5_P132H,Spike_H69del,NSP3_G489S,Spike_L24del,NSP4_T327I,Spike_S373P,Spike_N969K,Spike_H655Y,N_R203K,Spike_V213G,Spike_G142D,Spike_A27S,Spike_Q954H,N_P13L,Spike_N501Y,Spike_P25del,N_R32del,NS3_T223I,Spike_T19I,M_Q19E,Spike_N440K,NSP4_T492I,M_D3N,Spike_N679K,Spike_N764K,NSP6_G107del,Spike_Y505H,Spike_D796Y,N_G204R,NSP3_T217I,Spike_T478K,N_S413R,M_A63T,NSP7_D38N,Spike_S371F,Spike_K417N,NSP13_R39…
hCoV-19/Algeria/43120/2022	EPI_ISL_16076522	2022-11-20	Africa / Algeria / Algiers	Human		National SARS-CoV-2 genomic and variants surveillance program	Female	unknown	Live		Original	Nasopharyngeal swab		BQ.1.1	GRA	(NSP5_P132H,Spike_H69del,Spike_L24del,NSP4_T327I,Spike_S373P,Spike_N969K,Spike_H655Y,N_R203K,Spike_V213G,Spike_G142D,Spike_A27S,Spike_Q954H,N_P13L,Spike_N501Y,Spike_P25del,N_R32del,NS3_T223I,Spike_T19I,M_Q19E,Spike_N440K,NSP4_T492I,Spike_N460K,N_E136D,M_D3N,Spike_N679K,Spike_N764K,NSP6_G107del,Spike_Y505H,NSP13_N268S,Spike_D796Y,N_G204R,Spike_T478K,N_S413R,NSP6_L260F,M_A63T,Spike_R346T,NSP2_Q376K…
hCoV-19/Algeria/43068/2022	EPI_ISL_16076523	2022-11-19	Africa / Algeria / Algiers	Human		National SARS-CoV-2 genomic and variants surveillance program	Male	unknown	Live		Original	Nasopharyngeal swab		BQ.1.1	GRA	(NSP5_P132H,Spike_H69del,Spike_L24del,NSP4_T327I,Spike_S373P,Spike_N969K,Spike_H655Y,N_R203K,Spike_V213G,Spike_G142D,Spike_A27S,Spike_Q954H,N_P13L,Spike_N501Y,Spike_P25del,N_R32del,NS3_T223I,Spike_T19I,M_Q19E,Spike_N440K,NSP4_T492I,Spike_N460K,N_E136D,M_D3N,Spike_N679K,Spike_N764K,NSP6_G107del,Spike_Y505H,NSP13_N268S,Spike_D796Y,N_G204R,Spike_T478K,N_S413R,NSP6_L260F,M_A63T,Spike_R346T,NSP2_Q376K…
hCoV-19/Algeria/43409/2022	EPI_ISL_16076524	2022-11-23	Africa / Algeria / Algiers	Human		National SARS-CoV-2 genomic and variants surveillance program	Male	7	Live		Original	Nasopharyngeal swab		BQ.1.1	GRA	(NSP5_P132H,Spike_H69del,NSP3_G489S,Spike_L24del,NSP4_T327I,Spike_S373P,Spike_N969K,Spike_H655Y,N_R203K,Spike_V213G,Spike_G142D,Spike_A27S,Spike_Q954H,N_P13L,Spike_N501Y,Spike_P25del,N_R32del,NS3_T223I,Spike_T19I,M_Q19E,Spike_N440K,NSP4_T492I,Spike_N460K,N_E136D,M_D3N,Spike_N679K,NSP6_G107del,Spike_Y505H,NSP13_N268S,N_G204R,Spike_T478K,N_S413R,NSP6_L260F,M_A63T,Spike_R346T,NSP2_Q376K,Spike_S371F,…
hCoV-19/Algeria/43899/2022	EPI_ISL_16242279	2022-12-05	Africa / Algeria / Algiers	Human			Male	53	Live		Original	Nasopharyngeal swab		XBB.1	GRA	(NSP5_P132H,NSP12_G671S,Spike_L24del,NSP4_T327I,Spike_S373P,Spike_N969K,Spike_H655Y,N_R203K,Spike_G142D,Spike_A27S,Spike_Q954H,N_P13L,Spike_N501Y,Spike_P25del,N_R32del,Spike_V213E,NS3_T223I,Spike_T19I,M_Q19E,Spike_N440K,NSP4_T492I,Spike_N460K,Spike_N679K,Spike_N764K,E_T11A,NSP6_G107del,Spike_Y505H,Spike_D796Y,Spike_H146del,N_G204R,Spike_T478K,N_S413R,M_A63T,Spike_R346T,Spike_S371F,Spike_V445P,Spi…
hCoV-19/Algeria/43883/2022	EPI_ISL_16242280	2022-12-04	Africa / Algeria / Algiers	Human			Female	56	Live		Original	Nasopharyngeal swab		BQ.1.1	GRA	(NSP5_P132H,Spike_H69del,M_L17F,NSP3_G489S,Spike_L24del,NSP4_T327I,Spike_S373P,Spike_N969K,Spike_H655Y,N_R203K,Spike_V213G,Spike_G142D,Spike_A27S,Spike_Q954H,N_P13L,Spike_N501Y,Spike_P25del,N_R32del,NS3_T223I,Spike_T19I,M_Q19E,NSP2_A360V,Spike_N440K,NSP4_T492I,Spike_N460K,N_E136D,M_D3N,Spike_N679K,Spike_N764K,NSP6_G107del,Spike_Y505H,NSP13_N268S,Spike_D796Y,N_G204R,Spike_T478K,N_S413R,NSP6_L260F,…
hCoV-19/Algeria/43884/2022	EPI_ISL_16242281	2022-12-03	Africa / Algeria / Algiers	Human			Female	55	Live		Original	Nasopharyngeal swab		BQ.1.1	GRA	(NSP5_P132H,Spike_H69del,NSP3_G489S,Spike_L24del,NSP3_P1200L,NSP4_T327I,Spike_S373P,Spike_N969K,Spike_H655Y,N_R203K,Spike_V213G,Spike_G142D,Spike_A27S,Spike_Q954H,N_P13L,Spike_N501Y,Spike_P25del,N_R32del,NS3_T223I,Spike_T19I,M_Q19E,Spike_N440K,NSP4_T492I,Spike_N460K,N_E136D,M_D3N,Spike_N679K,Spike_N764K,NSP6_G107del,Spike_Y505H,NSP13_N268S,Spike_D796Y,N_G204R,Spike_T478K,Spike_G181V,N_S413R,NSP6_…
hCoV-19/Algeria/44067/2022	EPI_ISL_16242282	2022-12-07	Africa / Algeria / Algiers	Human			Female	42	Live		Original	Nasopharyngeal swab		BQ.1	GRA	(NSP5_P132H,Spike_H69del,Spike_L24del,NSP4_T327I,Spike_S373P,NSP6_H11Y,Spike_N969K,Spike_H655Y,N_R203K,Spike_V213G,Spike_G142D,Spike_A27S,Spike_Q954H,N_P13L,Spike_N501Y,Spike_P25del,NS8_S67del,N_R32del,NS3_T223I,Spike_T19I,M_Q19E,Spike_N440K,NSP4_T492I,Spike_N460K,NSP3_T1022I,N_E136D,M_D3N,Spike_N679K,Spike_N764K,NSP6_G107del,Spike_Y505H,NSP13_N268S,NSP2_L24F,Spike_D796Y,N_G204R,N_S413R,NSP6_L260…
hCoV-19/Algeria/HCA976/2022	EPI_ISL_16242283	2022-12-08	Africa / Algeria / Algiers	Human			Male	unknown	Live		Original	Nasopharyngeal swab		XBB.8	GRA	(NSP5_P132H,NSP12_G671S,Spike_L24del,NSP4_T327I,Spike_S373P,Spike_N969K,Spike_H655Y,N_R203K,Spike_G142D,Spike_A27S,Spike_Q954H,N_P13L,Spike_N501Y,Spike_P25del,N_R32del,Spike_V213E,NS3_T223I,Spike_T19I,Spike_H146Q,M_Q19E,Spike_N440K,NSP4_T492I,Spike_N460K,Spike_N679K,Spike_N764K,E_T11A,NSP6_G107del,Spike_Y505H,Spike_D796Y,N_G204R,Spike_T478K,N_S413R,M_A63T,NSP16_V167M,Spike_R346T,Spike_S371F,Spike…
hCoV-19/Algeria/44064/2022	EPI_ISL_16242284	2022-12-07	Africa / Algeria / Algiers	Human			Female	34	Live		Original	Nasopharyngeal swab		XBB.1.9.3	GRA	(NSP5_P132H,NSP12_G671S,Spike_L24del,NSP4_T327I,Spike_S373P,Spike_N969K,Spike_H655Y,N_R203K,Spike_G142D,Spike_A27S,Spike_Q954H,N_P13L,Spike_N501Y,Spike_P25del,N_R32del,Spike_V213E,NS3_T223I,Spike_T19I,Spike_H146Q,M_Q19E,Spike_N440K,NSP4_T492I,Spike_N460K,Spike_N679K,Spike_N764K,E_T11A,NSP6_G107del,Spike_Y505H,Spike_D796Y,N_G204R,Spike_T478K,N_S413R,M_A63T,NSP14_G44C,Spike_R346T,Spike_S371F,Spike_…
hCoV-19/Algeria/43906/2022	EPI_ISL_16242287	2022-12-06	Africa / Algeria / Blida	Human			Female	33	Live		Original	Nasopharyngeal swab		BQ.1.1.59	GRA	(NSP5_P132H,Spike_H69del,NSP3_G489S,NSP2_H145Y,Spike_L24del,NSP4_T327I,Spike_S373P,Spike_N969K,Spike_H655Y,N_R203K,Spike_V213G,Spike_G142D,Spike_A27S,Spike_Q954H,N_P13L,Spike_N501Y,Spike_P25del,N_R32del,NS3_T223I,Spike_T19I,M_Q19E,Spike_N440K,NSP4_T492I,Spike_N460K,N_E136D,M_D3N,Spike_N679K,Spike_N764K,NSP6_G107del,Spike_Y505H,NSP13_N268S,Spike_D796Y,N_G204R,Spike_T478K,N_S413R,NSP6_L260F,M_A63T,…
hCoV-19/Algeria/43323/2022	EPI_ISL_16242288	2022-11-22	Africa / Algeria / Medea	Human			Male	41	Live		Original	Nasopharyngeal swab		BQ.1	GRA	(NSP5_P132H,Spike_H69del,NSP3_G489S,Spike_L24del,NSP4_T327I,Spike_S373P,Spike_N969K,Spike_H655Y,N_R203K,Spike_V213G,Spike_G142D,Spike_A27S,Spike_Q954H,N_P13L,Spike_N501Y,Spike_P25del,N_R32del,NS3_T223I,Spike_T19I,M_Q19E,Spike_N440K,NSP4_T492I,Spike_N460K,N_E136D,M_D3N,Spike_N679K,Spike_N764K,NSP6_G107del,Spike_Y505H,NSP13_N268S,Spike_D796Y,N_G204R,Spike_T478K,N_S413R,NSP6_L260F,M_A63T,NSP2_Q376K,…
hCoV-19/Algeria/43891/2022	EPI_ISL_16242289	2022-12-05	Africa / Algeria / Medea	Human			Female	50	Live		Original	Nasopharyngeal swab		BQ.1.1	GRA	(NSP5_P132H,Spike_H69del,Spike_L24del,NSP4_T327I,Spike_S373P,Spike_N969K,Spike_H655Y,N_R203K,Spike_V213G,Spike_G142D,Spike_A27S,Spike_Q954H,N_P13L,Spike_N501Y,Spike_P25del,N_R32del,NS3_T223I,Spike_T19I,M_Q19E,Spike_N440K,NSP4_T492I,Spike_N460K,N_E136D,M_D3N,NSP3_G76D,Spike_N679K,Spike_N764K,NSP6_G107del,Spike_Y505H,NSP13_N268S,Spike_D796Y,N_G204R,Spike_T478K,N_S413R,NSP6_L260F,M_A63T,Spike_R346T,…
hCoV-19/Algeria/43973/2022	EPI_ISL_17182680	2022-12-06	Africa / Algeria / Algiers	Human		National SARS-CoV-2 genomic and variants surveillance program	Female	unknown	Live		Original	Nasopharyngeal swab		BQ.1	GRA	(NSP5_P132H,Spike_H69del,Spike_L24del,NSP4_T327I,Spike_S373P,Spike_N969K,Spike_H655Y,N_R203K,Spike_V213G,Spike_G142D,Spike_A27S,Spike_Q954H,N_P13L,Spike_N501Y,Spike_P25del,N_R32del,NS3_T223I,Spike_T19I,M_Q19E,Spike_N440K,NSP4_T492I,Spike_N460K,N_E136D,M_D3N,Spike_N679K,Spike_N764K,NSP6_G107del,Spike_Y505H,NSP13_N268S,Spike_D796Y,N_G204R,N_S413R,NSP6_L260F,M_A63T,Spike_T478R,NSP2_Q376K,Spike_S371F…
hCoV-19/Algeria/44060/2022	EPI_ISL_17182681	2022-12-07	Africa / Algeria / Algiers	Human		National SARS-CoV-2 genomic and variants surveillance program	Female	unknown	Live		Original	Nasopharyngeal swab		XBB.1	GRA	(NSP5_P132H,NSP12_G671S,NSP3_G489S,Spike_L24del,NSP4_T327I,Spike_S373P,Spike_N969K,Spike_H655Y,N_R203K,Spike_G142D,Spike_A27S,Spike_Q954H,N_P13L,Spike_N501Y,Spike_P25del,N_R32del,Spike_V213E,NS3_T223I,Spike_T19I,M_Q19E,Spike_N440K,NSP4_T492I,Spike_N460K,Spike_N679K,Spike_N764K,E_T11A,NSP6_G107del,Spike_Y505H,Spike_D796Y,Spike_H146del,N_G204R,Spike_T478K,N_S413R,M_A63T,Spike_R346T,Spike_V445P,Spik…
hCoV-19/Algeria/44655/2022	EPI_ISL_17182682	2022-12-22	Africa / Algeria / Algiers	Human		National SARS-CoV-2 genomic and variants surveillance program	Male	unknown	Live		Original	Nasopharyngeal swab		BQ.1.1.59	GRA	(NSP5_P132H,Spike_H69del,NSP3_G489S,Spike_L24del,NSP4_T327I,Spike_S373P,Spike_N969K,Spike_H655Y,N_R203K,Spike_V213G,Spike_G142D,Spike_A27S,Spike_Q954H,N_P13L,Spike_N501Y,Spike_P25del,N_R32del,NS3_T223I,M_Q19E,Spike_N440K,NSP4_T492I,Spike_N460K,N_E136D,M_D3N,Spike_N679K,Spike_N764K,NSP6_G107del,Spike_Y505H,NSP13_N268S,Spike_D796Y,N_G204R,Spike_T478K,N_S413R,NSP6_L260F,M_A63T,Spike_R346T,NSP2_Q376K…
hCoV-19/Algeria/44581/2022	EPI_ISL_17182683	2022-12-21	Africa / Algeria / Algiers	Human		National SARS-CoV-2 genomic and variants surveillance program	Female	40	Live		Original	Nasopharyngeal swab		BQ.1.1.59	GRA	(NSP5_P132H,Spike_H69del,NSP3_G489S,Spike_L24del,NSP4_T327I,Spike_S373P,Spike_N969K,Spike_H655Y,N_R203K,Spike_V213G,Spike_G142D,Spike_A27S,Spike_Q954H,N_P13L,Spike_N501Y,Spike_P25del,N_R32del,NS3_T223I,Spike_T19I,M_Q19E,Spike_N440K,NSP4_T492I,Spike_N460K,N_E136D,M_D3N,Spike_N679K,Spike_N764K,NSP6_G107del,Spike_Y505H,NSP13_N268S,Spike_D796Y,N_G204R,Spike_T478K,N_S413R,NSP6_L260F,NSP2_Y396C,M_A63T,…
hCoV-19/Algeria/44799/2022	EPI_ISL_17182685	2022-12-26	Africa / Algeria / Blida	Human		National SARS-CoV-2 genomic and variants surveillance program	Male	84	Live		Original	Nasopharyngeal swab		BQ.1.22	GRA	(NSP5_P132H,Spike_H69del,NSP3_G489S,Spike_L24del,NSP3_P1200L,NSP4_T327I,Spike_S373P,Spike_N969K,Spike_H655Y,N_R203K,Spike_V213G,Spike_G142D,Spike_A27S,Spike_Q954H,N_P13L,Spike_N501Y,Spike_P25del,N_R32del,NS3_T223I,Spike_T19I,M_Q19E,Spike_N440K,NSP4_T492I,Spike_N460K,N_E136D,M_D3N,Spike_N679K,Spike_N764K,NSP6_G107del,Spike_Y505H,NSP13_N268S,Spike_D796Y,N_G204R,Spike_T478K,Spike_G181V,N_S413R,NSP6_…
hCoV-19/Algeria/44776/2022	EPI_ISL_17182687	2022-12-24	Africa / Algeria / Algiers	Human		National SARS-CoV-2 genomic and variants surveillance program	Female	28	Live		Original	Nasopharyngeal swab		BQ.1	GRA	(NSP5_P132H,Spike_H69del,NSP3_G489S,Spike_L24del,NSP4_T327I,Spike_S373P,NSP6_H11Y,Spike_N969K,Spike_H655Y,N_R203K,Spike_V213G,Spike_G142D,Spike_A27S,Spike_Q954H,N_P13L,Spike_N501Y,Spike_P25del,NS8_S67del,N_R32del,NS3_T223I,Spike_T19I,M_Q19E,Spike_N440K,NSP4_T492I,Spike_N460K,NSP3_T1022I,N_E136D,M_D3N,Spike_N679K,Spike_N764K,NSP6_G107del,Spike_Y505H,NSP13_N268S,Spike_D796Y,N_G204R,N_S413R,NSP6_L26…
hCoV-19/Algeria/03_23/2022	EPI_ISL_17182688	2022-12-30	Africa / Algeria / Algiers	Human		National SARS-CoV-2 genomic and variants surveillance program	Female	34	Live		Original	Nasopharyngeal swab		BQ.1	GRA	(NSP5_P132H,Spike_H69del,NSP3_G489S,Spike_L24del,NSP4_T327I,Spike_S373P,NSP6_H11Y,Spike_N969K,Spike_H655Y,N_R203K,Spike_V213G,Spike_G142D,Spike_A27S,Spike_Q954H,N_P13L,Spike_N501Y,Spike_P25del,NS8_S67del,N_R32del,NS3_T223I,Spike_T19I,M_Q19E,Spike_N440K,NSP4_T492I,Spike_N460K,NSP3_T1022I,N_E136D,M_D3N,Spike_N679K,Spike_N764K,NSP6_G107del,Spike_Y505H,NSP13_N268S,Spike_D796Y,N_G204R,N_S413R,NSP6_L26…
hCoV-19/Algeria/05_23/2022	EPI_ISL_17182689	2022-12-29	Africa / Algeria / Algiers	Human		National SARS-CoV-2 genomic and variants surveillance program	Female	32	Live		Original	Nasopharyngeal swab		BN.3.1	GRA	(NSP5_P132H,NSP12_G671S,NSP3_G489S,Spike_L24del,NSP4_T327I,Spike_S373P,NSP2_I387V,Spike_N969K,Spike_H655Y,N_R203K,NSP4_L15F,Spike_V213G,Spike_W152R,Spike_G142D,Spike_A27S,NSP3_K1042R,Spike_Q954H,N_P13L,Spike_N501Y,Spike_P25del,N_R32del,NS3_T223I,Spike_T19I,M_Q19E,Spike_N440K,NSP4_T492I,Spike_N460K,Spike_F157L,NSP3_S403L,Spike_K147E,Spike_N679K,Spike_N764K,E_T11A,NSP6_G107del,Spike_Y505H,Spike_D79…
hCoV-19/Algeria/06_23/2022	EPI_ISL_17182690	2022-12-28	Africa / Algeria / Algiers	Human		National SARS-CoV-2 genomic and variants surveillance program	Female	75	Live		Original	Nasopharyngeal swab		BQ.1.1.18	GRA	(NSP5_P132H,Spike_H69del,NSP3_G489S,Spike_L24del,NSP4_T327I,Spike_S373P,Spike_N969K,Spike_H655Y,N_R203K,Spike_V213G,Spike_G142D,Spike_A27S,Spike_Q954H,N_P13L,NSP2_P129S,Spike_N501Y,Spike_P25del,N_R32del,NS3_T223I,Spike_T19I,M_Q19E,Spike_N440K,NSP4_T492I,Spike_N460K,N_E136D,M_D3N,Spike_N679K,Spike_N764K,NSP6_G107del,Spike_Y505H,NSP13_N268S,Spike_D796Y,N_G204R,Spike_T478K,NSP6_L260F,M_A63T,Spike_R3…
hCoV-19/Algeria/11_23/2022	EPI_ISL_17182691	2022-12-28	Africa / Algeria / Algiers	Human		National SARS-CoV-2 genomic and variants surveillance program	Female	67	Live		Original	Nasopharyngeal swab		XBB.1	GRA	(NSP5_P132H,NSP12_G671S,NSP3_G489S,Spike_L24del,NSP4_T327I,Spike_S373P,Spike_N969K,Spike_H655Y,N_R203K,Spike_G142D,Spike_A27S,Spike_Q954H,N_P13L,Spike_N501Y,Spike_P25del,N_R32del,Spike_V213E,NS3_T223I,Spike_T19I,M_Q19E,Spike_N440K,NSP4_T492I,Spike_N460K,Spike_N679K,Spike_N764K,E_T11A,NSP6_G107del,Spike_Y505H,Spike_D796Y,Spike_H146del,N_G204R,Spike_T478K,N_S413R,M_A63T,Spike_R346T,Spike_V445P,Spik…
hCoV-19/Algeria/12_23/2022	EPI_ISL_17182692	2022-12-28	Africa / Algeria / Algiers	Human		National SARS-CoV-2 genomic and variants surveillance program	Male	91	Live		Original	Nasopharyngeal swab		XBB.1	GRA	(NSP5_P132H,NSP12_G671S,NSP3_G489S,Spike_L24del,NSP4_T327I,Spike_S373P,Spike_N969K,Spike_H655Y,N_R203K,Spike_G142D,Spike_A27S,Spike_Q954H,N_P13L,Spike_N501Y,Spike_P25del,N_R32del,Spike_V213E,NS3_T223I,Spike_T19I,Spike_H146Q,M_Q19E,Spike_N440K,NSP4_T492I,Spike_N460K,Spike_N679K,Spike_N764K,E_T11A,NSP6_G107del,Spike_Y505H,Spike_D796Y,N_G204R,Spike_T478K,N_S413R,M_A63T,Spike_R346T,Spike_S371F,Spike_…
hCoV-19/Algeria/44949/2022	EPI_ISL_17182693	2022-12-28	Africa / Algeria / Algiers	Human		National SARS-CoV-2 genomic and variants surveillance program	Male	38	Live		Original	Nasopharyngeal swab		BQ.1.1.18	GRA	(NSP5_P132H,Spike_H69del,NSP3_G489S,Spike_L24del,NSP4_T327I,Spike_S373P,Spike_N969K,Spike_H655Y,N_R203K,Spike_V213G,Spike_G142D,Spike_A27S,Spike_Q954H,N_P13L,NSP2_P129S,Spike_N501Y,Spike_P25del,N_R32del,NS3_T223I,Spike_T19I,M_Q19E,Spike_N440K,NSP4_T492I,Spike_N460K,N_E136D,M_D3N,Spike_N679K,Spike_N764K,NSP6_G107del,Spike_Y505H,NSP13_N268S,Spike_D796Y,N_G204R,Spike_T478K,N_S413R,NSP6_L260F,M_A63T,…
hCoV-19/Algeria/134/2023	EPI_ISL_17182695	2023-01-03	Africa / Algeria / Algiers	Human		National SARS-CoV-2 genomic and variants surveillance program	Female	39	Live		Original	Nasopharyngeal swab		BQ.1.1	GRA	(NSP5_P132H,Spike_H69del,NSP3_G489S,Spike_L24del,NSP4_T327I,Spike_S373P,Spike_N969K,Spike_H655Y,N_R203K,Spike_V213G,Spike_G142D,Spike_A27S,Spike_Q954H,N_P13L,Spike_N501Y,Spike_P25del,N_R32del,NS3_T223I,Spike_T19I,M_Q19E,Spike_N440K,NSP4_T492I,Spike_N460K,N_E136D,M_D3N,Spike_N679K,Spike_N764K,NSP6_G107del,Spike_Y505H,NSP13_N268S,Spike_D796Y,Spike_H146del,N_G204R,Spike_T478K,N_S413R,NSP6_L260F,M_A6…
hCoV-19/Algeria/79/2023	EPI_ISL_17182696	2023-01-03	Africa / Algeria / Algiers	Human		National SARS-CoV-2 genomic and variants surveillance program	Male	40	Live		Original	Nasopharyngeal swab		BQ.1.1	GRA	(NSP5_P132H,Spike_H69del,NSP3_G489S,Spike_L24del,NSP4_T327I,Spike_S373P,Spike_N969K,Spike_H655Y,N_R203K,Spike_V213G,Spike_G142D,Spike_A27S,Spike_Q954H,N_P13L,Spike_N501Y,Spike_P25del,N_R32del,NS3_T223I,M_Q19E,Spike_N440K,NSP4_T492I,Spike_N460K,N_E136D,M_D3N,Spike_N679K,Spike_N764K,NSP6_G107del,Spike_Y505H,NSP13_N268S,Spike_D796Y,N_G204R,Spike_T478K,N_S413R,NSP6_L260F,M_A63T,Spike_R346T,NSP2_Q376K…
hCoV-19/Algeria/174/2023	EPI_ISL_17182697	2023-01-04	Africa / Algeria / Algiers	Human		National SARS-CoV-2 genomic and variants surveillance program	Male	69	Live		Original	Nasopharyngeal swab		BQ.1.1	GRA	(NSP5_P132H,Spike_H69del,NSP3_G489S,Spike_L24del,NSP3_P1200L,NSP4_T327I,Spike_S373P,Spike_N969K,Spike_H655Y,N_R203K,Spike_V213G,Spike_G142D,Spike_A27S,Spike_Q954H,N_P13L,Spike_N501Y,Spike_P25del,N_R32del,NS3_T223I,Spike_T19I,M_Q19E,Spike_N440K,NSP4_T492I,Spike_N460K,N_E136D,M_D3N,Spike_N679K,Spike_N764K,NSP6_G107del,Spike_Y505H,NSP13_N268S,Spike_D796Y,N_G204R,Spike_T478K,N_S413R,NSP6_L260F,M_A63T…
hCoV-19/Algeria/276/2023	EPI_ISL_17182698	2023-01-08	Africa / Algeria / Algiers	Human		National SARS-CoV-2 genomic and variants surveillance program	Male	50	Live		Original	Nasopharyngeal swab		BQ.1.1.40	GRA	(NSP5_P132H,Spike_H69del,NSP3_G489S,Spike_L24del,NSP3_P1200L,NSP4_T327I,Spike_S373P,Spike_N969K,Spike_H655Y,N_R203K,Spike_V213G,Spike_G142D,NS3_C130S,Spike_A27S,Spike_Q954H,N_P13L,Spike_N501Y,Spike_P25del,N_R32del,NS3_T223I,Spike_T19I,M_Q19E,Spike_N440K,NSP4_T492I,Spike_N460K,N_E136D,Spike_Q218R,M_D3N,Spike_N679K,Spike_N764K,NSP6_G107del,Spike_Y505H,NSP13_N268S,Spike_D796Y,N_G204R,Spike_T478K,N_S…
hCoV-19/Algeria/563/2023	EPI_ISL_17182700	2023-01-12	Africa / Algeria / Algiers	Human		National SARS-CoV-2 genomic and variants surveillance program	Female	65	Live		Original	Nasopharyngeal swab		BN.3.1	GRA	(NSP5_P132H,NSP12_G671S,NSP3_G489S,Spike_L24del,NSP4_T327I,Spike_S373P,NSP2_I387V,Spike_N969K,Spike_H655Y,N_R203K,NSP4_L15F,Spike_V213G,Spike_W152R,Spike_G142D,Spike_A27S,NSP3_K1042R,Spike_Q954H,N_P13L,Spike_N501Y,Spike_P25del,N_R32del,NS3_T223I,Spike_T19I,M_Q19E,Spike_N440K,NSP4_T492I,Spike_N460K,Spike_F157L,NSP3_S403L,Spike_K147E,Spike_N679K,Spike_N764K,E_T11A,NSP6_G107del,Spike_Y505H,Spike_D79…
hCoV-19/Algeria/599/2023	EPI_ISL_17182701	2023-01-15	Africa / Algeria / Blida	Human		National SARS-CoV-2 genomic and variants surveillance program	Female	93	Live		Original	Nasopharyngeal swab		XBB.1.5.24	GRA	(NSP5_P132H,NSP2_K142T,NSP12_G671S,NSP3_G489S,Spike_L24del,NSP4_T327I,Spike_S373P,Spike_N969K,Spike_H655Y,N_R203K,Spike_G142D,Spike_A27S,Spike_Q954H,N_P13L,Spike_N501Y,Spike_P25del,N_R32del,Spike_V213E,NS3_T223I,Spike_T19I,M_Q19E,Spike_N440K,NSP4_T492I,Spike_N460K,Spike_N679K,Spike_N764K,E_T11A,NSP6_G107del,Spike_Y505H,Spike_D796Y,Spike_H146del,N_G204R,Spike_T478K,N_S413R,M_A63T,Spike_R346T,Spike…
hCoV-19/Algeria/641/2023	EPI_ISL_17182702	2023-01-17	Africa / Algeria / Medea	Human		National SARS-CoV-2 genomic and variants surveillance program	Male	54	Live		Original	Nasopharyngeal swab		BQ.1.1	GRA	(NSP5_P132H,Spike_H69del,NSP3_G489S,Spike_L24del,NSP3_P1200L,NSP4_T327I,Spike_S373P,Spike_N969K,Spike_H655Y,N_R203K,Spike_V213G,Spike_G142D,Spike_A27S,Spike_Q954H,N_P13L,Spike_N501Y,Spike_P25del,N_R32del,NS3_T223I,Spike_T19I,M_Q19E,Spike_N440K,NSP4_T492I,Spike_N460K,N_E136D,M_D3N,Spike_N679K,Spike_N764K,NSP6_G107del,Spike_Y505H,NSP13_N268S,Spike_D796Y,N_G204R,Spike_T478K,N_S413R,NSP6_L260F,M_A63T…
hCoV-19/Algeria/747/2023	EPI_ISL_17182703	2023-01-17	Africa / Algeria / Algiers	Human		National SARS-CoV-2 genomic and variants surveillance program	Male	unknown	Live		Original	Nasopharyngeal swab		XBB.1	GRA	(NSP5_P132H,NSP12_G671S,NSP3_G489S,Spike_L24del,NSP4_T327I,Spike_S373P,Spike_N969K,Spike_H655Y,N_R203K,Spike_G142D,Spike_A27S,Spike_Q954H,N_P13L,Spike_N501Y,Spike_P25del,N_R32del,Spike_V213E,NS3_T223I,Spike_T19I,M_Q19E,Spike_N440K,NSP4_T492I,Spike_N460K,Spike_N679K,Spike_N764K,E_T11A,NSP6_G107del,Spike_Y505H,Spike_D796Y,Spike_H146del,N_G204R,Spike_T478K,N_S413R,M_A63T,Spike_R346T,Spike_V445P,Spik…
hCoV-19/Algeria/1036/2023	EPI_ISL_17182705	2023-01-23	Africa / Algeria / Algiers	Human		National SARS-CoV-2 genomic and variants surveillance program	Female	86	Live		Original	Nasopharyngeal swab		BQ.1.22	GRA	(NSP5_P132H,Spike_H69del,NSP3_G489S,Spike_L24del,NSP3_P1200L,NSP4_T327I,Spike_S373P,Spike_N969K,Spike_H655Y,N_R203K,Spike_V213G,Spike_G142D,Spike_A27S,NSP2_P585L,Spike_Q954H,N_P13L,Spike_N501Y,Spike_P25del,N_R32del,NS3_T223I,Spike_T19I,M_Q19E,Spike_N440K,NSP4_T492I,Spike_N460K,N_E136D,M_D3N,Spike_N679K,Spike_N764K,NSP6_G107del,Spike_Y505H,NSP13_N268S,Spike_D796Y,N_G204R,Spike_T478K,Spike_G181V,N_…
hCoV-19/Algeria/1037/2023	EPI_ISL_17182706	2023-01-23	Africa / Algeria / Algiers	Human		National SARS-CoV-2 genomic and variants surveillance program	Male	48	Live		Original	Nasopharyngeal swab		BQ.1.1.59	GRA	(NSP5_P132H,Spike_H69del,NSP3_G489S,Spike_L24del,NSP4_T327I,Spike_S373P,Spike_N969K,Spike_H655Y,N_R203K,Spike_V213G,Spike_G142D,Spike_A27S,Spike_Q954H,N_P13L,Spike_N501Y,Spike_P25del,N_R32del,NS3_T223I,Spike_T19I,M_Q19E,Spike_N440K,NSP4_T492I,Spike_N460K,N_E136D,M_D3N,Spike_N679K,Spike_N764K,NSP6_G107del,Spike_Y505H,NSP13_N268S,Spike_D796Y,N_G204R,Spike_T478K,N_S413R,NSP6_L260F,M_A63T,Spike_R346T…
hCoV-19/Algeria/1730/2023	EPI_ISL_17182709	2023-02-08	Africa / Algeria / Algiers	Human		National SARS-CoV-2 genomic and variants surveillance program	Female	64	Live		Original	Nasopharyngeal swab		XBB.1.5	GRA	(NSP5_P132H,NSP3_G489S,NSP12_G671S,Spike_L24del,NSP4_T327I,Spike_S373P,Spike_N969K,Spike_H655Y,N_R203K,Spike_G142D,Spike_A27S,NSP4_I140T,Spike_Q954H,N_P13L,Spike_N501Y,Spike_P25del,N_R32del,Spike_V213E,NS3_T223I,Spike_H146Q,M_Q19E,Spike_N440K,NSP4_T492I,Spike_N460K,Spike_N679K,Spike_N764K,E_T11A,NSP6_G107del,Spike_Y505H,Spike_D796Y,N_G204R,Spike_T478K,N_S413R,M_A63T,NSP4_A87D,Spike_R346T,Spike_S3…
hCoV-19/Algeria/1952/2023	EPI_ISL_17182710	2023-02-19	Africa / Algeria / Algiers	Human		National SARS-CoV-2 genomic and variants surveillance program	Female	42	Live		Original	Nasopharyngeal swab		BQ.1.1.59	GRA	(NSP5_P132H,Spike_H69del,NSP3_G489S,Spike_L24del,NSP4_T327I,Spike_S373P,Spike_N969K,Spike_H655Y,N_R203K,Spike_V213G,Spike_G142D,Spike_A27S,Spike_Q954H,N_P13L,Spike_N501Y,Spike_P25del,N_R32del,NS3_T223I,Spike_T19I,NS8_A65D,M_Q19E,Spike_N440K,NSP4_T492I,Spike_N460K,N_E136D,M_D3N,Spike_N679K,Spike_N764K,NSP6_G107del,Spike_Y505H,NSP13_N268S,Spike_D796Y,N_G204R,Spike_T478K,N_S413R,NSP6_L260F,M_A63T,Sp…
hCoV-19/Algeria/3267/2022	EPI_ISL_17222029	2022-12-18	Africa / Algeria / Bejaia	Human		National SARS-CoV-2 genomic and variants surveillance program	Male	89	Live		Original	Nasopharyngeal swab		BQ.1.1.59	GRA	(NSP5_P132H,NSP3_G489S,NSP4_T327I,Spike_S373P,Spike_N969K,Spike_H655Y,N_R203K,Spike_Q954H,N_P13L,Spike_N501Y,N_R32del,NS3_T223I,M_Q19E,Spike_N440K,Spike_N460K,N_E136D,M_D3N,Spike_N679K,Spike_N764K,NSP6_G107del,Spike_Y505H,NSP13_N268S,Spike_D796Y,N_G204R,Spike_T478K,N_S413R,NSP6_L260F,M_A63T,Spike_R346T,NSP2_Q376K,Spike_S371F,NSP13_R392C,Spike_K417N,Spike_F486V,Spike_T376A,NSP6_S106del,Spike_T732I…
hCoV-19/Algeria/43980/2022	EPI_ISL_17675167	2022-11-24	Africa / Algeria / Algiers	Human		National SARS-CoV-2 genomic and variants surveillance program	Female	222	Live		Original	Nasopharyngeal swab		BQ.1.1	GRA	(NSP5_P132H,Spike_H69del,NSP3_G489S,Spike_L24del,NSP4_T327I,Spike_S373P,Spike_N969K,Spike_H655Y,N_R203K,Spike_V213G,Spike_G142D,Spike_A27S,Spike_Q954H,N_P13L,Spike_N501Y,Spike_P25del,N_R32del,NS3_T223I,Spike_T19I,M_Q19E,Spike_N440K,NSP4_T492I,Spike_N460K,N_E136D,M_D3N,Spike_N679K,Spike_N764K,NSP6_G107del,Spike_Y505H,NSP13_N268S,Spike_D796Y,N_G204R,Spike_T478K,N_S413R,NSP6_L260F,M_A63T,Spike_R346T…
hCoV-19/Algeria/44231/2022	EPI_ISL_17675168	2022-12-12	Africa / Algeria / Algiers	Human		National SARS-CoV-2 genomic and variants surveillance program	Female	54	Live		Original	Nasopharyngeal swab		BQ.1.1	GRA	(NSP5_P132H,Spike_H69del,NSP3_G489S,Spike_L24del,NSP4_T327I,Spike_S373P,Spike_N969K,Spike_H655Y,N_R203K,Spike_V213G,Spike_G142D,Spike_A27S,Spike_Q954H,N_P13L,Spike_N501Y,Spike_P25del,N_R32del,NS3_T223I,Spike_T19I,M_Q19E,NSP2_A360V,Spike_N440K,NSP4_T492I,Spike_N460K,N_E136D,M_D3N,Spike_N679K,Spike_N764K,NSP6_G107del,Spike_Y505H,NSP13_N268S,Spike_D796Y,N_G204R,Spike_T478K,N_S413R,NSP6_L260F,M_A63T,…
hCoV-19/Algeria/44379/2022	EPI_ISL_17675169	2022-12-15	Africa / Algeria / Algiers	Human		National SARS-CoV-2 genomic and variants surveillance program	Male	222	Live		Original	Nasopharyngeal swab		BQ.1.1	GRA	(NSP5_P132H,Spike_H69del,NSP3_G489S,Spike_L24del,NSP4_T327I,Spike_S373P,Spike_N969K,Spike_H655Y,N_R203K,Spike_V213G,Spike_G142D,Spike_A27S,Spike_Q954H,N_P13L,Spike_N501Y,Spike_P25del,N_R32del,NS3_T223I,Spike_T19I,M_Q19E,NSP2_A360V,Spike_N440K,NSP4_T492I,Spike_N460K,NSP1_R124C,N_E136D,M_D3N,Spike_N679K,Spike_N764K,NSP6_G107del,Spike_Y505H,NSP13_N268S,Spike_D796Y,N_G204R,Spike_T478K,N_S413R,NSP6_L2…
hCoV-19/Algeria/44329/2022	EPI_ISL_17675172	2022-12-13	Africa / Algeria / Algiers	Human		National SARS-CoV-2 genomic and variants surveillance program	Female	78	Live		Original	Nasopharyngeal swab		XBB.1	GRA	(NSP5_P132H,NSP12_G671S,NSP3_G489S,Spike_L24del,NSP4_T327I,Spike_S373P,Spike_N969K,Spike_H655Y,N_R203K,Spike_G142D,Spike_A27S,Spike_Q954H,N_P13L,Spike_N501Y,Spike_P25del,N_R32del,Spike_V213E,NS3_T223I,Spike_T19I,M_Q19E,Spike_N440K,NSP4_T492I,Spike_N460K,Spike_N679K,Spike_N764K,E_T11A,NSP6_G107del,Spike_Y505H,Spike_D796Y,Spike_H146del,N_G204R,Spike_T478K,N_S413R,M_A63T,Spike_R346T,Spike_S371F,Spik…
hCoV-19/Algeria/44331/2022	EPI_ISL_17675173	2022-12-13	Africa / Algeria / Algiers	Human		National SARS-CoV-2 genomic and variants surveillance program	Female	40	Live		Original	Nasopharyngeal swab		BQ.1.1.59	GRA	(NSP5_P132H,Spike_H69del,NSP3_G489S,Spike_L24del,NSP4_T327I,Spike_S373P,Spike_N969K,Spike_H655Y,N_R203K,Spike_V213G,Spike_G142D,Spike_A27S,Spike_Q954H,N_P13L,Spike_N501Y,Spike_P25del,N_R32del,NS3_T223I,Spike_T19I,M_Q19E,Spike_N440K,NSP4_T492I,Spike_N460K,N_E136D,M_D3N,Spike_N679K,Spike_N764K,NSP6_G107del,Spike_Y505H,NSP13_N268S,Spike_D796Y,N_G204R,Spike_T478K,N_S413R,NSP6_L260F,NSP2_Y396C,M_A63T,…
hCoV-19/Algeria/5167/2023	EPI_ISL_17985280	2023-05-08	Africa / Algeria / Medea	Human		National SARS-CoV-2 genomic and variants surveillance program	Female	38	Live		Original			XBB.1.9.1	GRA	(NSP5_P132H,NSP12_G671S,NSP3_G489S,NSP4_T327I,Spike_S373P,Spike_N969K,Spike_H655Y,N_R203K,Spike_G142D,Spike_Q954H,N_P13L,N_R32del,Spike_V213E,NS3_T223I,Spike_H146Q,M_Q19E,Spike_N440K,NSP4_T492I,Spike_N460K,NS7b_F13del,Spike_N679K,Spike_N764K,E_T11A,NSP6_G107del,Spike_Y505H,Spike_D796Y,N_G204R,Spike_T478K,N_S413R,M_A63T,NSP16_K160R,Spike_S371F,Spike_V445P,NSP3_L312I,NSP13_R392C,Spike_K417N,Spike_L…
hCoV-19/Algeria/28932/2023	EPI_ISL_17985281	2023-04-03	Africa / Algeria / Oran	Human		National SARS-CoV-2 genomic and variants surveillance program	Female	32	Live		Original			XBB.1.5.14	GRA	(NSP5_P132H,NSP12_G671S,NSP3_G489S,Spike_L24del,Spike_S373P,Spike_N969K,Spike_H655Y,N_R203K,Spike_G142D,Spike_A27S,Spike_Q954H,N_P13L,Spike_N501Y,Spike_P25del,N_R32del,Spike_V213E,NS3_T223I,Spike_T19I,Spike_H146Q,M_Q19E,Spike_N440K,NSP4_T492I,Spike_N460K,NSP2_V576I,Spike_N679K,Spike_N764K,E_T11A,NSP6_G107del,Spike_Y505H,Spike_D796Y,N_G204R,Spike_T478K,N_S413R,M_A63T,NSP6_L37F,Spike_R346T,Spike_S3…
hCoV-19/Algeria/28935/2023	EPI_ISL_17985282	2023-04-09	Africa / Algeria / Oran	Human		National SARS-CoV-2 genomic and variants surveillance program	Female	29	Live		Original			XBB.1.9.1	GRA	(NSP5_P132H,NSP12_G671S,NSP3_G489S,Spike_L24del,Spike_S373P,Spike_N969K,Spike_H655Y,N_R203K,Spike_G142D,Spike_A27S,Spike_Q954H,N_P13L,Spike_N501Y,Spike_P25del,N_R32del,Spike_V213E,NS3_T223I,Spike_T19I,M_Q19E,Spike_N440K,NSP4_T492I,Spike_N460K,NSP15_D282N,Spike_N679K,Spike_N764K,E_T11A,NSP6_G107del,Spike_Y505H,Spike_D796Y,Spike_H146del,N_G204R,Spike_T478K,N_S413R,M_A63T,Spike_R346T,Spike_S371F,Spi…
hCoV-19/Algeria/28938/2023	EPI_ISL_17985283	2023-04-09	Africa / Algeria / Oran	Human		National SARS-CoV-2 genomic and variants surveillance program	Female	47	Live		Original			XBB.1.5.63	GRA	(NSP5_P132H,NSP12_G671S,NSP3_G489S,Spike_L24del,NSP4_T327I,Spike_S373P,Spike_N969K,Spike_H655Y,N_R203K,Spike_G142D,Spike_A27S,Spike_Q954H,N_P13L,Spike_N501Y,Spike_P25del,N_R32del,Spike_V213E,NS3_T223I,Spike_T19I,Spike_H146Q,M_Q19E,Spike_N440K,NSP4_T492I,Spike_N460K,Spike_N679K,Spike_N764K,E_T11A,NSP6_G107del,Spike_Y505H,Spike_D796Y,N_G204R,Spike_T478K,N_S413R,M_A63T,Spike_R346T,Spike_S371F,Spike_…
hCoV-19/Algeria/28960/2023	EPI_ISL_17985284	2023-04-18	Africa / Algeria / Oran	Human		National SARS-CoV-2 genomic and variants surveillance program	Female	34	Live		Original			FL.10	GRA	(NSP5_P132H,NSP12_G671S,NSP3_G489S,Spike_L24del,Spike_S373P,Spike_N969K,Spike_H655Y,N_R203K,Spike_G142D,Spike_A27S,Spike_Q954H,N_P13L,Spike_P25del,N_R32del,Spike_V213E,NS3_T223I,Spike_T19I,Spike_H146Q,M_Q19E,Spike_N440K,NSP4_T492I,Spike_N460K,Spike_N679K,Spike_N764K,E_T11A,NSP6_G107del,Spike_D796Y,N_G204R,N_S413R,M_A63T,Spike_T478R,Spike_R346T,N_A267T,Spike_S371F,Spike_V445P,Spike_K417N,NSP13_R39…
hCoV-19/Algeria/28978/2023	EPI_ISL_17985285	2023-04-25	Africa / Algeria / Oran	Human		National SARS-CoV-2 genomic and variants surveillance program	Female	40	Live		Original			BQ.1.1	GRA	(NSP5_P132H,Spike_H69del,NSP3_G489S,Spike_L24del,Spike_S373P,Spike_N969K,Spike_H655Y,N_R203K,Spike_V213G,Spike_G142D,NSP3_E177D,Spike_A27S,Spike_Q954H,N_P13L,Spike_N501Y,Spike_P25del,N_R32del,NS3_T223I,Spike_T19I,M_Q19E,Spike_N440K,NSP4_T492I,Spike_N460K,N_E136D,M_D3N,Spike_N679K,Spike_N764K,NSP6_G107del,Spike_Y505H,NSP13_N268S,NSP3_T725I,Spike_D796Y,N_G204R,Spike_T478K,N_S413R,NSP6_L260F,M_A63T,…
hCoV-19/Algeria/28979/2023	EPI_ISL_17985286	2023-04-25	Africa / Algeria / Oran	Human		National SARS-CoV-2 genomic and variants surveillance program	Female	26	Live		Original			XBB.1.5.63	GRA	(NSP5_P132H,NSP12_G671S,NSP3_G489S,Spike_L24del,Spike_S373P,Spike_N969K,Spike_H655Y,N_R203K,Spike_G142D,Spike_A27S,Spike_Q954H,N_P13L,Spike_N501Y,Spike_P25del,N_R32del,Spike_V213E,NS3_T223I,Spike_T19I,M_Q19E,Spike_N440K,NSP4_T492I,Spike_N460K,Spike_N679K,Spike_N764K,E_T11A,NSP6_G107del,Spike_Y505H,Spike_D796Y,Spike_H146del,N_G204R,Spike_T478K,N_S413R,M_A63T,Spike_R346T,Spike_S371F,Spike_V445P,Spi…
hCoV-19/Algeria/28989/2023	EPI_ISL_17985287	2023-04-27	Africa / Algeria / Oran	Human		National SARS-CoV-2 genomic and variants surveillance program	Female	30	Live		Original			XBB.1.9.2	GRA	(NSP5_P132H,NSP12_G671S,NSP3_G489S,Spike_L24del,Spike_S373P,Spike_N969K,Spike_H655Y,N_R203K,Spike_G142D,Spike_A27S,Spike_Q954H,N_P13L,Spike_N501Y,Spike_P25del,N_R32del,Spike_V213E,NS3_T223I,Spike_T19I,Spike_H146Q,M_Q19E,Spike_N440K,NSP4_T492I,Spike_N460K,Spike_N679K,Spike_N764K,E_T11A,NSP6_G107del,Spike_Y505H,NSP1_V84del,Spike_D796Y,N_G204R,Spike_T478K,N_S413R,M_A63T,NSP15_A255V,Spike_R346T,NSP1_…
hCoV-19/Algeria/28993/2023	EPI_ISL_17985289	2023-04-29	Africa / Algeria / Oran	Human		National SARS-CoV-2 genomic and variants surveillance program	Female	36	Live		Original			FL.10	GRA	(NSP5_P132H,NSP12_G671S,NSP3_G489S,Spike_L24del,NSP4_T327I,Spike_S373P,Spike_N969K,Spike_H655Y,N_R203K,Spike_G142D,Spike_A27S,Spike_Q954H,N_P13L,Spike_P25del,N_R32del,Spike_V213E,NS3_T223I,Spike_T19I,Spike_H146Q,M_Q19E,Spike_N440K,NSP4_T492I,Spike_N460K,NSP3_V393F,Spike_N679K,Spike_N764K,E_T11A,NSP6_G107del,Spike_D796Y,N_G204R,N_S413R,M_A63T,Spike_T478R,Spike_R346T,Spike_S371F,Spike_V445P,NSP13_R…
hCoV-19/Algeria/29008/2023	EPI_ISL_17985290	2023-04-05	Africa / Algeria / Oran	Human		National SARS-CoV-2 genomic and variants surveillance program	Female	23	Live		Original			FL.10	GRA	(NSP5_P132H,NSP12_G671S,NSP3_G489S,Spike_L24del,NSP3_A1311V,NSP4_T327I,Spike_S373P,Spike_N969K,Spike_H655Y,N_R203K,Spike_G142D,Spike_A27S,Spike_Q954H,N_P13L,Spike_P25del,N_R32del,Spike_V213E,NS3_T223I,Spike_T19I,Spike_H146Q,M_Q19E,Spike_N440K,NSP4_T492I,Spike_N460K,N_G30del,Spike_N679K,Spike_N764K,E_T11A,NSP6_G107del,Spike_D796Y,N_G204R,N_S413R,M_A63T,Spike_T478R,Spike_R346T,Spike_S371F,Spike_V44…
hCoV-19/Algeria/28950/2023	EPI_ISL_17985291	2023-04-15	Africa / Algeria / Oran	Human		National SARS-CoV-2 genomic and variants surveillance program	unknown	36	Live		Original			XBB.1.5	GRA	(NSP5_P132H,NSP12_G671S,NSP3_G489S,NSP4_T327I,Spike_S373P,Spike_N969K,Spike_H655Y,N_R203K,Spike_G142D,Spike_Q954H,N_P13L,Spike_N501Y,N_R32del,Spike_V213E,NS3_T223I,Spike_H146Q,M_Q19E,Spike_N440K,NSP4_T492I,Spike_N460K,NSP2_V576I,Spike_N679K,Spike_N764K,E_T11A,NSP6_G107del,Spike_Y505H,Spike_D796Y,N_G204R,Spike_T478K,N_S413R,M_A63T,NSP6_L37F,Spike_S371F,Spike_V445P,NSP13_R392C,Spike_K417N,Spike_L36…
hCoV-19/Algeria/28957/2023	EPI_ISL_17985292	2023-04-17	Africa / Algeria / Oran	Human		National SARS-CoV-2 genomic and variants surveillance program	unknown	38	Live		Original			XBV	GRA	(NSP5_P132H,NSP3_G489S,Spike_L24del,Spike_S373P,Spike_N969K,Spike_H655Y,N_R203K,Spike_G142D,Spike_A27S,Spike_Q954H,Spike_E554G,Spike_I870V,N_P13L,Spike_N501Y,Spike_P25del,N_R32del,Spike_V213E,NSP3_D1774G,NS3_T223I,Spike_T19I,NS7b_I2N,M_Q19E,Spike_N440K,NSP4_T492I,Spike_N460K,NS3_D27Y,Spike_N679K,Spike_N764K,E_T11A,NSP6_G107del,Spike_Y505H,Spike_D796Y,Spike_H146del,N_G204R,Spike_T478K,N_S413R,M_A6…
hCoV-19/Algeria/28959/2023	EPI_ISL_17985293	2023-04-17	Africa / Algeria / Oran	Human		National SARS-CoV-2 genomic and variants surveillance program	unknown	unknown	Live		Original			XBB.1.9.1	GRA	(NSP5_P132H,NSP12_G671S,NSP3_G489S,Spike_L24del,Spike_S373P,Spike_N969K,Spike_H655Y,N_R203K,Spike_G142D,Spike_A27S,Spike_Q954H,N_P13L,Spike_N501Y,Spike_P25del,N_R32del,Spike_V213E,NS3_T223I,Spike_T19I,M_Q19E,Spike_N440K,NSP4_T492I,Spike_N460K,NSP15_D282N,Spike_N679K,Spike_N764K,E_T11A,NSP6_G107del,Spike_Y505H,Spike_D796Y,Spike_H146del,N_G204R,Spike_T478K,N_S413R,M_A63T,Spike_R346T,Spike_S371F,Spi…
hCoV-19/Algeria/28964/2023	EPI_ISL_17985294	2023-04-18	Africa / Algeria / Oran	Human		National SARS-CoV-2 genomic and variants surveillance program	unknown	unknown	Live		Original			XBB.1.5.63	GRA	(NSP5_P132H,NSP12_G671S,NSP3_G489S,Spike_L24del,Spike_S373P,Spike_N969K,Spike_H655Y,N_R203K,Spike_G142D,Spike_A27S,Spike_Q954H,N_P13L,Spike_N501Y,Spike_P25del,N_R32del,Spike_V213E,NS3_T223I,Spike_T19I,Spike_H146Q,M_Q19E,Spike_N440K,NSP4_T492I,Spike_N460K,Spike_N679K,Spike_N764K,E_T11A,NSP6_G107del,Spike_Y505H,Spike_D796Y,N_G204R,Spike_T478K,N_S413R,M_A63T,Spike_R346T,Spike_S371F,Spike_V445P,Spike…
hCoV-19/Algeria/28983/2023	EPI_ISL_17985295	2023-04-26	Africa / Algeria / Oran	Human		National SARS-CoV-2 genomic and variants surveillance program	unknown	31	Live		Original			XBB.1.5	GRA	(NSP5_P132H,NSP2_K142T,NSP14_V287del,NSP12_G671S,NSP3_G489S,Spike_S373P,Spike_N969K,Spike_H655Y,N_R203K,Spike_G142D,Spike_Q954H,N_P13L,Spike_N501Y,N_R32del,Spike_V213E,NS3_T223I,Spike_H146Q,M_Q19E,Spike_N440K,NSP4_T492I,Spike_N460K,Spike_N679K,Spike_N764K,E_T11A,NSP6_G107del,Spike_Y505H,Spike_D796Y,N_G204R,Spike_T478K,N_S413R,M_A63T,Spike_R346T,NSP4_V294L,Spike_S371F,Spike_T1009I,Spike_V445P,NSP1…
hCoV-19/Algeria/29005/2023	EPI_ISL_17985296	2023-05-04	Africa / Algeria / Oran	Human		National SARS-CoV-2 genomic and variants surveillance program	unknown	52	Live		Original			XBB.1.5.24	GRA	(NSP5_P132H,NSP2_K142T,NSP12_G671S,NSP3_G489S,Spike_L24del,Spike_S373P,Spike_N969K,Spike_H655Y,N_R203K,Spike_G142D,Spike_A27S,Spike_Q954H,N_P13L,Spike_N501Y,Spike_P25del,N_R32del,Spike_V213E,NS3_T223I,Spike_T19I,Spike_H146Q,M_Q19E,Spike_N440K,NSP4_T492I,Spike_N460K,Spike_N679K,Spike_N764K,E_T11A,NSP6_G107del,Spike_Y505H,Spike_D796Y,N_G204R,Spike_T478K,N_S413R,M_A63T,Spike_R346T,NSP4_V294L,Spike_S…
hCoV-19/Algeria/4452/2023	EPI_ISL_17986356	2023-04-18	Africa / Algeria / Blida	Human		National SARS-CoV-2 genomic and variants surveillance program	Female	43	Live		Original			XBB.1.17.1	GRA	(NSP5_P132H,NSP12_G671S,NSP3_G489S,Spike_L24del,NSP4_T327I,Spike_S373P,Spike_N969K,Spike_H655Y,N_R203K,Spike_G142D,Spike_A27S,Spike_Q954H,N_P13L,NSP3_S1375F,Spike_P25del,N_R32del,Spike_V213E,NS3_T223I,Spike_T19I,Spike_H146Q,M_Q19E,Spike_N440K,NSP4_T492I,Spike_N460K,Spike_N679K,Spike_N764K,E_T11A,NSP6_G107del,NSP3_R568G,NSP2_L289F,Spike_T478I,Spike_D796Y,N_G204R,N_S413R,M_A63T,Spike_R346T,Spike_S3…
hCoV-19/Algeria/4535/2023	EPI_ISL_17986357	2023-04-24	Africa / Algeria / Tissemsilt	Human		National SARS-CoV-2 genomic and variants surveillance program	Male	57	Live		Original			FW.3	GRA	(NSP5_P132H,NSP12_G671S,NSP3_G489S,Spike_L24del,NSP4_T327I,Spike_S373P,Spike_N969K,Spike_H655Y,N_R203K,Spike_G142D,Spike_A27S,Spike_Q954H,N_P13L,Spike_N501Y,Spike_P25del,N_R32del,Spike_V213E,NS3_T223I,Spike_T19I,Spike_H146Q,M_Q19E,Spike_N440K,NSP4_T492I,Spike_N460K,NSP3_G307S,Spike_E340K,Spike_N679K,Spike_N764K,E_T11A,NSP6_G107del,Spike_Y505H,Spike_D796Y,N_G204R,Spike_T478K,N_S413R,M_A63T,Spike_R…
hCoV-19/Algeria/4758/2023	EPI_ISL_17986358	2023-04-30	Africa / Algeria / Medea	Human		National SARS-CoV-2 genomic and variants surveillance program	Male	83	Live		Original			FL.1	GRA	(NSP5_P132H,NSP12_G671S,NSP3_G489S,Spike_L24del,Spike_S373P,Spike_N969K,Spike_H655Y,N_R203K,Spike_G142D,Spike_A27S,Spike_Q954H,Spike_A701V,N_P13L,Spike_N501Y,Spike_P25del,N_R32del,Spike_V213E,NS3_T223I,Spike_T19I,Spike_H146Q,M_Q19E,Spike_N440K,NSP4_T492I,Spike_N460K,Spike_N679K,Spike_N764K,E_T11A,NSP6_G107del,Spike_Y505H,Spike_D796Y,N_G204R,Spike_T478K,N_S413R,M_A63T,Spike_R346T,Spike_S371F,Spike…
hCoV-19/Algeria/4757/2023	EPI_ISL_17986359	2023-04-29	Africa / Algeria / Medea	Human		National SARS-CoV-2 genomic and variants surveillance program	Male	61	Live		Original			FL.26.1	GRA	(NSP5_P132H,Spike_Q493L,NSP12_G671S,NSP3_G489S,Spike_L24del,Spike_S373P,Spike_N969K,Spike_H655Y,N_R203K,Spike_G142D,NS3_T89I,Spike_A27S,Spike_Q954H,N_P13L,Spike_N501Y,Spike_P25del,N_R32del,Spike_V213E,NS3_T223I,Spike_T19I,Spike_H146Q,M_Q19E,Spike_N440K,NSP4_T492I,Spike_N460K,Spike_N679K,Spike_N764K,E_T11A,NSP6_G107del,Spike_Y505H,Spike_D796Y,N_G204R,Spike_T478K,N_S413R,M_A63T,Spike_R346T,Spike_S3…
hCoV-19/Algeria/5076/2023	EPI_ISL_17986360	2023-05-03	Africa / Algeria / Blida	Human		National SARS-CoV-2 genomic and variants surveillance program	Male	57	Live		Original			XBB.1.9.1	GRA	(NSP5_P132H,NSP12_G671S,NSP3_G489S,Spike_L24del,NSP4_T327I,Spike_S373P,Spike_N969K,Spike_H655Y,N_R203K,Spike_G142D,NSP1_M85V,Spike_A27S,Spike_Q954H,N_P13L,NSP1_H83del,Spike_N501Y,Spike_P25del,N_R32del,Spike_V213E,NS3_T223I,Spike_T19I,Spike_H146Q,M_Q19E,Spike_N440K,NSP4_T492I,Spike_N460K,Spike_N679K,Spike_N764K,E_T11A,Spike_S637T,NSP6_G107del,Spike_Y505H,NSP4_D38A,NSP1_V84del,Spike_D796Y,N_G204R,S…
hCoV-19/Algeria/3479/2023	EPI_ISL_17986361	2023-03-20	Africa / Algeria / Tebessa	Human		National SARS-CoV-2 genomic and variants surveillance program	Female	54	Live		Original			EG.4	GRA	(NSP5_P132H,NSP12_G671S,NSP3_G489S,Spike_L24del,NSP4_T327I,Spike_S373P,Spike_N969K,Spike_H655Y,N_R203K,Spike_G142D,Spike_A27S,Spike_Q954H,N_P13L,Spike_N501Y,Spike_P25del,N_R32del,Spike_V213E,NS3_T223I,Spike_T19I,Spike_H146Q,M_Q19E,Spike_N440K,NSP4_T492I,Spike_N460K,Spike_N679K,Spike_N764K,E_T11A,NSP6_G107del,Spike_Y505H,Spike_D796Y,N_G204R,Spike_T478K,N_S413R,M_A63T,Spike_R346T,Spike_S371F,Spike_…
hCoV-19/Algeria/3530/2023	EPI_ISL_17986362	2023-03-26	Africa / Algeria / Algiers	Human		National SARS-CoV-2 genomic and variants surveillance program	Male	unknown	Live		Original			XBB.1.5.63	GRA	(NSP5_P132H,NSP15_A81T,NSP12_G671S,NSP3_G489S,Spike_L24del,NSP4_T327I,Spike_S373P,Spike_N969K,Spike_H655Y,N_R203K,Spike_G142D,Spike_A27S,Spike_Q954H,N_P13L,Spike_N501Y,Spike_P25del,N_R32del,Spike_V213E,NS3_T223I,Spike_T19I,Spike_H146Q,M_Q19E,Spike_N440K,NSP4_T492I,Spike_N460K,Spike_N679K,Spike_N764K,E_T11A,NSP6_G107del,Spike_Y505H,Spike_D796Y,N_G204R,Spike_T478K,N_S413R,M_A63T,Spike_R346T,Spike_S…
hCoV-19/Algeria/3863/2023	EPI_ISL_17986363	2023-04-01	Africa / Algeria / Algiers	Human		National SARS-CoV-2 genomic and variants surveillance program	Female	80	Live		Original			XBB.1.9.1	GRA	(NSP5_P132H,NSP12_G671S,NSP3_G489S,Spike_L24del,NSP4_T327I,Spike_S373P,Spike_N969K,Spike_H655Y,N_R203K,Spike_G142D,Spike_A27S,Spike_Q954H,N_P13L,Spike_N501Y,Spike_P25del,N_R32del,Spike_V213E,NS3_T223I,Spike_T19I,Spike_H146Q,M_Q19E,Spike_N440K,NSP4_T492I,Spike_N460K,NSP15_D282N,Spike_N679K,Spike_N764K,E_T11A,NSP6_G107del,Spike_Y505H,Spike_D796Y,N_G204R,Spike_T478K,N_S413R,M_A63T,Spike_R346T,Spike_…
hCoV-19/Algeria/3866/2023	EPI_ISL_17986364	2023-04-04	Africa / Algeria / Algiers	Human		National SARS-CoV-2 genomic and variants surveillance program	Male	unknown	Live		Original			FL.4	GRA	(NSP5_P132H,NSP12_G671S,NSP3_G489S,Spike_L24del,NSP4_T327I,Spike_S373P,Spike_N969K,Spike_H655Y,N_R203K,Spike_G142D,Spike_A27S,Spike_Q954H,N_P13L,Spike_N501Y,Spike_P25del,N_R32del,Spike_V213E,NS3_T223I,Spike_T19I,Spike_H146Q,M_Q19E,Spike_N440K,NSP4_T492I,Spike_N460K,Spike_N679K,Spike_N764K,E_T11A,NSP6_G107del,Spike_Y505H,Spike_D796Y,N_G204R,Spike_T478K,N_S413R,M_A63T,Spike_R346T,Spike_S371F,Spike_…
hCoV-19/Algeria/4759/2023	EPI_ISL_18090022	2023-04-30	Africa / Algeria / Medea	Human		National SARS-CoV-2 genomic and variants surveillance program	Female	61	Live		Original			XBB.1.9.1	GRA	(NSP5_P132H,N_E367D,NSP12_G671S,NSP3_G489S,Spike_L24del,Spike_S373P,Spike_N969K,Spike_H655Y,N_R203K,Spike_G142D,Spike_A27S,Spike_Q954H,N_P13L,Spike_N501Y,Spike_P25del,N_R32del,Spike_V213E,NS3_T223I,Spike_T19I,Spike_H146Q,M_Q19E,Spike_N440K,NSP4_T492I,Spike_N460K,NSP15_D282N,Spike_N679K,Spike_N764K,E_T11A,NSP6_G107del,Spike_Y505H,Spike_D796Y,N_G204R,Spike_T478K,N_S413R,M_A63T,Spike_R346T,Spike_S37…
hCoV-19/Algeria/4840/2023	EPI_ISL_18090023	2023-04-26	Africa / Algeria / Tebessa	Human		National SARS-CoV-2 genomic and variants surveillance program	Female	28	Live		Original			EG.13	GRA	(NSP12_G671S,NSP3_G489S,Spike_L24del,NSP4_T327I,Spike_S373P,Spike_N969K,Spike_H655Y,N_R203K,Spike_G142D,Spike_A27S,Spike_Q954H,N_P13L,Spike_P25del,N_R32del,Spike_V213E,NS3_T223I,Spike_T19I,Spike_H146Q,M_Q19E,Spike_N440K,NSP4_T492I,Spike_N460K,Spike_N679K,Spike_N764K,E_T11A,NSP6_G107del,Spike_D796Y,N_G204R,Spike_T478K,N_S413R,M_A63T,NSP2_K618N,Spike_S371F,Spike_V445P,NSP13_R392C,Spike_K417N,Spike_…
hCoV-19/Algeria/4647/2023	EPI_ISL_18090024	2023-04-26	Africa / Algeria / Algiers	Human		National SARS-CoV-2 genomic and variants surveillance program	Male	22	Live		Original			FL.4	GRA	(NSP5_P132H,NSP12_G671S,NSP3_G489S,NSP4_T327I,Spike_S373P,Spike_N969K,Spike_H655Y,N_R203K,Spike_G142D,Spike_Q954H,N_P13L,Spike_A27del,Spike_N501Y,Spike_P25del,N_R32del,Spike_V213E,NS3_T223I,Spike_T19I,Spike_H146Q,M_Q19E,Spike_N440K,NSP4_T492I,Spike_N460K,Spike_N679K,Spike_N764K,E_T11A,NSP6_G107del,Spike_Y505H,Spike_D796Y,N_G204R,Spike_T478K,N_S413R,M_A63T,Spike_R346T,Spike_S371F,Spike_V445P,NSP13…
hCoV-19/Algeria/3659/2023	EPI_ISL_18090025	2023-03-29	Africa / Algeria / Algiers	Human		National SARS-CoV-2 genomic and variants surveillance program	Female	83	Live		Original			FL.26	GRA	(NSP5_P132H,NSP12_G671S,NSP3_G489S,Spike_L24del,NSP4_T327I,Spike_S373P,Spike_N969K,Spike_H655Y,N_R203K,Spike_G142D,NSP2_I387T,Spike_A27S,Spike_Q954H,N_P13L,Spike_N501Y,Spike_P25del,N_R32del,Spike_V213E,NS3_T223I,Spike_T19I,Spike_H146Q,M_Q19E,Spike_N440K,NSP4_T492I,Spike_N460K,Spike_N679K,Spike_N764K,E_T11A,NSP3_W1317L,NSP6_G107del,Spike_Y505H,Spike_D796Y,N_G204R,Spike_T478K,N_S413R,M_A63T,Spike_R…
hCoV-19/Algeria/5757/2023	EPI_ISL_18090027	2023-05-19	Africa / Algeria / Algiers	Human		National SARS-CoV-2 genomic and variants surveillance program	Female	28	Live		Original			FW.3	GRA	(NSP5_P132H,NSP12_G671S,NSP3_G489S,Spike_L24del,NSP4_T327I,Spike_S373P,Spike_N969K,Spike_H655Y,N_R203K,Spike_G142D,Spike_A27S,Spike_Q954H,N_P13L,Spike_N501Y,Spike_P25del,N_R32del,Spike_V213E,NS3_T223I,Spike_T19I,Spike_H146Q,M_Q19E,Spike_N440K,NSP4_T492I,Spike_N460K,Spike_N679K,Spike_N764K,E_T11A,NSP6_G107del,Spike_Y505H,Spike_D796Y,N_G204R,Spike_T478K,N_S413R,M_A63T,Spike_R346T,Spike_S371F,NSP1_M…
hCoV-19/Algeria/28915/2023	EPI_ISL_18090028	2023-03-26	Africa / Algeria / Oran	Human		National SARS-CoV-2 genomic and variants surveillance program	Female	28	Live		Original			XBB.1.5.63	GRA	(NSP12_G671S,NSP3_G489S,Spike_L24del,NSP4_T327I,Spike_S373P,Spike_N969K,Spike_H655Y,N_R203K,Spike_G142D,Spike_A27S,Spike_Q954H,N_P13L,Spike_P25del,N_R32del,Spike_V213E,NS3_T223I,Spike_T19I,Spike_H146Q,M_Q19E,Spike_N440K,NSP4_T492I,Spike_N460K,Spike_N679K,Spike_N764K,E_T11A,NSP6_G107del,Spike_Y505H,Spike_D796Y,N_G204R,Spike_T478K,N_S413R,M_A63T,Spike_S371F,Spike_V445P,Spike_K417N,NSP13_R392C,Spike…
hCoV-19/Algeria/28952/2023	EPI_ISL_18090029	2023-04-16	Africa / Algeria / Oran	Human		National SARS-CoV-2 genomic and variants surveillance program	Male	32	Live		Original			XBB.1.9.1	GRA	(NSP5_P132H,NSP12_G671S,NSP3_G489S,Spike_L24del,NSP4_T327I,Spike_S373P,Spike_N969K,Spike_H655Y,N_R203K,Spike_G142D,Spike_A27S,Spike_Q954H,N_P13L,NSP2_P129S,Spike_N501Y,Spike_P25del,N_R32del,Spike_V213E,NS3_T223I,Spike_T19I,Spike_H146Q,M_Q19E,Spike_N440K,NSP4_T492I,Spike_N460K,Spike_N679K,Spike_N764K,E_T11A,NSP6_G107del,Spike_Y505H,Spike_D796Y,N_G204R,Spike_T478K,N_S413R,M_A63T,Spike_R346T,Spike_S…
hCoV-19/Algeria/28943/2023	EPI_ISL_18090030	2023-04-11	Africa / Algeria / Oran	Human		National SARS-CoV-2 genomic and variants surveillance program	Male	unknown	Live		Original			FL.1	GRA	(NSP5_P132H,NSP12_G671S,NSP3_G489S,Spike_L24del,Spike_S373P,Spike_N969K,Spike_H655Y,N_R203K,Spike_G142D,Spike_A27S,Spike_Q954H,Spike_A701V,N_P13L,Spike_N501Y,Spike_P25del,N_R32del,Spike_V213E,NS3_T223I,Spike_T19I,Spike_H146Q,M_Q19E,Spike_N440K,NSP4_T492I,Spike_N460K,Spike_N679K,Spike_N764K,E_T11A,NSP6_G107del,Spike_Y505H,Spike_D796Y,N_G204R,Spike_T478K,N_S413R,NSP14_L174F,M_A63T,Spike_R346T,Spike…
hCoV-19/Algeria/28988/2023	EPI_ISL_18090031	2023-04-27	Africa / Algeria / Oran	Human		National SARS-CoV-2 genomic and variants surveillance program	Female	42	Live		Original			FL.10	GRA	(NSP5_P132H,NSP12_G671S,NSP3_G489S,Spike_L24del,NSP4_T327I,Spike_S373P,Spike_N969K,Spike_H655Y,N_R203K,Spike_G142D,Spike_A27S,Spike_Q954H,N_P13L,Spike_P25del,N_R32del,Spike_V213E,NS3_T223I,Spike_T19I,Spike_H146Q,M_Q19E,Spike_N440K,NSP4_T492I,Spike_N460K,Spike_N679K,Spike_N764K,E_T11A,NSP6_G107del,Spike_D796Y,N_G204R,N_S413R,M_A63T,Spike_T478R,Spike_R346T,N_A267T,Spike_S371F,Spike_V445P,NSP13_R392…
hCoV-19/Algeria/29016/2023	EPI_ISL_18090032	2023-05-06	Africa / Algeria / Algiers	Human		National SARS-CoV-2 genomic and variants surveillance program	unknown	unknown	Live		Original			FL.10	GRA	(NSP5_P132H,NSP12_G671S,NSP3_G489S,Spike_L24del,NSP4_T327I,Spike_S373P,Spike_N969K,Spike_H655Y,N_R203K,Spike_G142D,Spike_A27S,Spike_Q954H,N_P13L,Spike_P25del,N_R32del,Spike_V213E,NS3_T223I,Spike_T19I,Spike_H146Q,M_Q19E,Spike_N440K,NSP4_T492I,Spike_N460K,N_R195K,Spike_N679K,Spike_N764K,E_T11A,NSP6_G107del,Spike_D796Y,N_G204R,N_S413R,M_A63T,Spike_T478R,NSP14_V437I,Spike_R346T,N_A267T,Spike_S371F,Sp…
hCoV-19/Algeria/6004/2022	EPI_ISL_18350779	2022-07-04	Africa / Algeria / Biskra	Human		National SARS-CoV-2 genomic and variants surveillance program	Female	30	Live		Original	Nasopharyngeal swab		BA.5.2	GRA	(NSP5_P132H,Spike_H69del,NSP3_G489S,Spike_L24del,NSP4_T327I,Spike_S373P,Spike_N969K,Spike_H655Y,N_R203K,Spike_V213G,Spike_G142D,Spike_A27S,Spike_Q954H,N_P13L,Spike_N501Y,Spike_P25del,N_R32del,NS3_T223I,M_Q19E,Spike_N440K,N_P142S,M_D3N,Spike_N679K,Spike_N764K,NSP6_G107del,Spike_Y505H,Spike_D796Y,N_G204R,Spike_T478K,N_S413R,M_A63T,Spike_S371F,Spike_K417N,NSP13_R392C,Spike_F486V,Spike_T376A,NSP6_S10…
hCoV-19/Algeria/010/2023	EPI_ISL_18830340	2023-01-09	Africa / Algeria / Tizi-Ouzou	Human		National SARS-CoV-2 genomic and variants surveillance program	Male	unknown	Live		Original			XBB.1	GRA	(NSP5_P132H,NSP12_G671S,NSP3_G489S,Spike_L24del,NSP4_T327I,Spike_S373P,Spike_N969K,Spike_H655Y,N_R203K,Spike_G142D,Spike_A27S,Spike_Q954H,N_P13L,Spike_N501Y,Spike_P25del,N_R32del,Spike_V213E,NS3_T223I,Spike_T19I,Spike_H146Q,M_Q19E,Spike_S98F,Spike_N440K,NSP4_T492I,Spike_N460K,Spike_Q173K,Spike_N679K,Spike_N764K,E_T11A,NSP6_G107del,Spike_Y505H,Spike_D796Y,N_G204R,Spike_T478K,N_S413R,M_A63T,Spike_R…
hCoV-19/Algeria/059/2023	EPI_ISL_18830341	2023-01-25	Africa / Algeria / Tizi-Ouzou	Human		National SARS-CoV-2 genomic and variants surveillance program	Male	unknown	Live		Original			XBB.1	GRA	(NSP5_P132H,NSP12_G671S,NSP3_G489S,Spike_L24del,NSP4_T327I,Spike_S373P,Spike_N969K,Spike_H655Y,N_R203K,Spike_G142D,Spike_A27S,Spike_Q954H,Spike_N501Y,Spike_P25del,N_R32del,Spike_V213E,NS3_T223I,Spike_T19I,M_Q19E,Spike_N440K,NSP4_T492I,Spike_N460K,Spike_N679K,Spike_N764K,E_T11A,NSP6_G107del,Spike_Y505H,Spike_D796Y,N_G204R,Spike_T478K,N_S413R,N_T24N,M_A63T,Spike_R346T,Spike_S371F,Spike_V445P,Spike_…
hCoV-19/Algeria/012/2023	EPI_ISL_18830342	2023-01-02	Africa / Algeria / Tizi-Ouzou	Human		National SARS-CoV-2 genomic and variants surveillance program	Male	unknown	Live		Original			BQ.1.1	GRA	(NSP5_P132H,Spike_H69del,NSP3_G489S,Spike_L24del,NSP3_P1200L,NSP4_T327I,Spike_S373P,Spike_N969K,Spike_H655Y,N_R203K,Spike_V213G,Spike_G142D,NSP1_M85V,Spike_A27S,Spike_Q954H,N_P13L,NSP1_H83del,Spike_N501Y,Spike_P25del,N_R32del,NS3_T223I,Spike_T19I,M_Q19E,Spike_N440K,NSP4_T492I,NSP2_D155N,Spike_N460K,N_E136D,M_D3N,Spike_N679K,Spike_N764K,NSP6_G107del,Spike_Y505H,NSP1_V84del,NSP13_N268S,Spike_D796Y,…
hCoV-19/Algeria/051/2023	EPI_ISL_18830343	2023-01-19	Africa / Algeria / Tizi-Ouzou	Human		National SARS-CoV-2 genomic and variants surveillance program	Female	unknown	Live		Original			XBB.1.5.63	GRA	(NSP5_P132H,NSP12_G671S,NSP3_G489S,Spike_L24del,NSP4_T327I,Spike_S373P,Spike_N969K,Spike_H655Y,N_R203K,Spike_G142D,Spike_A27S,Spike_Q954H,N_P13L,Spike_N501Y,Spike_P25del,N_R32del,Spike_V213E,NS3_T223I,Spike_T19I,M_Q19E,Spike_N440K,NSP4_T492I,Spike_N460K,Spike_N679K,Spike_N764K,E_T11A,NSP6_G107del,Spike_Y505H,Spike_D796Y,Spike_H146del,N_G204R,Spike_T478K,N_S413R,M_A63T,Spike_R346T,Spike_S371F,Spik…
hCoV-19/Algeria/056/2023	EPI_ISL_18830344	2023-02-24	Africa / Algeria / Tizi-Ouzou	Human		National SARS-CoV-2 genomic and variants surveillance program	Female	unknown	Live		Original			XBB.1.17.1	GRA	(NSP5_P132H,NSP12_G671S,NSP3_G489S,Spike_L24del,NSP4_T327I,Spike_S494P,Spike_S373P,Spike_N969K,Spike_H655Y,N_R203K,Spike_G142D,Spike_A27S,Spike_Q954H,N_P13L,Spike_N501Y,Spike_P25del,N_R32del,Spike_V213E,NS3_T223I,Spike_T19I,M_Q19E,Spike_N440K,NSP4_T492I,Spike_N460K,Spike_N679K,Spike_N764K,E_T11A,NSP6_G107del,Spike_Y505H,NSP2_L289F,Spike_D796Y,Spike_H146del,N_G204R,Spike_T478K,N_S413R,M_A63T,Spike…
hCoV-19/Algeria/092/2023	EPI_ISL_18830345	2023-02-06	Africa / Algeria / Tizi-Ouzou	Human		National SARS-CoV-2 genomic and variants surveillance program	Female	unknown	Live		Original			XBB.1.5	GRA	(NSP5_P132H,NSP12_G671S,NSP3_G489S,Spike_L24del,NSP4_T327I,Spike_S373P,Spike_N969K,Spike_H655Y,N_R203K,Spike_G142D,Spike_A27S,Spike_Q954H,N_P13L,Spike_N501Y,Spike_P25del,N_R32del,Spike_V213E,NS3_T223I,Spike_T19I,Spike_H146Q,M_Q19E,Spike_N440K,NSP4_T492I,Spike_N460K,Spike_N679K,Spike_N764K,E_T11A,NSP6_G107del,Spike_Y505H,Spike_D796Y,N_G204R,Spike_T478K,N_S413R,M_A63T,Spike_R346T,Spike_S371F,Spike_…
hCoV-19/Algeria/1789/2023	EPI_ISL_18830346	2023-02-13	Africa / Algeria / Tebessa	Human		National SARS-CoV-2 genomic and variants surveillance program	Female	25	Live		Original			XBB.1.5.63	GRA	(NSP5_P132H,NSP12_G671S,NSP3_G489S,Spike_L24del,NSP4_T327I,Spike_S373P,Spike_N969K,Spike_H655Y,N_R203K,Spike_G142D,Spike_A27S,Spike_Q954H,N_P13L,Spike_N501Y,Spike_P25del,N_R32del,Spike_V213E,NS3_T223I,Spike_T19I,M_Q19E,Spike_N440K,NSP4_T492I,Spike_N460K,Spike_N679K,Spike_N764K,E_T11A,NSP6_G107del,NSP12_T319I,Spike_Y505H,Spike_D796Y,N_G204R,Spike_T478K,N_S413R,M_A63T,Spike_R346T,Spike_S371F,Spike_…
hCoV-19/Algeria/1996/2023	EPI_ISL_18830347	2023-02-20	Africa / Algeria / Algiers	Human		National SARS-CoV-2 genomic and variants surveillance program	Female	28	Live		Original			XBB.1.5	GRA	(NSP5_P132H,NSP12_G671S,NSP3_G489S,Spike_L24del,NSP4_T327I,Spike_S373P,Spike_N969K,Spike_H655Y,N_R203K,Spike_G142D,Spike_A27S,Spike_Q954H,N_P13L,Spike_N501Y,Spike_P25del,N_R32del,Spike_V213E,NS3_T223I,Spike_T19I,Spike_H146Q,M_Q19E,Spike_N440K,NSP4_T492I,Spike_N460K,Spike_N679K,Spike_N764K,E_T11A,NSP6_G107del,Spike_Y505H,NSP2_E37G,Spike_D796Y,N_G204R,Spike_T478K,N_S413R,M_A63T,Spike_R346T,Spike_S3…
hCoV-19/Algeria/2283/2023	EPI_ISL_18830348	2023-02-27	Africa / Algeria / Algiers	Human		National SARS-CoV-2 genomic and variants surveillance program	Female	2	Live		Original			XBB.1.17.1	GRA	(NSP5_P132H,NSP12_G671S,NSP3_G489S,Spike_L24del,NSP4_T327I,Spike_S373P,Spike_N969K,Spike_H655Y,N_R203K,Spike_G142D,Spike_A27S,Spike_Q954H,N_P13L,Spike_N501Y,Spike_P25del,N_R32del,Spike_V213E,NS3_T223I,Spike_T19I,Spike_H146Q,M_Q19E,Spike_N440K,NSP4_T492I,Spike_N460K,Spike_N679K,Spike_N764K,E_T11A,NSP6_G107del,Spike_Y505H,NSP2_L289F,Spike_D796Y,N_G204R,Spike_T478K,N_S413R,M_A63T,NSP8_T68I,Spike_R34…
hCoV-19/Algeria/2517/2023	EPI_ISL_18830349	2023-03-02	Africa / Algeria / Algiers	Human		National SARS-CoV-2 genomic and variants surveillance program	Female	22	Live		Original			XBB.1.5.24	GRA	(NSP5_P132H,Spike_T51I,NSP12_G671S,NSP3_G489S,Spike_L24del,NSP4_T327I,Spike_S373P,Spike_N969K,Spike_H655Y,N_R203K,Spike_G142D,Spike_A27S,Spike_Q954H,N_P13L,Spike_N501Y,Spike_P25del,N_R32del,Spike_V213E,NS3_T223I,Spike_T19I,M_Q19E,Spike_N440K,NSP4_T492I,Spike_N460K,Spike_N679K,Spike_N764K,E_T11A,NSP6_G107del,Spike_Y505H,Spike_D796Y,Spike_H146del,N_G204R,Spike_T478K,NSP15_V172L,N_S413R,M_A63T,Spike…
hCoV-19/Algeria/2528/2023	EPI_ISL_18830350	2023-03-02	Africa / Algeria / Tebessa	Human		National SARS-CoV-2 genomic and variants surveillance program	Male	54	Live		Original			XBB.1.5.63	GRA	(NSP5_P132H,NSP12_G671S,NSP3_G489S,Spike_L24del,NSP4_T327I,Spike_S373P,Spike_N969K,Spike_H655Y,N_R203K,Spike_G142D,Spike_A27S,Spike_Q954H,Spike_N501Y,Spike_P25del,N_R32del,Spike_V213E,NS3_T223I,Spike_T19I,Spike_H146Q,M_Q19E,Spike_N440K,NSP4_T492I,Spike_N460K,Spike_N679K,Spike_N764K,E_T11A,NSP6_G107del,NSP12_T319I,Spike_Y505H,Spike_D796Y,N_G204R,Spike_T478K,N_S413R,M_A63T,Spike_R346T,Spike_S371F,N…
hCoV-19/Algeria/2887/2023	EPI_ISL_18830351	2023-03-10	Africa / Algeria / Algiers	Human		National SARS-CoV-2 genomic and variants surveillance program	Male	unknown	Live		Original			XBB.1.5	GRA	(NSP5_P132H,NSP12_G671S,NSP3_G489S,Spike_L24del,NSP4_T327I,Spike_S373P,Spike_N969K,Spike_H655Y,N_R203K,Spike_G142D,Spike_A27S,Spike_Q954H,N_P13L,Spike_N501Y,Spike_P25del,N_R32del,Spike_V213E,NS3_T223I,Spike_T19I,Spike_H146Q,M_Q19E,Spike_N440K,NSP4_T492I,Spike_N460K,Spike_N679K,Spike_N764K,E_T11A,NSP6_G107del,Spike_Y505H,Spike_D796Y,N_G204R,Spike_T478K,N_S413R,M_A63T,Spike_R346T,Spike_S371F,Spike_…
hCoV-19/Algeria/3020/2023	EPI_ISL_18830352	2023-03-13	Africa / Algeria / Algiers	Human		National SARS-CoV-2 genomic and variants surveillance program	Female	30	Live		Original			FL.18	GRA	(NSP5_P132H,NSP12_G671S,NSP3_G489S,Spike_L24del,NSP4_T327I,Spike_S373P,Spike_N969K,Spike_H655Y,N_R203K,Spike_G142D,Spike_A27S,Spike_Q954H,N_P13L,Spike_N501Y,Spike_P25del,N_R32del,Spike_V213E,NS3_T223I,Spike_T19I,M_Q19E,Spike_N440K,NSP4_T492I,Spike_N460K,Spike_N679K,Spike_N764K,E_T11A,NSP6_G107del,Spike_Y505H,Spike_D796Y,Spike_H146del,N_G204R,Spike_T478K,N_S413R,M_A63T,Spike_R346T,Spike_S371F,Spik…
hCoV-19/Algeria/28849/2023	EPI_ISL_18830353	2023-03-02	Africa / Algeria / Oran	Human		National SARS-CoV-2 genomic and variants surveillance program	Female	68	Live		Original			EG.4	GRA	(NSP5_P132H,NSP12_G671S,NSP3_G489S,Spike_L24del,NSP4_T327I,Spike_S373P,Spike_N969K,Spike_H655Y,N_R203K,Spike_G142D,Spike_A27S,Spike_Q954H,Spike_N501Y,Spike_P25del,N_R32del,Spike_V213E,NS3_T223I,Spike_T19I,Spike_H146Q,M_Q19E,Spike_N440K,NSP4_T492I,Spike_N460K,Spike_N679K,Spike_N764K,E_T11A,NSP6_G107del,Spike_Y505H,Spike_D796Y,N_G204R,Spike_T478K,N_S413R,M_A63T,Spike_R346T,Spike_S371F,Spike_V445P,N…
hCoV-19/Algeria/28865/2023	EPI_ISL_18830354	2023-03-02	Africa / Algeria / Oran	Human		National SARS-CoV-2 genomic and variants surveillance program	Male	28	Live		Original			XBB.1.5.13	GRA	(NSP5_P132H,NSP12_G671S,NSP3_G489S,Spike_L24del,NSP4_T327I,Spike_S373P,Spike_N969K,Spike_H655Y,N_R203K,Spike_G142D,Spike_A27S,Spike_Q954H,N_P13L,Spike_N501Y,Spike_P25del,N_R32del,Spike_V213E,NS3_T223I,Spike_T19I,Spike_H146Q,M_Q19E,Spike_N440K,NSP4_T492I,Spike_N460K,Spike_N679K,Spike_N764K,E_T11A,NSP6_G107del,Spike_Y505H,Spike_D796Y,N_G204R,Spike_T478K,N_S413R,M_A63T,Spike_R346T,Spike_S371F,Spike_…
hCoV-19/Algeria/28881/2023	EPI_ISL_18830355	2023-03-02	Africa / Algeria / Oran	Human		National SARS-CoV-2 genomic and variants surveillance program	Female	35	Live		Original			BQ.1.1	GRA	(NSP5_P132H,Spike_H69del,NSP3_G489S,Spike_L24del,NSP3_P1200L,NSP4_T327I,Spike_S373P,Spike_N969K,Spike_H655Y,N_R203K,Spike_V213G,Spike_G142D,NSP1_M85V,Spike_A27S,Spike_Q954H,N_P13L,NSP1_H83del,Spike_N501Y,Spike_P25del,N_R32del,NS3_T223I,Spike_T19I,M_Q19E,Spike_N440K,NSP4_T492I,Spike_N460K,N_E136D,M_D3N,Spike_N679K,Spike_N764K,NSP6_G107del,Spike_Y505H,NSP1_V84del,NSP13_N268S,NSP2_L24F,Spike_D796Y,N…
hCoV-19/Algeria/28892/2023	EPI_ISL_18830356	2023-03-02	Africa / Algeria / Oran	Human		National SARS-CoV-2 genomic and variants surveillance program	Male	51	Live		Original			XBB.1.5	GRA	(NSP5_P132H,Spike_Q675R,NSP12_G671S,NSP3_G489S,Spike_L24del,NSP4_T327I,Spike_S373P,Spike_N969K,Spike_H655Y,N_R203K,Spike_G142D,NSP1_M85V,Spike_A27S,Spike_Q954H,N_P13L,NSP1_H83del,Spike_N501Y,Spike_P25del,N_R32del,Spike_V213E,NS3_T223I,Spike_T19I,M_Q19E,Spike_N440K,NSP4_T492I,Spike_N460K,Spike_N679K,Spike_N764K,E_T11A,NSP6_G107del,Spike_Y505H,NSP1_V84del,Spike_D796Y,N_G204R,Spike_T478K,N_S413R,M_A…
hCoV-19/Algeria/3205/2023	EPI_ISL_18830357	2023-03-15	Africa / Algeria / Algiers	Human		National SARS-CoV-2 genomic and variants surveillance program	Female	29	Live		Original			XBB.1.5.63	GRA	(NSP5_P132H,NSP12_G671S,NSP3_G489S,Spike_L24del,NSP4_T327I,Spike_S373P,Spike_N969K,Spike_H655Y,N_R203K,Spike_G142D,Spike_A27S,Spike_Q954H,N_P13L,Spike_N501Y,Spike_P25del,N_R32del,Spike_V213E,NS3_T223I,Spike_T19I,Spike_H146Q,M_Q19E,Spike_N440K,NSP4_T492I,Spike_N460K,Spike_N679K,Spike_N764K,E_T11A,NSP6_G107del,Spike_Y505H,NSP3_S1877N,Spike_D796Y,N_G204R,Spike_T478K,N_S413R,NSP14_A430S,M_A63T,Spike_…
hCoV-19/Algeria/3295/2023	EPI_ISL_18830358	2023-03-16	Africa / Algeria / Algiers	Human		National SARS-CoV-2 genomic and variants surveillance program	Female	64	Live		Original			XBB.1.5.24	GRA	(NSP5_P132H,Spike_T51I,NSP12_G671S,NSP3_G489S,Spike_L24del,NSP4_T327I,Spike_S373P,Spike_N969K,Spike_H655Y,N_R203K,Spike_G142D,Spike_A27S,Spike_Q954H,N_P13L,Spike_N501Y,Spike_P25del,N_R32del,Spike_V213E,NS3_T223I,Spike_T19I,Spike_H146Q,M_Q19E,Spike_N440K,NSP4_T492I,Spike_N460K,Spike_N679K,Spike_N764K,E_T11A,NSP6_G107del,Spike_Y505H,NSP3_V325I,Spike_D796Y,N_G204R,Spike_T478K,N_S413R,M_A63T,Spike_R3…
hCoV-19/Algeria/4861/2023	EPI_ISL_18830726	2023-05-02	Africa / Algeria / Algiers	Human		National SARS-CoV-2 genomic and variants surveillance program	Male	unknown	Live		Original			XBB.1.5	GRA	(NSP5_P132H,NSP12_G671S,NSP3_G489S,Spike_L24del,NSP4_T327I,Spike_S373P,Spike_N969K,Spike_H655Y,N_R203K,Spike_G142D,Spike_A27S,Spike_Q954H,N_P13L,Spike_N501Y,Spike_P25del,N_R32del,Spike_V213E,NS3_T223I,Spike_T19I,M_Q19E,Spike_N440K,NSP4_T492I,Spike_N460K,NSP16_T35I,Spike_N679K,Spike_N764K,E_T11A,NSP6_G107del,Spike_Y505H,Spike_D796Y,N_G204R,Spike_T478K,N_S413R,M_A63T,Spike_R346T,Spike_S371F,Spike_V…
hCoV-19/Algeria/4263/2023	EPI_ISL_18830727	2023-04-18	Africa / Algeria / Algiers	Human		National SARS-CoV-2 genomic and variants surveillance program	Male	unknown	Live		Original			FL.5	GRA	(NSP5_P132H,NSP12_G671S,NSP3_G489S,Spike_L24del,NSP4_T327I,Spike_S373P,Spike_N969K,Spike_H655Y,N_R203K,Spike_G142D,Spike_A27S,NSP15_A171V,Spike_Q954H,N_P13L,Spike_N501Y,Spike_P25del,N_R32del,Spike_V213E,NS3_T223I,Spike_T19I,M_Q19E,Spike_N440K,NSP4_T492I,Spike_N460K,Spike_N679K,Spike_N764K,E_T11A,NSP6_G107del,Spike_Y505H,Spike_D796Y,Spike_H146del,N_G204R,Spike_T478K,N_S413R,M_A63T,Spike_R346T,Spik…
hCoV-19/Algeria/4567/2023	EPI_ISL_18830728	2023-04-25	Africa / Algeria / Algiers	Human		National SARS-CoV-2 genomic and variants surveillance program	Male	unknown	Live		Original			FL.26	GRA	(NSP5_P132H,Spike_N185D,Spike_V3I,NSP12_G671S,NSP3_G489S,Spike_L24del,NSP4_T327I,Spike_S373P,Spike_N969K,Spike_H655Y,N_R203K,Spike_G142D,Spike_A27S,Spike_Q954H,N_P13L,Spike_N501Y,Spike_P25del,N_R32del,Spike_V213E,NS3_T223I,Spike_T19I,Spike_H146Q,M_Q19E,Spike_N440K,NSP4_T492I,Spike_N460K,Spike_N679K,Spike_N764K,E_T11A,NSP3_W1317L,NSP6_G107del,Spike_Y505H,Spike_D796Y,N_G204R,Spike_T478K,N_S413R,M_A…
hCoV-19/Algeria/4449/2023	EPI_ISL_18830729	2023-04-18	Africa / Algeria / Algiers	Human		National SARS-CoV-2 genomic and variants surveillance program	Female	48	Live		Original			FL.26	GRA	(NSP5_P132H,Spike_V3I,NSP12_G671S,NSP3_G489S,NSP4_T327I,Spike_S373P,Spike_N969K,Spike_H655Y,N_R203K,Spike_Q954H,N_P13L,Spike_N501Y,N_R32del,Spike_V213E,NS3_T223I,M_Q19E,Spike_N440K,NSP4_T492I,Spike_N460K,Spike_N679K,Spike_N764K,E_T11A,NSP3_W1317L,NSP6_G107del,Spike_Y505H,Spike_D796Y,N_G204R,Spike_T478K,N_S413R,M_A63T,Spike_R346T,Spike_S371F,Spike_V445P,NSP13_R392C,Spike_K417N,Spike_L368I,Spike_T3…
hCoV-19/Algeria/3923/2023	EPI_ISL_18830730	2023-04-03	Africa / Algeria / Algiers	Human		National SARS-CoV-2 genomic and variants surveillance program	Male	1	Live		Original			XBB.1.9	GRA	(NSP5_P132H,NSP12_G671S,NSP3_G489S,Spike_L24del,NSP4_T327I,Spike_S373P,Spike_N969K,Spike_H655Y,N_R203K,Spike_G142D,Spike_A27S,Spike_Q954H,N_P13L,Spike_N501Y,Spike_P25del,N_R32del,Spike_V213E,NS3_T223I,Spike_T19I,Spike_H146Q,M_Q19E,Spike_N440K,NSP4_T492I,Spike_N460K,Spike_N679K,Spike_N764K,E_T11A,NSP6_G107del,Spike_Y505H,Spike_D796Y,N_G204R,Spike_T478K,N_S413R,M_A63T,Spike_R346T,Spike_S371F,Spike_…
hCoV-19/Algeria/4869/2023	EPI_ISL_18830731	2023-04-30	Africa / Algeria / Algiers	Human		National SARS-CoV-2 genomic and variants surveillance program	Female	29	Live		Original			XBB.1.5	GRA	(NSP5_P132H,NSP12_G671S,NSP3_G489S,Spike_L24del,NSP4_T327I,Spike_S373P,Spike_N969K,Spike_H655Y,N_R203K,Spike_G142D,Spike_A27S,Spike_Q954H,N_P13L,Spike_N501Y,Spike_P25del,N_R32del,Spike_V213E,NS3_T223I,M_Q19E,Spike_N440K,NSP4_T492I,Spike_N460K,Spike_N679K,Spike_N764K,E_T11A,NSP3_A1310V,NSP6_G107del,Spike_Y505H,Spike_D796Y,Spike_H146del,N_G204R,Spike_T478K,N_S413R,M_A63T,Spike_R346T,Spike_S371F,Spi…
hCoV-19/Algeria/5090/2023	EPI_ISL_18830732	2023-05-06	Africa / Algeria / Algiers	Human		National SARS-CoV-2 genomic and variants surveillance program	Female	26	Live		Original			XBB.1.5	GRA	(NSP5_P132H,NSP12_G671S,NSP3_G489S,Spike_L24del,NSP4_T327I,Spike_S373P,Spike_N969K,Spike_H655Y,N_R203K,Spike_G142D,Spike_A27S,NSP15_Q19H,Spike_Q954H,N_P13L,Spike_N501Y,Spike_P25del,N_R32del,Spike_V213E,NS3_T223I,Spike_T19I,Spike_H146Q,M_Q19E,Spike_N440K,NSP4_T492I,Spike_N460K,Spike_N679K,Spike_N764K,E_T11A,NSP6_G107del,Spike_Y505H,Spike_S71P,Spike_D796Y,N_G204R,Spike_T478K,N_S413R,M_A63T,Spike_R3…
hCoV-19/Algeria/28920/2023	EPI_ISL_18830733	2023-03-28	Africa / Algeria / Oran	Human		National SARS-CoV-2 genomic and variants surveillance program	Female	unknown	Live		Original			XBB.1.9	GRA	(NSP5_P132H,NSP12_G671S,NSP3_G489S,Spike_L24del,NSP4_T327I,Spike_S373P,Spike_N969K,Spike_H655Y,N_R203K,Spike_G142D,Spike_A27S,Spike_Q954H,N_P13L,Spike_N501Y,Spike_P25del,N_R32del,Spike_V213E,NS3_T223I,Spike_T19I,Spike_H146Q,M_Q19E,Spike_N440K,NSP4_T492I,Spike_N460K,Spike_N679K,Spike_N764K,E_T11A,NSP6_G107del,Spike_Y505H,Spike_D796Y,N_G204R,Spike_T478K,N_S413R,M_A63T,Spike_R346T,Spike_S371F,Spike_…
hCoV-19/Algeria/28966/2023	EPI_ISL_18830734	2023-04-19	Africa / Algeria / Oran	Human		National SARS-CoV-2 genomic and variants surveillance program	Female	unknown	Live		Original			FL.4	GRA	(NSP5_P132H,NSP12_G671S,NSP3_G489S,Spike_L24del,NSP4_T327I,Spike_S373P,Spike_N969K,Spike_H655Y,N_R203K,Spike_G142D,Spike_A27S,Spike_Q954H,N_P13L,Spike_N501Y,Spike_P25del,N_R32del,Spike_V213E,NS3_T223I,Spike_T19I,M_Q19E,Spike_N440K,NSP4_T492I,Spike_N460K,Spike_N679K,Spike_N764K,NSP2_E264D,E_T11A,NSP6_G107del,Spike_Y505H,Spike_D796Y,N_G204R,Spike_T478K,N_S413R,M_A63T,Spike_R346T,Spike_S371F,Spike_V…
hCoV-19/Algeria/4841/2023	EPI_ISL_18830735	2023-04-27	Africa / Algeria / Tebessa	Human		National SARS-CoV-2 genomic and variants surveillance program	Female	35	Live		Original			XBB.1.9.1	GRA	(NSP5_P132H,NSP12_G671S,NSP3_G489S,NSP4_T327I,Spike_S373P,Spike_N969K,Spike_H655Y,N_R203K,Spike_G142D,Spike_Q954H,N_P13L,Spike_N501Y,N_R32del,Spike_V213E,NS3_T223I,Spike_H146Q,M_Q19E,Spike_N440K,NSP4_T492I,Spike_N460K,NSP15_D282N,Spike_N679K,Spike_N764K,E_T11A,NSP6_G107del,Spike_Y505H,Spike_D796Y,N_G204R,Spike_T478K,N_S413R,M_A63T,Spike_R346T,NSP16_K160R,Spike_S371F,Spike_V445P,NSP13_R392C,Spike_…
hCoV-19/Algeria/4836/2023	EPI_ISL_18830737	2023-04-26	Africa / Algeria / Tebessa	Human		National SARS-CoV-2 genomic and variants surveillance program	Female	30	Live		Original			EG.4	GRA	(NSP5_P132H,NSP12_G671S,NSP3_G489S,Spike_L24del,NSP4_T327I,Spike_S373P,Spike_N969K,Spike_H655Y,N_R203K,Spike_G142D,Spike_A27S,Spike_Q954H,N_P13L,Spike_N501Y,Spike_P25del,N_R32del,Spike_V213E,NS3_T223I,Spike_T19I,M_Q19E,Spike_N440K,NSP4_T492I,Spike_N460K,Spike_N679K,Spike_N764K,E_T11A,NSP6_G107del,Spike_Y505H,NSP2_H194Y,Spike_D796Y,Spike_H146del,N_G204R,Spike_T478K,N_S413R,M_A63T,Spike_R346T,Spike…
hCoV-19/Algeria/6090/2023	EPI_ISL_18830822	2023-05-23	Africa / Algeria / Tebessa	Human		National SARS-CoV-2 genomic and variants surveillance program	Female	27	Live		Original			FW.3	GRA	(NSP5_P132H,NSP12_G671S,NSP3_G489S,Spike_L24del,NSP4_T327I,Spike_S373P,Spike_N969K,Spike_H655Y,N_R203K,Spike_G142D,Spike_A27S,NSP3_I397T,Spike_Q954H,N_P13L,Spike_N501Y,Spike_P25del,N_R32del,Spike_V213E,NS3_T223I,Spike_T19I,Spike_H146Q,M_Q19E,Spike_N440K,NSP4_T492I,Spike_N460K,Spike_N679K,Spike_N764K,E_T11A,NSP6_G107del,Spike_R403K,Spike_Y505H,NSP1_V84del,Spike_D796Y,N_G204R,Spike_T478K,N_S413R,M_…
hCoV-19/Algeria/36421/2021	EPI_ISL_3161806	2021-05-10	Africa / Algeria / Ouargla	Human			Male	45	unknown		Original			B.1.617.2	GK	(N_G215C,N_D63G,N_R203M,NSP12_G671S,NS3_S26L,Spike_P681R,Spike_R158del,NSP3_P1228L,NS7a_V82A,NSP3_A488S,Spike_F157del,NSP4_T492I,NSP14_A394V,Spike_T19R,NS7a_T120I,NSP3_T1482I,N_D377Y,NSP15_V127F,M_I82T,Spike_D950N,NS7b_T40I,NSP13_P77L,Spike_E156G,NSP12_G823C,NSP3_P1469S,Spike_T478K,NSP6_T77A,NSP12_P323L,Spike_D614G,NSP4_V167L,Spike_L452R,NSP12_K59N)
hCoV-19/Algeria/48372/2021	EPI_ISL_3161810	2021-06-20	Africa / Algeria / Algiers	Human			Male	58	unknown		Original			B.1.617.2	GK	(N_G215C,N_D63G,N_R203M,Spike_T274N,NSP12_G671S,NSP13_A505V,NS3_S26L,Spike_P681R,Spike_R158del,NSP3_P1228L,NS7a_V82A,NSP3_A488S,Spike_F157del,NSP4_T492I,NSP14_A394V,Spike_T19R,NS7a_T120I,N_D377Y,M_I82T,Spike_D950N,NS7b_T40I,NSP13_P77L,Spike_E156G,NSP3_P1469S,Spike_T478K,NSP6_T77A,NSP12_P323L,Spike_D614G,NSP4_V167L,Spike_L452R,NSP6_Q208R)
hCoV-19/Algeria/46836/2021	EPI_ISL_3375624	2021-06-14	Africa / Algeria / Medea	Human			Male	67	unknown		Original	Other		B.1.617.2	GK	(N_G215C,N_D63G,N_R203M,NSP12_G671S,NS3_S26L,Spike_P681R,Spike_R158del,NSP3_P1228L,NS7a_V82A,NSP3_A488S,Spike_F157del,NSP4_T492I,NSP14_A394V,Spike_T19R,NS7a_T120I,N_D377Y,M_I82T,Spike_D950N,NS7b_T40I,NSP13_P77L,Spike_E156G,NSP3_P1469S,Spike_T478K,NSP6_T77A,NSP12_P323L,Spike_D614G,Spike_L452R,NSP4_V167L,NSP6_Q208R)
hCoV-19/Algeria/46851/2021	EPI_ISL_3375625	2021-06-14	Africa / Algeria / Algiers	Human			Female	22	unknown		Original	Other		B.1.617.2	GK	(N_G215C,N_D63G,N_R203M,NSP12_G671S,NS3_S26L,Spike_P681R,Spike_R158del,NSP3_P1228L,NS7a_V82A,NSP3_A488S,Spike_F157del,NSP4_T492I,NSP14_A394V,Spike_T19R,NS7a_T120I,N_D377Y,M_I82T,Spike_D950N,NS7b_T40I,NSP13_P77L,Spike_E156G,NSP3_P1469S,Spike_T478K,NSP6_T77A,NSP12_P323L,Spike_D614G,Spike_L452R,NSP4_V167L)
hCoV-19/Algeria/47640/2021	EPI_ISL_3375626	2021-06-16	Africa / Algeria / Bouira	Human			Male	62	unknown		Original	Other		B.1.617.2	GK	(N_G215C,N_D63G,N_R203M,NSP12_G671S,NS3_S26L,Spike_P681R,Spike_R158del,NSP3_P1228L,NS7a_V82A,NSP3_A488S,Spike_F157del,NSP4_T492I,NSP14_A394V,Spike_T19R,NS7a_T120I,N_D377Y,M_I82T,Spike_D950N,NS7b_T40I,NSP13_P77L,Spike_E156G,NSP14_G189S,NSP3_P1469S,Spike_T478K,NSP6_T77A,NSP12_P323L,Spike_D614G,Spike_V1104L,Spike_L452R,NSP4_V167L)
hCoV-19/Algeria/48915/2021	EPI_ISL_3375627	2021-06-22	Africa / Algeria / Algiers	Human			Male	78	unknown		Original	Other		B.1.617.2	GK	(N_G215C,N_D63G,N_R203M,NSP12_G671S,NS3_S26L,Spike_P681R,Spike_R158del,NSP13_E261G,NSP3_P1228L,NS7a_V82A,NSP3_A488S,Spike_F157del,NSP4_T492I,NSP14_A394V,Spike_T19R,NS7a_T120I,N_D377Y,M_I82T,Spike_D950N,NS7b_T40I,NSP13_P77L,Spike_E156G,NSP3_P1469S,Spike_T478K,NSP6_T77A,NSP12_P323L,Spike_D614G,Spike_L452R,NSP4_V167L,NSP6_Q208R)
hCoV-19/Algeria/49227/2021	EPI_ISL_3375628	2021-06-22	Africa / Algeria / Algiers	Human			Female	52	unknown		Original	Other		B.1.617.2	GK	(NSP5_V18I,N_G215C,N_D63G,N_R203M,NSP12_G671S,NS3_S26L,Spike_P681R,Spike_R158del,NSP3_P1228L,NS7a_V82A,NSP3_A488S,Spike_F157del,NSP4_T492I,NSP14_A394V,Spike_T19R,NS7a_T120I,NSP1_T78I,N_D377Y,M_I82T,Spike_D950N,NS7b_T40I,NSP13_P77L,Spike_E156G,NSP3_P1469S,Spike_T478K,NSP6_T77A,NSP12_P323L,Spike_D614G,Spike_V1104L,NSP4_V167L,Spike_L452R)
hCoV-19/Algeria/49926/2021	EPI_ISL_3375629	2021-06-24	Africa / Algeria / Laghouat	Human			Male	35	unknown		Original	Other		B.1.617.2	GK	(N_G215C,N_D63G,N_R203M,NSP12_G671S,NS3_S26L,NSP3_L944F,Spike_P681R,Spike_R158del,NSP3_P1228L,NS7a_V82A,NSP3_A488S,Spike_F157del,NSP4_T492I,NSP14_A394V,Spike_T19R,NS7a_T120I,N_D377Y,M_I82T,Spike_D950N,NS7b_T40I,NSP13_P77L,Spike_E156G,NSP3_P1469S,Spike_T478K,NSP6_T77A,NSP16_R216H,NSP12_T26I,NSP12_P323L,Spike_D614G,Spike_V1104L,NSP4_V167L,Spike_L452R)
hCoV-19/Algeria/50100/2021	EPI_ISL_3375630	2021-06-24	Africa / Algeria / Blida	Human			Male	27	unknown		Original	Other		B.1.617.2	GK	(NSP5_V18I,N_G215C,N_D63G,N_R203M,NSP12_G671S,NS3_S26L,Spike_P681R,Spike_R158del,NSP3_P1228L,NS7a_V82A,NSP3_A488S,Spike_F157del,NSP4_T492I,NSP14_A394V,Spike_T19R,NS7a_T120I,N_D377Y,M_I82T,Spike_D950N,NS7b_T40I,NSP13_P77L,Spike_E156G,NSP2_L213F,NSP3_P1469S,Spike_T478K,NSP6_T77A,NSP12_T26I,NSP12_P323L,NSP16_R216N,Spike_D614G,Spike_V1104L,NSP4_V167L,Spike_L452R)
hCoV-19/Algeria/50291/2021	EPI_ISL_3375631	2021-06-27	Africa / Algeria / Blida	Human			Female	29	unknown		Original	Other		B.1.617.2	GK	(N_G215C,N_D63G,N_R203M,NSP12_G671S,NS3_S26L,Spike_P681R,Spike_R158del,NSP3_P1228L,NS7a_T61del,NS7a_V82A,NSP3_A488S,Spike_F157del,NSP4_T492I,NSP14_A394V,Spike_T19R,NS7a_T120I,N_D377Y,NSP3_S126L,M_I82T,Spike_D950N,NS7b_T40I,NSP13_P77L,NS7a_S60del,Spike_E156G,NSP3_P1469S,Spike_T478K,NS7a_L17F,NS7a_Q62del,NSP6_T77A,NSP12_P323L,NSP15_L331F,Spike_D614G,NSP4_V167L,Spike_L452R,NS7a_F59del,NSP6_Q208R)
hCoV-19/Algeria/51743/2021	EPI_ISL_3375632	2021-06-30	Africa / Algeria / Algiers	Human			Male	52	unknown		Original	Other		AY.122	GK	(N_G215C,N_D63G,N_R203M,NSP12_G671S,NSP2_A318V,NS3_S26L,Spike_W258R,Spike_P681R,NSP3_P1228L,NSP13_T367I,NS7a_V82A,NSP3_A488S,NSP4_T492I,NSP14_A394V,Spike_T19R,NS7a_T120I,NSP2_K81N,N_D377Y,M_I82T,Spike_D950N,NS7b_T40I,NSP13_P77L,NSP3_P1469S,Spike_T478K,NSP6_T77A,NS3_L101F,NS7a_R118G,NSP12_P323L,Spike_D614G,NSP4_V167L,Spike_L452R,Spike_T22I)
hCoV-19/Algeria/57433/2021	EPI_ISL_3375633	2021-07-13	Africa / Algeria / Algiers	Human			Female	62	unknown		Original	Other		B.1.617.2	GK	(N_G215C,N_D63G,N_R203M,NSP12_G671S,NS3_S26L,Spike_P681R,Spike_R158del,NSP3_P1228L,NS7a_V82A,NSP3_A488S,Spike_F157del,NSP4_T492I,NSP14_A394V,Spike_T19R,NS7a_T120I,N_D377Y,M_I82T,Spike_D950N,NS7b_T40I,NSP13_P77L,Spike_E156G,NSP3_P1469S,Spike_T478K,NSP6_T77A,NSP12_P323L,Spike_D614G,Spike_L452R,NSP4_V167L,NSP6_Q208R)
hCoV-19/Algeria/57453/2021	EPI_ISL_3375634	2021-07-13	Africa / Algeria / Algiers	Human			Female	52	unknown		Original	Other		B.1.617.2	GK	(N_G215C,N_D63G,N_R203M,NSP12_G671S,NS3_S26L,Spike_P681R,Spike_R158del,NSP3_P1228L,NS7a_V82A,NSP3_A488S,Spike_F157del,NSP4_T492I,NSP14_A394V,Spike_T19R,NS7a_T120I,N_D377Y,M_I82T,Spike_D950N,NS7b_T40I,NSP13_P77L,Spike_E156G,NSP3_P1469S,Spike_T478K,NSP6_T77A,NSP12_P323L,Spike_D614G,Spike_L452R,NSP4_V167L,NSP6_Q208R)
hCoV-19/Algeria/43053/2021	EPI_ISL_3718527	2021-06-02	Africa / Algeria / Algiers	Human			Female	86	unknown		Original	Other		B.1.1.7	GRY	(Spike_H69del,NS8_Q27stop,NSP3_T183I,NSP3_L930V,Spike_T716I,NS8_K68stop,NSP6_S106del,N_R203K,Spike_A570D,NSP2_L501F,Spike_N501Y,NSP3_I1412T,NS8_R52I,Spike_P681H,Spike_Y144del,NSP6_G107del,NSP3_A890D,Spike_D1118H,NSP6_F108del,NS8_Y73C,N_G204P,NSP6_L260F,Spike_V70del,NSP12_P323L,Spike_D614G,N_D3L,Spike_S982A,N_S235F)
hCoV-19/Algeria/43106/2021	EPI_ISL_3718528	2021-06-02	Africa / Algeria / Blida	Human			Female	81	unknown		Original	Other		B.1.1.7	GRY	(Spike_H69del,NS8_Q27stop,NSP3_T183I,Spike_T716I,NS8_K68stop,NSP6_S106del,N_R203K,Spike_A570D,Spike_N501Y,NSP3_I1412T,NS8_R52I,Spike_P681H,Spike_Y144del,NSP6_G107del,NSP3_A890D,Spike_D1118H,NSP6_F108del,NSP3_E475G,NS8_Y73C,N_G204P,Spike_V70del,NSP12_P323L,Spike_D614G,N_D3L,Spike_S982A,N_S235F)
hCoV-19/Algeria/28624/2021	EPI_ISL_3718531	2021-04-12	Africa / Algeria / Algiers	Human			Female	37	unknown		Original	Other		B.1.1.7	GRY	(Spike_N137K,Spike_H69del,NS8_Q27stop,NSP3_T183I,Spike_T716I,NS8_K68stop,NSP6_S106del,N_R203K,Spike_A570D,Spike_N501Y,NSP3_I1412T,NS8_R52I,Spike_P681H,Spike_Y144del,NSP12_P227L,NSP6_G107del,NSP3_A890D,Spike_D1118H,N_T205I,NSP6_F108del,NS8_Y73C,NS3_T268M,N_G204R,Spike_V70del,NSP12_P323L,NSP14_P451S,Spike_D614G,N_D3L,Spike_S982A,N_S235F)
hCoV-19/Algeria/58/2021	EPI_ISL_4004796	2021-01-22	Africa / Algeria / Sidi Bel Abbes	Human			Male	79	unknown		Original	Other		B.1.160	GH	(N_Q7K,NSP1_K120N,N_M234I,NSP14_A1S,Spike_S477N,NSP4_M324I,NSP3_T1601I,NSP12_A185S,NS3_Q57H,NSP12_P323L,NSP8_P178S,Spike_D614G,N_A376T,NSP12_V776L,NSP6_M58I)
hCoV-19/Algeria/512/2021	EPI_ISL_4004797	2021-03-17	Africa / Algeria / Sidi Bel Abbes	Human			Male	74	unknown		Original	Other		B.1.160	GH	(N_M234I,NSP4_L435del,Spike_S477N,NSP4_M324I,NSP12_A185S,NSP13_G54C,NS3_Q57H,N_D3Y,NSP2_T44N,NS8_E64stop,NSP12_P323L,NSP5_K90R,Spike_D614G,Spike_M1229I,N_A376T,NSP12_V776L)
hCoV-19/Algeria/G0638_2264/2020	EPI_ISL_418241	2020-03-02	Africa / Algeria / Boufarik	Human			Female	28	Hospitalized		Original			B.1	GH	(E_L73F,NSP14_H26Y,NS3_Q57H,NSP2_T85I,NS3_L129F,NSP12_P323L,Spike_D614G)
hCoV-19/Algeria/G0640_2265/2020	EPI_ISL_418242	2020-03-08	Africa / Algeria / Blida	Human			Male	87	Hospitalized		Original			B.1	GH	(NS3_Q57H,NSP2_T85I,NSP12_P323L,Spike_D614G)
hCoV-19/Algeria/G0860_2262/2020	EPI_ISL_420037	2020-03-02	Africa / Algeria / Boufarik	Human			Male	41	Hospitalized		Original			B.1	GH	(NSP3_T1004I,NS3_Q57H,NSP2_T85I,NSP12_P323L,Spike_D614G)
hCoV-19/Algeria/61403/2021	EPI_ISL_5052203	2021-07-22	Africa / Algeria / Algiers	Human			Female	36	unknown		Original	Other		B.1.1.7	GRY	(Spike_H69del,NS8_Q27stop,NSP3_T183I,Spike_T716I,NS8_K68stop,NSP6_S106del,N_R203K,Spike_A570D,Spike_N501Y,NSP3_I1412T,NS8_R52I,Spike_P681H,Spike_G485V,Spike_Y144del,NSP6_G107del,NSP3_A890D,Spike_D1118H,NSP6_F108del,NS8_Y73C,N_G204P,Spike_V70del,NSP12_P323L,Spike_D614G,N_D3L,Spike_S982A,Spike_A520S,N_S235F)
hCoV-19/Algeria/60136/2021	EPI_ISL_5052204	2021-07-17	Africa / Algeria / El Oued	Human			Male	55	unknown		Original	Other		B.1.1.7	GRY	(Spike_H69del,NS8_Q27stop,NSP3_T183I,NSP3_A1311V,Spike_T716I,NS8_K68stop,NSP6_S106del,N_R203K,Spike_A570D,Spike_V483A,Spike_N501Y,NSP3_I1412T,NS8_R52I,Spike_P681H,Spike_Y144del,M_A98S,Spike_G142V,NSP6_G107del,NSP3_A890D,NS7a_G38V,Spike_D1118H,NSP6_F108del,NS8_Y73C,N_G204P,Spike_V70del,NSP15_V320L,M_A81S,NSP12_P323L,Spike_D614G,N_D3L,Spike_S982A,N_S235F)
hCoV-19/Algeria/17416/2021	EPI_ISL_5052205	2021-07-08	Africa / Algeria / Oran	Human			Male	67	unknown		Original	Other		B.1.1.7	GR	(Spike_H69del,NS8_Q27stop,NSP3_T183I,Spike_T716I,NS8_K68stop,NSP6_S106del,N_R203K,Spike_A570D,Spike_L5F,Spike_N501Y,NSP3_I1412T,M_A104V,NS6_K42N,NS8_R52I,Spike_P681H,NSP8_R51C,M_A2S,Spike_H146Q,NS3_D27Y,NSP6_G107del,NSP3_A890D,NSP3_K462E,Spike_D1118H,NSP6_F108del,NSP4_S59F,NS8_Y73C,N_G204P,Spike_V70del,NSP12_P323L,Spike_D614G,N_D3L,Spike_S982A,N_S235F)
hCoV-19/Algeria/60317/2021	EPI_ISL_5052211	2021-07-19	Africa / Algeria / Blida	Human			Female	22	unknown		Original	Other		B.1.617.2	GK	(N_G215C,N_D63G,N_R203M,NSP12_G671S,NS3_S26L,NSP13_A296S,Spike_P681R,Spike_R158del,NSP3_P1228L,NS7a_V82A,NSP3_A488S,Spike_F157del,NSP4_T492I,NSP14_A394V,Spike_T19R,NS7a_T120I,N_D377Y,M_I82T,Spike_D950N,NS7b_T40I,NSP13_P77L,Spike_E156G,NSP3_P1469S,Spike_T478K,NSP6_T77A,NSP12_P323L,Spike_D614G,Spike_V1104L,Spike_L452R,NSP4_V167L)
hCoV-19/Algeria/95495-46/2021	EPI_ISL_7661152	2021-12-10	Africa / Algeria / Algiers	Human	Travel history: Africa / Somalia, Africa / Djibouti / Djibouti, Asia / Qatar		Male	37	Live		Original	Nasopharyngeal swab		BA.1.1	GRA	(NSP5_P132H,Spike_H69del,Spike_T95I,Spike_A67V,NSP6_S106del,Spike_N969K,Spike_H655Y,Spike_N856K,N_R203K,NSP3_A1892T,Spike_Q954H,Spike_G339D,N_P13L,NSP3_L1266I,N_R32del,NSP3_S1265del,Spike_P681H,M_Q19E,N_S33del,NSP4_T492I,NSP6_L105del,Spike_N679K,Spike_N764K,NSP6_G107del,N_E31del,NSP13_G170S,NSP3_K38R,NSP6_I189V,Spike_T547K,Spike_D796Y,N_G204R,Spike_V70del,Spike_L981F,M_A63T,NSP12_P323L,Spike_D614…
hCoV-19/Algeria/G41498-8846/2020	EPI_ISL_766861	2020-06-29	Africa / Algeria / Alger	Human			Female	26	unknown		Original			B.1.597	G	(N_S186Y,NSP12_P323L,Spike_D614G)
hCoV-19/Algeria/G42452-8847/2020	EPI_ISL_766862	2020-06-24	Africa / Algeria / Bouira	Human			Male	88	unknown		Original			B.1.597	GH	(NSP12_M629I,NS3_A23T,N_S186Y,NSP3_E681D,NS3_Q57H,NSP2_T85I,NSP12_P323L,Spike_D614G)
hCoV-19/Algeria/G37318-8849/2020	EPI_ISL_766863	2020-06-15	Africa / Algeria / Tipaza	Human			Female	82	unknown		Original			B.1.36	GH	(NSP6_T203I,N_S194L,NS3_Q57H,NSP12_P323L,Spike_D614G)
hCoV-19/Algeria/G35155-8850/2020	EPI_ISL_766864	2020-07-15	Africa / Algeria / Bouira	Human			Male	62	unknown		Original			B.1.1	GR	(N_R203K,N_G204R,NSP12_P323L,Spike_D614G)
hCoV-19/Algeria/G38218-8852/2020	EPI_ISL_766865	2020-06-19	Africa / Algeria / Sétif	Human			Female	38	unknown		Original			B.1.1	GR	(N_R203K,N_G204R,NSP12_P323L,NSP12_T276M,Spike_D614G)
hCoV-19/Algeria/G38882-8853/2020	EPI_ISL_766866	2020-06-20	Africa / Algeria / Bouira	Human			Male	52	unknown		Original			B.1.597	GH	(N_S186Y,NS3_Q57H,NSP2_T85I,NSP12_P323L,Spike_D614G)
hCoV-19/Algeria/G37138-8854/2020	EPI_ISL_766867	2020-06-18	Africa / Algeria / Alger	Human			Male	79	unknown		Original			B.1.597	GH	(N_S186Y,NS3_Q57H,NSP2_T85I,NSP3_S1682F,NSP12_P323L,Spike_D614G,N_A398V,Spike_A892S)
hCoV-19/Algeria/G33030-8855/2020	EPI_ISL_766868	2020-06	Africa / Algeria / Alger	Human			Female	70	unknown		Original			B.1	G	(Spike_G769V,NS8_I121L,NSP12_P323L,Spike_D614G,NSP3_P822S)
hCoV-19/Algeria/G35014-8856/2020	EPI_ISL_766869	2020-06-09	Africa / Algeria / El Oued	Human			Male	70	unknown		Original			B.1.1	GR	(N_R203K,NSP2_K500N,N_G204R,NSP12_P323L,Spike_D614G,NSP14_P297S)
hCoV-19/Algeria/G38599-8859/2020	EPI_ISL_766871	2020-06-20	Africa / Algeria / Laghouat	Human			Female	24	unknown		Original			B.1.1	GR	(N_M210I,N_R203K,NSP14_R213L,N_G204R,NSP12_P323L,Spike_D614G)
hCoV-19/Algeria/G38029-8861/2020	EPI_ISL_766872	2020-06-19	Africa / Algeria / Bouira	Human			Male	66	unknown		Original			B.1	G	(N_L167F,N_S194L,NSP12_P323L,Spike_D614G)
hCoV-19/Algeria/G40009-8862/2020	EPI_ISL_766873	2020-06-22	Africa / Algeria / Bordj-Bou-Arreridj	Human			Male	51	unknown		Original			B.1	GH	(NSP10_A104V,NS3_Q57H,NSP2_T85I,NS3_W69C,NSP12_P323L,Spike_D614G)
hCoV-19/Algeria/G43521-8863/2020	EPI_ISL_766874	2020-06-21	Africa / Algeria / Adrar	Human			Male	42	unknown		Original			B.1	GH	(NS3_S40L,NSP3_A1179V,NS3_Q57H,NSP12_A130V,NSP12_T85A,NSP2_T85I,N_A251V,NSP12_P323L,Spike_D614G)
hCoV-19/Algeria/G37308-8864/2020	EPI_ISL_766875	2020-06-17	Africa / Algeria / Ouargla	Human			Female	30	unknown		Original			B.1	G	(N_S194L,NSP12_P323L,Spike_D614G,NSP3_T1793I,NSP12_N874H)
hCoV-19/Algeria/90942/2021	EPI_ISL_8035611	2021-11-20	Africa / Algeria / Laghouat	Human			Male	36	unknown		Original	Nasopharyngeal swab		B.1.617.2	GK	(N_G215C,N_D63G,N_R203M,NSP12_G671S,NS3_S26L,Spike_P681R,Spike_R158del,N_P67L,NSP3_P1228L,NS7a_V82A,NSP3_A488S,Spike_F157del,NSP4_T492I,NSP14_A394V,Spike_T19R,NS7a_T120I,N_D377Y,NSP2_A476V,M_I82T,Spike_D950N,NSP3_G1217R,NS7b_T40I,NSP13_P77L,Spike_E156G,NS3_V88L,NS3_T24I,NSP3_P1469S,Spike_T478K,NSP6_T77A,NSP12_P323L,Spike_D614G,NSP4_V167L,Spike_L452R,NSP6_Q208R)
hCoV-19/Algeria/90943/2021	EPI_ISL_8035612	2021-11-20	Africa / Algeria / Laghouat	Human			Female	85	unknown		Original	Nasopharyngeal swab		B.1.617.2	GK	(N_G215C,N_D63G,N_R203M,NSP12_G671S,NS3_S26L,Spike_P681R,Spike_R158del,N_P67L,NSP3_P1228L,NS7a_V82A,NSP3_A488S,Spike_F157del,NSP4_T492I,NSP14_A394V,Spike_T19R,NS7a_T120I,N_D377Y,NSP2_A476V,M_I82T,Spike_D950N,NS7b_T40I,NSP13_P77L,Spike_E156G,NS3_V88L,NS3_T24I,NSP3_P1469S,Spike_T478K,NSP6_T77A,NSP12_P323L,Spike_D614G,NSP4_V167L,Spike_L452R,NSP6_Q208R)
hCoV-19/Algeria/90944/2021	EPI_ISL_8035613	2021-11-20	Africa / Algeria / Laghouat	Human			Male	53	unknown		Original	Nasopharyngeal swab		B.1.617.2	GK	(N_G215C,N_D63G,N_R203M,NSP12_G671S,NS3_S26L,Spike_P681R,Spike_R158del,N_P67L,NSP3_P1228L,NS7a_V82A,NSP3_A488S,Spike_F157del,NSP4_T492I,NSP14_A394V,Spike_T19R,NS7a_T120I,N_D377Y,NSP2_A476V,M_I82T,Spike_D950N,NS7b_T40I,NSP13_P77L,Spike_E156G,NS3_V88L,NS3_T24I,NSP3_P1469S,Spike_T478K,NSP6_T77A,NSP12_P323L,Spike_D614G,NSP4_V167L,Spike_L452R,NSP6_Q208R)
hCoV-19/Algeria/79788/2021	EPI_ISL_8421063	2021-09-17	Africa / Algeria / Medea	Human		Non-sentinel-surveillance (hospital)	Male	55	unknown		Original	Nasopharyngeal swab		B.1.617.2	GK	(N_G215C,N_D63G,N_R203M,NSP12_G671S,NS3_S26L,Spike_P681R,NSP3_P1228L,NS7a_V82A,NSP3_A488S,NSP4_T492I,NSP14_A394V,Spike_T19R,NS7a_T120I,NSP3_T491N,N_D377Y,M_I82T,Spike_D950N,NS7b_T40I,NSP13_P77L,NSP3_G252D,NSP3_P1469S,NSP6_T77A,NSP12_P323L,Spike_D614G,NSP4_V167L,NSP6_Q208R)
hCoV-19/Algeria/79727/2021	EPI_ISL_8421065	2021-09-10	Africa / Algeria / Bejaia	Human		Non-sentinel-surveillance (hospital)	Female	41	unknown		Original	Nasopharyngeal swab		B.1.617.2	GK	(N_G215C,N_D63G,N_R203M,NSP12_G671S,NS3_S26L,Spike_P681R,Spike_R158del,NSP3_P1228L,NS7a_L116P,NS7a_V82A,NSP3_A488S,Spike_F157del,NSP4_T492I,NSP14_A394V,Spike_T19R,NS7a_T120I,N_D377Y,M_I82T,Spike_D950N,NS7b_T40I,NSP13_P77L,Spike_E156G,NSP3_P1469S,Spike_T478K,NSP6_T77A,NSP12_P323L,Spike_D614G,Spike_L452R,NSP4_V167L,NSP6_Q208R)
hCoV-19/Algeria/79234/2021	EPI_ISL_8421066	2021-09-12	Africa / Algeria / Blida	Human		Non-sentinel-surveillance (hospital)	Male	40	unknown		Original	Nasopharyngeal swab		B.1.617.2	GK	(N_G215C,N_D63G,N_R203M,NSP12_G671S,NS3_S26L,Spike_P681R,Spike_R158del,NSP3_P1228L,NS7a_V82A,NSP3_A488S,Spike_F157del,NSP4_T492I,NSP14_A394V,Spike_T19R,NS7a_T120I,N_D377Y,M_I82T,Spike_D950N,NS7b_T40I,NSP13_P77L,Spike_E156G,NSP3_P1469S,Spike_T478K,NSP6_T77A,NSP12_P323L,Spike_D614G,Spike_L452R,NSP4_V167L,NSP6_Q208R,NSP3_I184V)
hCoV-19/Algeria/78620/2021	EPI_ISL_8421067	2021-09-12	Africa / Algeria / Bouira	Human		Non-sentinel-surveillance (hospital)	Female	72	unknown		Original	Nasopharyngeal swab		B.1.617.2	GK	(N_G215C,N_D63G,N_R203M,NSP12_G671S,NSP6_H11Y,NS3_S26L,Spike_P681R,Spike_R158del,NSP3_P1228L,NS7a_V82A,NSP3_A488S,Spike_F157del,NSP4_T492I,NSP14_A394V,Spike_T19R,NS7a_T120I,N_D377Y,M_I82T,Spike_D950N,NS7b_T40I,NSP13_P77L,Spike_E156G,NSP3_P1469S,Spike_T478K,NSP6_T77A,NSP12_P323L,Spike_D614G,NSP4_V167L,Spike_L452R,N_P383L,NSP6_Q208R,NSP2_I58V)
hCoV-19/Algeria/77525/2021	EPI_ISL_8421068	2021-09-07	Africa / Algeria / Blida	Human		Non-sentinel-surveillance (hospital)	Female	58	unknown		Original	Nasopharyngeal swab		B.1.617.2	GK	(N_G215C,N_D63G,N_R203M,NSP12_G671S,NS3_S26L,Spike_P681R,NSP3_P1228L,NS7a_V82A,NSP3_A488S,NSP4_T492I,NSP14_A394V,Spike_T19R,NS7a_T120I,N_D377Y,M_I82T,Spike_D950N,NS7b_T40I,NSP13_P77L,NSP3_P1469S,NSP2_T531A,Spike_T478K,NSP6_T77A,NSP12_P323L,Spike_D614G,Spike_L452R,NSP4_V167L,NSP6_Q208R,M_A69S)
