# Supplementary material for: Tracing SARS-CoV-2 Evolution in Algeria: Insights from 2020 to 2023
Source: Viruses. 2026 Feb 18;18(2):258. doi: 10.3390/v18020258 (PMC12945117; doi:10.3390/v18020258)
Supplement: Supplementary file 1 [file viruses-18-00258-s001.zip › metadata alll samples from algeria.tsv.xlsx]

## Sheet: metadata alll samples from alge
Virus name	Accession ID	Collection date	Location	Host	Additional location information	Sampling strategy	Gender	Patient age	Patient status	Last vaccinated	Passage	Specimen	Additional host information	Lineage	Clade	AA Substitutions
hCoV-19/Algeria/131655/2020	EPI_ISL_12156735	2020-11-29	Africa / Algeria / Algiers	Human			Male	71	unknown		Original	Nasopharyngeal swab		B.1.597	GH	(NS7a_T28I,N_S186Y,NSP16_V167A,NSP3_N1177T,NS3_Q57H,NSP2_T85I,NSP12_P323L,Spike_D614G,NSP13_V247F,NSP3_E122V)
hCoV-19/Algeria/27521/2022	EPI_ISL_13080457	2022-03-15	Africa / Algeria / Oran	Human			Male	68	unknown		Original	Oropharyngeal swab		BA.2	GRA	(NSP5_P132H,NSP3_G489S,Spike_L24del,NSP4_T327I,Spike_Q493R,Spike_N969K,Spike_H655Y,N_R203K,Spike_V213G,Spike_G142D,Spike_A27S,Spike_Q954H,N_P13L,Spike_N501Y,Spike_P25del,N_R32del,NS3_T223I,Spike_T19I,M_Q19E,Spike_N440K,NSP4_T492I,NSP13_H164Y,Spike_N679K,Spike_N764K,Spike_Y505H,NSP6_G107del,Spike_D796Y,N_G204R,Spike_T478K,N_S413R,M_A63T,Spike_K417N,NSP6_S106del,Spike_R408S,NSP4_L438F,Spike_P681H,N…
hCoV-19/Algeria/95495_44/2021	EPI_ISL_7661153	2021-12-10	Africa / Algeria / Algiers	Human	Travel history: Somalia, Djibouti, Qatar		Male	37	Live		Original	Nasopharyngeal swab		Unassigned	O	(Spike_H69del,Spike_T95I,Spike_A67V,Spike_G142D,Spike_L5G,Spike_V70del,Spike_V143del,Spike_Y145del,Spike_Y144del)
hCoV-19/Algeria/G43521-8863/2020	EPI_ISL_766874	2020-06-21	Africa / Algeria / Adrar	Human			Male	42	unknown		Original			B.1	GH	(NS3_S40L,NSP3_A1179V,NS3_Q57H,NSP12_A130V,NSP12_T85A,NSP2_T85I,N_A251V,NSP12_P323L,Spike_D614G)
hCoV-19/Algeria/33261/2022	EPI_ISL_14685934	2022-08-02	Africa / Algeria / Bouira	Human		National SARS-CoV-2 genomic and variants surveillance program	Male	42	Live		Original	Nasopharyngeal swab		BA.5.6	GRA	(NSP5_P132H,Spike_H69del,NSP3_G489S,Spike_L24del,NSP4_T327I,Spike_N969K,Spike_H655Y,N_R203K,Spike_V213G,Spike_G142D,Spike_A27S,Spike_Q954H,N_P13L,Spike_N501Y,Spike_P25del,N_R32del,NS3_T223I,Spike_T19I,M_Q19E,Spike_N440K,NSP4_T492I,M_D3N,Spike_N679K,Spike_N764K,NSP6_G107del,Spike_Y505H,Spike_D796Y,N_G204R,Spike_T478K,N_S413R,M_A63T,NSP16_T140I,Spike_K417N,NSP13_R392C,Spike_F486V,NSP6_S106del,Spike…
hCoV-19/Algeria/33262/2022	EPI_ISL_14685933	2022-08-03	Africa / Algeria / Bouira	Human		National SARS-CoV-2 genomic and variants surveillance program	Female	46	Live		Original	Nasopharyngeal swab		BA.5.6	GRA	(NSP5_P132H,Spike_H69del,NSP3_G489S,Spike_L24del,NSP4_T327I,Spike_N969K,Spike_H655Y,N_R203K,Spike_V213G,Spike_G142D,Spike_A27S,Spike_Q954H,N_P13L,Spike_N501Y,Spike_P25del,N_R32del,NS3_T223I,Spike_T19I,M_Q19E,Spike_N440K,NSP4_T492I,M_D3N,Spike_N679K,Spike_N764K,NSP6_G107del,Spike_Y505H,Spike_D796Y,N_G204R,Spike_T478K,N_S413R,M_A63T,NSP16_T140I,Spike_K417N,NSP13_R392C,Spike_F486V,NSP6_S106del,NSP13…
hCoV-19/Algeria/27474/2022	EPI_ISL_13080454	2022-03-08	Africa / Algeria / Oran	Human			Male	35	unknown		Original	Oropharyngeal swab		BA.2	GRA	(NSP5_P132H,NSP3_G489S,Spike_L24del,NSP4_T327I,Spike_Q493R,Spike_N969K,Spike_H655Y,N_R203K,Spike_V213G,Spike_G142D,Spike_A27S,Spike_Q954H,N_P13L,NSP1_H83del,Spike_N501Y,Spike_P25del,N_R32del,NS3_T223I,Spike_T19I,M_Q19E,Spike_N440K,NSP4_T492I,Spike_N679K,Spike_N764K,NSP6_G107del,Spike_Y505H,Spike_D796Y,N_G204R,Spike_T478K,N_S413R,NSP3_L741F,M_A63T,NSP8_T141M,Spike_K417N,NSP6_S106del,Spike_R408S,NS…
hCoV-19/Algeria/27392/2022	EPI_ISL_13080452	2022-02-28	Africa / Algeria / Oran	Human			Male	66	unknown		Original	Oropharyngeal swab		BA.2	GRA	(NSP5_P132H,NSP3_G489S,Spike_L24del,NSP4_T327I,Spike_Q493R,Spike_N969K,Spike_H655Y,N_R203K,Spike_V213G,Spike_G142D,Spike_A27S,Spike_Q954H,N_P13L,Spike_N501Y,Spike_P25del,N_R32del,NS3_T223I,Spike_T19I,M_Q19E,Spike_N440K,NSP4_T492I,Spike_N679K,Spike_N764K,Spike_Y505H,NSP6_G107del,Spike_D796Y,N_G204R,Spike_T478K,N_S413R,M_A63T,Spike_K417N,NSP13_R392C,NSP6_S106del,Spike_R408S,NSP4_L438F,Spike_P681H,N…
hCoV-19/Algeria/27384/2022	EPI_ISL_13080451	2022-02-28	Africa / Algeria / Oran	Human			Female	unknown	unknown		Original	Oropharyngeal swab		BA.2	GRA	(NSP5_P132H,NSP3_G489S,Spike_L24del,NSP4_T327I,Spike_Q493R,Spike_N969K,Spike_H655Y,N_R203K,Spike_V213G,Spike_G142D,Spike_A27S,Spike_Q954H,N_P13L,Spike_N501Y,Spike_P25del,N_R32del,NS3_T223I,Spike_T19I,M_Q19E,Spike_N440K,Spike_N679K,Spike_N764K,Spike_Y505H,NSP6_G107del,Spike_D796Y,N_G204R,Spike_T478K,N_S413R,NSP3_L741F,M_A63T,Spike_K417N,NSP13_R392C,NSP6_S106del,Spike_R408S,NSP4_L438F,Spike_P681H,N…
hCoV-19/Algeria/27381/2022	EPI_ISL_13080450	2022-02-28	Africa / Algeria / Oran	Human			Male	48	unknown		Original	Oropharyngeal swab		BA.2	GRA	(NSP5_P132H,NSP3_G489S,Spike_L24del,NSP4_T327I,Spike_Q493R,Spike_N969K,Spike_H655Y,N_R203K,Spike_A27S,Spike_Q954H,N_P13L,Spike_N501Y,Spike_P25del,N_R32del,NS3_T223I,Spike_T19I,M_Q19E,Spike_N440K,NSP4_T492I,Spike_N679K,Spike_N764K,Spike_Y505H,NSP6_G107del,Spike_D796Y,N_G204R,Spike_T478K,N_S413R,NSP3_L741F,M_A63T,Spike_K417N,NSP6_S106del,Spike_R408S,NSP4_L438F,Spike_P681H,N_S33del,NSP1_S135R,Spike_…
hCoV-19/Algeria/27344/2022	EPI_ISL_13080449	2022-02-23	Africa / Algeria / Oran	Human			Female	60	unknown		Original	Oropharyngeal swab		BA.2	GRA	(NSP5_P132H,NSP3_G489S,Spike_L24del,NSP4_T327I,Spike_Q493R,Spike_N969K,Spike_H655Y,N_R203K,Spike_V213G,Spike_G142D,Spike_A27S,Spike_Q954H,N_P13L,Spike_N501Y,Spike_P25del,N_R32del,NS3_T223I,Spike_T19I,M_Q19E,Spike_N440K,Spike_N679K,Spike_N764K,Spike_Y505H,NSP6_G107del,Spike_D796Y,N_G204R,Spike_T478K,N_S413R,M_A63T,Spike_K417N,NSP6_S106del,Spike_R408S,NSP4_L438F,Spike_P681H,N_S33del,NSP1_S135R,Spik…
hCoV-19/Algeria/3055/2022	EPI_ISL_13071431	2022-04-20	Africa / Algeria / Algiers	Human			unknown	unknown	unknown		Original	Oropharyngeal swab		BA.1.1	GRA	(NSP5_P132H,Spike_H69del,Spike_T95I,NSP3_D505G,Spike_A67V,Spike_S373P,Spike_N969K,Spike_H655Y,Spike_N856K,N_R203K,NSP3_A1892T,N_I94L,Spike_Q954H,N_P13L,NSP3_L1266I,Spike_N501Y,N_R32del,NSP9_T34I,M_Q19E,Spike_N440K,NSP4_T492I,NSP6_L105del,NSP3_D821N,Spike_N679K,Spike_N764K,Spike_L212I,NSP6_G107del,Spike_Y505H,Spike_R346K,NSP6_I189V,Spike_T547K,M_D3G,Spike_D796Y,N_G204R,Spike_T478K,M_A63T,Spike_A70…
hCoV-19/Algeria/3010/2022	EPI_ISL_13071430	2022-04-20	Africa / Algeria / Algiers	Human			unknown	unknown	unknown		Original	Oropharyngeal swab		BA.2	GRA	(NSP5_P132H,NSP3_G489S,Spike_L24del,NSP4_T327I,Spike_Q493R,Spike_N969K,Spike_H655Y,N_R203K,Spike_V213G,Spike_G142D,Spike_A27S,Spike_Q954H,N_P13L,Spike_N501Y,Spike_P25del,N_R32del,NS3_T223I,Spike_T19I,M_Q19E,Spike_N440K,NSP4_T492I,Spike_N679K,Spike_N764K,Spike_Y505H,NSP6_G107del,Spike_D796Y,N_G204R,Spike_T478K,N_S413R,M_A63T,Spike_K417N,NSP13_R392C,NSP6_S106del,Spike_R408S,NSP4_L438F,Spike_P681H,N…
hCoV-19/Algeria/2691/2022	EPI_ISL_13071429	2022-04-18	Africa / Algeria / Algiers	Human			Female	unknown	unknown		Original	Oropharyngeal swab		BA.2.9.3	GRA	(NSP5_P132H,NSP3_G489S,Spike_L24del,NSP4_T327I,Spike_Q493R,Spike_N969K,Spike_H655Y,N_R203K,Spike_G142D,Spike_A27S,Spike_Q954H,N_P13L,Spike_N501Y,Spike_P25del,N_R32del,NS3_T223I,Spike_T19I,M_Q19E,Spike_N440K,NSP4_T492I,Spike_N679K,Spike_N764K,Spike_Y505H,NSP6_G107del,Spike_D796Y,N_G204R,Spike_T478K,N_S413R,M_A63T,NSP4_V99M,NS3_H78Y,Spike_K417N,NSP13_R392C,NSP6_S106del,Spike_R408S,NSP4_L438F,Spike_…
hCoV-19/Algeria/22459/2022	EPI_ISL_13071428	2022-04-20	Africa / Algeria / Algiers	Human			Female	57	unknown		Original	Oropharyngeal swab		XY	GRA	(NSP5_P132H,Spike_L24del,Spike_Q493R,Spike_N969K,Spike_H655Y,N_R203K,Spike_V213G,Spike_G142D,NSP3_A1892T,Spike_A27S,Spike_Q954H,N_P13L,NSP3_L1266I,Spike_N501Y,Spike_P25del,N_R32del,NS3_T223I,Spike_T19I,M_Q19E,Spike_N440K,NSP4_T492I,NSP6_L105del,Spike_N679K,Spike_N764K,NSP6_G107del,Spike_Y505H,NSP6_I189V,Spike_D796Y,N_G204R,Spike_T478K,N_S413R,M_A63T,Spike_K417N,NSP3_S1571L,NSP6_S106del,Spike_R408…
hCoV-19/Algeria/21973/2022	EPI_ISL_13071427	2022-04-13	Africa / Algeria / Algiers	Human			Male	34	unknown		Original	Oropharyngeal swab		BA.2.3	GRA	(NSP5_P132H,NSP3_G489S,Spike_L24del,NSP4_T327I,Spike_Q493R,Spike_N969K,Spike_H655Y,N_R203K,Spike_A27S,Spike_Q954H,N_P13L,Spike_N501Y,Spike_P25del,N_R32del,NS3_T223I,Spike_T19I,Spike_N440K,NSP4_T492I,Spike_N679K,Spike_N764K,Spike_Y505H,NSP6_G107del,Spike_D796Y,N_G204R,Spike_T478K,N_S413R,M_A63T,NSP3_I184T,Spike_K417N,NSP13_R392C,NSP6_S106del,Spike_R408S,NSP4_L438F,NSP4_A146V,Spike_P681H,NSP4_L264F…
hCoV-19/Algeria/19531/2022	EPI_ISL_13069001	2022-03-17	Africa / Algeria / Bouira	Human			Male	69	unknown		Original	Nasopharyngeal swab		BA.2	GRA	(NSP5_P132H,NSP3_G489S,Spike_L24del,NSP4_T327I,Spike_S373P,Spike_Q493R,Spike_N969K,Spike_H655Y,N_R203K,Spike_G142D,Spike_V213G,Spike_A27S,Spike_Q954H,N_P13L,Spike_N501Y,Spike_P25del,N_R32del,NS3_T223I,Spike_T19I,M_Q19E,Spike_N440K,NSP4_T492I,Spike_N679K,Spike_N764K,NSP6_G107del,Spike_Y505H,NS8_S67F,Spike_D796Y,N_G204R,Spike_T478K,N_S413R,M_A63T,NSP13_E341D,N_Q229H,Spike_S371F,Spike_K417N,NSP13_R3…
hCoV-19/Algeria/G42452-8847/2020	EPI_ISL_766862	2020-06-24	Africa / Algeria / Bouira	Human			Male	88	unknown		Original			B.1.597	GH	(NSP12_M629I,NS3_A23T,N_S186Y,NSP3_E681D,NS3_Q57H,NSP2_T85I,NSP12_P323L,Spike_D614G)
hCoV-19/Algeria/G35155-8850/2020	EPI_ISL_766864	2020-07-15	Africa / Algeria / Bouira	Human			Male	62	unknown		Original			B.1.1	GR	(N_R203K,N_G204R,NSP12_P323L,Spike_D614G)
hCoV-19/Algeria/28988/2023	EPI_ISL_18090031	2023-04-27	Africa / Algeria / Oran	Human		National SARS-CoV-2 genomic and variants surveillance program	Female	42	Live		Original			FL.10	GRA	(NSP5_P132H,NSP12_G671S,NSP3_G489S,Spike_L24del,NSP4_T327I,Spike_S373P,Spike_N969K,Spike_H655Y,N_R203K,Spike_G142D,Spike_A27S,Spike_Q954H,N_P13L,Spike_P25del,N_R32del,Spike_V213E,NS3_T223I,Spike_T19I,Spike_H146Q,M_Q19E,Spike_N440K,NSP4_T492I,Spike_N460K,Spike_N679K,Spike_N764K,E_T11A,NSP6_G107del,Spike_D796Y,N_G204R,N_S413R,M_A63T,Spike_T478R,Spike_R346T,N_A267T,Spike_S371F,Spike_V445P,NSP13_R392…
hCoV-19/Algeria/28943/2023	EPI_ISL_18090030	2023-04-11	Africa / Algeria / Oran	Human		National SARS-CoV-2 genomic and variants surveillance program	Male	unknown	Live		Original			FL.1	GRA	(NSP5_P132H,NSP12_G671S,NSP3_G489S,Spike_L24del,Spike_S373P,Spike_N969K,Spike_H655Y,N_R203K,Spike_G142D,Spike_A27S,Spike_Q954H,Spike_A701V,N_P13L,Spike_N501Y,Spike_P25del,N_R32del,Spike_V213E,NS3_T223I,Spike_T19I,Spike_H146Q,M_Q19E,Spike_N440K,NSP4_T492I,Spike_N460K,Spike_N679K,Spike_N764K,E_T11A,NSP6_G107del,Spike_Y505H,Spike_D796Y,N_G204R,Spike_T478K,N_S413R,NSP14_L174F,M_A63T,Spike_R346T,Spike…
hCoV-19/Algeria/5414/2023	EPI_ISL_18090026	2023-05-10	Africa / Algeria / Algiers	Human		National SARS-CoV-2 genomic and variants surveillance program	Female	2 months	Live		Original			XBB.1.5.43	GRA	(NSP5_P132H,NSP12_G671S,NSP3_G489S,Spike_L24del,Spike_S373P,Spike_N969K,Spike_H655Y,N_R203K,Spike_L249F,Spike_A27S,Spike_Q954H,N_P13L,Spike_N501Y,Spike_P25del,N_R32del,NS3_T223I,Spike_T19I,Spike_N440K,NSP4_T492I,Spike_N460K,Spike_N679K,Spike_N764K,E_T11A,NSP6_G107del,Spike_Y505H,NSP6_A128V,NSP2_G235S,Spike_D796Y,N_G204R,Spike_T478K,N_S413R,M_A63T,Spike_R346T,NSP3_N305K,Spike_S371F,Spike_V445P,Spi…
hCoV-19/Algeria/4840/2023	EPI_ISL_18090023	2023-04-26	Africa / Algeria / Tebessa	Human		National SARS-CoV-2 genomic and variants surveillance program	Female	28	Live		Original			EG.13	GRA	(NSP12_G671S,NSP3_G489S,Spike_L24del,NSP4_T327I,Spike_S373P,Spike_N969K,Spike_H655Y,N_R203K,Spike_G142D,Spike_A27S,Spike_Q954H,N_P13L,Spike_P25del,N_R32del,Spike_V213E,NS3_T223I,Spike_T19I,Spike_H146Q,M_Q19E,Spike_N440K,NSP4_T492I,Spike_N460K,Spike_N679K,Spike_N764K,E_T11A,NSP6_G107del,Spike_D796Y,N_G204R,Spike_T478K,N_S413R,M_A63T,NSP2_K618N,Spike_S371F,Spike_V445P,NSP13_R392C,Spike_K417N,Spike_…
hCoV-19/Algeria/20423/2022	EPI_ISL_12654829	2022-03-27	Africa / Algeria / Algiers	Human			Male	27	unknown		Original			BA.2.9	GRA	(NSP5_P132H,NSP3_G489S,Spike_L24del,NSP4_T327I,Spike_S373P,Spike_Q493R,Spike_N969K,Spike_H655Y,N_R203K,Spike_V213G,Spike_G142D,Spike_A27S,Spike_Q954H,N_P13L,Spike_N501Y,Spike_P25del,N_R32del,NS3_T223I,Spike_T19I,M_Q19E,Spike_N440K,NSP4_T492I,Spike_N679K,Spike_N764K,NSP6_G107del,Spike_Y505H,Spike_D796Y,N_G204R,N_S413R,M_A63T,Spike_S371F,NS3_H78Y,Spike_K417N,NSP13_R392C,Spike_T376A,NSP6_S106del,NSP…
hCoV-19/Algeria/19947/2022	EPI_ISL_12654828	2022-03-22	Africa / Algeria / Bouira	Human			Male	80	unknown		Original			BA.2	GRA	(NSP5_P132H,NSP3_S284G,NSP3_G489S,Spike_L24del,NSP4_T327I,Spike_S373P,Spike_Q493R,Spike_N969K,Spike_H655Y,N_R203K,Spike_V213G,Spike_G142D,Spike_A27S,Spike_Q954H,Spike_N501Y,Spike_P25del,N_R32del,NS3_T223I,Spike_T19I,M_Q19E,Spike_N440K,NSP4_T492I,Spike_N679K,Spike_N764K,NSP6_G107del,Spike_Y505H,Spike_D796Y,N_G204R,Spike_T478K,N_S413R,M_A63T,N_Q229H,Spike_S371F,Spike_K417N,NSP13_R392C,Spike_T376A,N…
hCoV-19/Algeria/16723/2022	EPI_ISL_12654827	2022-02-22	Africa / Algeria / Algiers	Human			Female	72	unknown		Original			BA.2	GRA	(NSP5_P132H,NSP3_G489S,Spike_L24del,NSP4_T327I,Spike_S373P,Spike_Q493R,Spike_N969K,Spike_H655Y,N_R203K,Spike_V213G,Spike_G142D,Spike_A27S,Spike_Q954H,N_P13L,Spike_N501Y,Spike_P25del,N_R32del,NS3_T223I,Spike_T19I,M_Q19E,Spike_N440K,NSP4_T492I,Spike_N679K,Spike_N764K,NSP6_G107del,Spike_Y505H,Spike_D796Y,N_G204R,Spike_T478K,N_S413R,M_A63T,Spike_S371F,Spike_K417N,NSP13_R392C,Spike_T376A,NSP6_S106del,…
hCoV-19/Algeria/16372/2022	EPI_ISL_12654826	2022-02-20	Africa / Algeria / Algiers	Human			Male	73	unknown		Original			BA.2	GRA	(NSP5_P132H,NSP3_G489S,Spike_L24del,NSP4_T327I,Spike_S373P,Spike_Q493R,Spike_N969K,Spike_H655Y,N_R203K,Spike_V213G,Spike_G142D,Spike_A27S,Spike_Q954H,N_P13L,Spike_N501Y,Spike_P25del,N_R32del,NS3_T223I,Spike_T19I,M_Q19E,Spike_N440K,NSP4_T492I,Spike_N679K,Spike_N764K,NSP6_G107del,Spike_Y505H,Spike_D796Y,N_G204R,Spike_T478K,N_S413R,M_A63T,Spike_S371F,Spike_K417N,NSP13_R392C,Spike_T376A,NSP6_S106del,…
hCoV-19/Algeria/19994/2022	EPI_ISL_12654825	2022-03-23	Africa / Algeria / Bouira	Human			Male	62	unknown		Original			BA.2.65	GRA	(NSP5_P132H,NSP3_G489S,Spike_L24del,NSP4_T327I,Spike_S373P,Spike_Q493R,Spike_N969K,Spike_H655Y,N_R203K,Spike_V213G,Spike_G142D,Spike_A27S,Spike_Q954H,N_P13L,Spike_N501Y,Spike_P25del,N_R32del,NS3_T223I,Spike_T19I,M_Q19E,Spike_N440K,NSP4_T492I,Spike_N679K,Spike_N764K,NSP6_G107del,Spike_Y505H,Spike_D796Y,N_G204R,Spike_T478K,N_S413R,NSP3_L741F,M_A63T,Spike_S371F,Spike_K417N,NSP13_R392C,Spike_T376A,NS…
hCoV-19/Algeria/16564/2022	EPI_ISL_12654824	2022-02-21	Africa / Algeria / Algiers	Human			Female	58	unknown		Original			BA.2	GRA	(NSP5_P132H,NSP3_G489S,Spike_L24del,NSP4_T327I,Spike_S373P,Spike_H655Y,Spike_Q493R,Spike_N969K,N_R203K,Spike_G142D,Spike_V213G,Spike_A27S,Spike_Q954H,N_P13L,Spike_N501Y,Spike_P25del,N_R32del,NS3_T223I,Spike_T19I,M_Q19E,Spike_N440K,NSP4_T492I,Spike_N679K,Spike_N764K,NSP6_G107del,Spike_Y505H,Spike_D796Y,N_G204R,Spike_T478K,N_S413R,M_A63T,Spike_S371F,Spike_K417N,NSP13_R392C,Spike_T376A,NSP6_S106del,…
hCoV-19/Algeria/17363/2022	EPI_ISL_12654823	2022-02-27	Africa / Algeria / Bouira	Human			Male	68	unknown		Original			B.1.617.2	GK	(N_G215C,N_K387R,N_D63G,NSP15_P65S,NSP12_G671S,NSP3_V239I,NS3_S26L,NSP3_A614V,Spike_P681R,NSP3_D1079Y,NSP3_P1228L,NSP3_A488S,NSP4_T492I,Spike_T19R,N_D377Y,M_I82T,NSP2_A127V,Spike_D950N,NS3_E261V,NS7b_T40I,NSP13_P77L,Spike_F186S,NSP3_V351A,NSP3_P1469S,Spike_T478K,NSP6_T77A,NSP12_P323L,Spike_D614G,NSP4_V167L,Spike_L452R,NSP6_Q208R)
hCoV-19/Algeria/18971/2022	EPI_ISL_11437945	2022-03-10	Africa / Algeria / Algiers	Human			Male	55	unknown		Original	Nasopharyngeal swab		BA.2	GRA	(NSP5_P132H,NSP3_G489S,Spike_L24del,NSP4_T327I,Spike_S373P,Spike_Q493R,Spike_N969K,Spike_H655Y,N_R203K,Spike_V213G,Spike_G142D,Spike_A27S,Spike_Q954H,N_P13L,Spike_N501Y,Spike_P25del,N_R32del,NS3_T223I,Spike_T19I,M_Q19E,Spike_N440K,NSP4_T492I,Spike_N679K,Spike_N764K,NSP6_G107del,Spike_Y505H,Spike_D796Y,N_G204R,Spike_T478K,N_S413R,M_A63T,Spike_S371F,Spike_K417N,NSP13_R392C,Spike_T376A,NSP6_S106del,…
hCoV-19/Algeria/18684/2022	EPI_ISL_11437944	2022-03-09	Africa / Algeria / Algiers	Human			Male	17	unknown		Original	Nasopharyngeal swab		BA.2	GRA	(NSP5_P132H,NSP3_G489S,Spike_L24del,NSP4_T327I,Spike_S373P,Spike_Q493R,Spike_N969K,Spike_H655Y,N_R203K,Spike_G142D,Spike_A27S,Spike_Q954H,N_P13L,Spike_N501Y,Spike_P25del,N_R32del,NS3_T223I,Spike_T19I,M_Q19E,NSP4_T492I,Spike_N679K,Spike_N764K,NSP6_G107del,Spike_Y505H,Spike_D796Y,N_G204R,Spike_T478K,N_S413R,M_A63T,Spike_S371F,Spike_K417N,NSP13_R392C,Spike_T376A,NSP6_S106del,Spike_G339D,Spike_R408S,…
hCoV-19/Algeria/16351/2022	EPI_ISL_11437943	2022-02-19	Africa / Algeria / Djelfa	Human			Male	81	unknown		Original	Nasopharyngeal swab		BA.2	GRA	(NSP5_P132H,NSP3_N1805S,NSP3_G489S,Spike_L24del,NSP4_T327I,Spike_S373P,Spike_Q493R,Spike_N969K,Spike_H655Y,N_R203K,Spike_V213G,Spike_G142D,Spike_A27S,Spike_Q954H,N_P13L,Spike_N501Y,Spike_P25del,N_R32del,NS3_T223I,Spike_T19I,M_Q19E,Spike_N440K,NSP4_T492I,Spike_N679K,Spike_N764K,NSP6_G107del,Spike_Y505H,Spike_D796Y,N_G204R,Spike_T478K,N_S413R,M_A63T,Spike_S371F,Spike_K417N,NSP13_R392C,NSP1_L27F,Spi…
hCoV-19/Algeria/16733/2022	EPI_ISL_11437942	2022-02-22	Africa / Algeria / Medea	Human			Female	32	unknown		Original	Nasopharyngeal swab		BA.2	GRA	(NSP5_P132H,NSP3_G489S,Spike_L24del,NSP4_T327I,Spike_S373P,Spike_Q493R,Spike_N969K,Spike_H655Y,N_R203K,Spike_V213G,Spike_G142D,Spike_A27S,Spike_Q954H,Spike_N501Y,Spike_P25del,N_R32del,NS3_T223I,Spike_T19I,M_Q19E,Spike_N440K,NSP4_T492I,Spike_N679K,Spike_N764K,NSP6_G107del,Spike_Y505H,Spike_D796Y,N_G204R,Spike_T478K,N_S413R,M_A63T,NSP1_H134L,Spike_S371F,Spike_W64R,Spike_K417N,NSP13_R392C,Spike_T376…
hCoV-19/Algeria/16509/2022	EPI_ISL_11437939	2022-02-21	Africa / Algeria / Blida	Human			Female	42	unknown		Original	Nasopharyngeal swab		BA.1.1	GRA	(NSP5_P132H,Spike_H69del,Spike_T95I,Spike_A67V,NSP6_S106del,Spike_N969K,Spike_H655Y,Spike_N856K,N_R203K,Spike_G142D,NSP3_A1892T,Spike_Q954H,Spike_G339D,N_P13L,NSP1_H83del,NSP3_L1266I,N_R32del,NSP3_S1265del,NSP14_I42V,Spike_P681H,Spike_Y144del,M_Q19E,NSP1_G82del,N_S33del,NSP4_T492I,NSP6_L105del,Spike_N679K,Spike_N764K,NSP6_G107del,N_E31del,NSP3_K38R,Spike_R346K,NSP6_I189V,Spike_T547K,Spike_D796Y,N…
hCoV-19/Algeria/16502/2022	EPI_ISL_11437938	2022-02-21	Africa / Algeria / Algiers	Human			Male	77	unknown		Original	Nasopharyngeal swab		BA.1.1	GRA	(NSP5_P132H,Spike_H69del,Spike_T95I,Spike_A67V,NSP6_S106del,Spike_N969K,Spike_H655Y,Spike_N856K,N_R203K,Spike_G142D,NSP3_A1892T,Spike_Q954H,Spike_G339D,N_P13L,NSP3_L1266I,N_R32del,NSP3_S1265del,NSP14_I42V,Spike_P681H,Spike_Y144del,M_Q19E,N_S33del,NSP4_T492I,NSP6_L105del,Spike_N679K,Spike_N764K,NSP6_G107del,N_E31del,NSP3_K38R,Spike_R346K,NSP6_I189V,Spike_T547K,Spike_D796Y,N_G204R,Spike_V70del,Spik…
hCoV-19/Algeria/16383/2022	EPI_ISL_11437937	2022-02-20	Africa / Algeria / Blida	Human			Female	51	unknown		Original	Nasopharyngeal swab		BA.1.1	GRA	(NSP5_P132H,Spike_H69del,Spike_T95I,Spike_A67V,NSP6_S106del,Spike_N969K,Spike_H655Y,Spike_N856K,N_R203K,Spike_G142D,NSP3_A1892T,Spike_Q954H,Spike_G339D,N_P13L,NSP3_L1266I,N_R32del,NSP3_S1265del,NSP14_I42V,Spike_P681H,Spike_Y144del,M_Q19E,N_S33del,NSP4_T492I,NSP6_L105del,Spike_N679K,Spike_N764K,NSP6_G107del,NS3_K21E,N_E31del,NSP3_K38R,Spike_R346K,NSP6_I189V,Spike_T547K,Spike_D796Y,N_G204R,Spike_V7…
hCoV-19/Algeria/16367/2022	EPI_ISL_11437936	2022-02-20	Africa / Algeria / Medea	Human			Male	69	unknown		Original	Nasopharyngeal swab		BA.1.18	GRA	(NSP5_P132H,Spike_H69del,Spike_T95I,Spike_A67V,NSP6_S106del,Spike_N969K,Spike_H655Y,Spike_N856K,N_R203K,Spike_G142D,NSP3_A1892T,Spike_Q954H,Spike_G339D,NS3_D155Y,N_P13L,NSP3_L1266I,N_R32del,NSP3_S1265del,NSP14_I42V,Spike_P681H,Spike_Y144del,M_Q19E,N_S33del,NSP4_T492I,NSP14_V14I,NSP6_L105del,NSP3_T1004I,Spike_N679K,Spike_N764K,NSP6_G107del,N_E31del,NSP3_K38R,NSP6_I189V,Spike_T547K,Spike_D796Y,N_G2…
hCoV-19/Algeria/28964/2023	EPI_ISL_17985294	2023-04-18	Africa / Algeria / Oran	Human		National SARS-CoV-2 genomic and variants surveillance program	unknown	unknown	Live		Original			XBB.1.5.63	GRA	(NSP5_P132H,NSP12_G671S,NSP3_G489S,Spike_L24del,Spike_S373P,Spike_N969K,Spike_H655Y,N_R203K,Spike_G142D,Spike_A27S,Spike_Q954H,N_P13L,Spike_N501Y,Spike_P25del,N_R32del,Spike_V213E,NS3_T223I,Spike_T19I,Spike_H146Q,M_Q19E,Spike_N440K,NSP4_T492I,Spike_N460K,Spike_N679K,Spike_N764K,E_T11A,NSP6_G107del,Spike_Y505H,Spike_D796Y,N_G204R,Spike_T478K,N_S413R,M_A63T,Spike_R346T,Spike_S371F,Spike_V445P,Spike…
hCoV-19/Algeria/28959/2023	EPI_ISL_17985293	2023-04-17	Africa / Algeria / Oran	Human		National SARS-CoV-2 genomic and variants surveillance program	unknown	unknown	Live		Original			XBB.1.9.1	GRA	(NSP5_P132H,NSP12_G671S,NSP3_G489S,Spike_L24del,Spike_S373P,Spike_N969K,Spike_H655Y,N_R203K,Spike_G142D,Spike_A27S,Spike_Q954H,N_P13L,Spike_N501Y,Spike_P25del,N_R32del,Spike_V213E,NS3_T223I,Spike_T19I,M_Q19E,Spike_N440K,NSP4_T492I,Spike_N460K,NSP15_D282N,Spike_N679K,Spike_N764K,E_T11A,NSP6_G107del,Spike_Y505H,Spike_D796Y,Spike_H146del,N_G204R,Spike_T478K,N_S413R,M_A63T,Spike_R346T,Spike_S371F,Spi…
hCoV-19/Algeria/28991/2023	EPI_ISL_17985288	2023-04-29	Africa / Algeria / Oran	Human		National SARS-CoV-2 genomic and variants surveillance program	Female	87	Live		Original			FW.2	GRA	(NSP5_P132H,NSP12_G671S,NSP3_G489S,Spike_L24del,Spike_S373P,Spike_N969K,Spike_H655Y,N_R203K,Spike_G142D,Spike_A27S,Spike_Q954H,N_P13L,NSP1_H83del,Spike_N501Y,Spike_P25del,N_R32del,Spike_V213E,NS3_T223I,Spike_T19I,Spike_H146Q,Spike_N440K,NSP4_T492I,Spike_N460K,Spike_E340Q,Spike_N679K,Spike_N764K,E_T11A,NSP6_G107del,Spike_Y505H,NSP1_V84del,NS8_M1V,Spike_D796Y,N_G204R,Spike_T478K,N_S413R,M_A63T,Spik…
hCoV-19/Algeria/5167/2023	EPI_ISL_17985280	2023-05-08	Africa / Algeria / Medea	Human		National SARS-CoV-2 genomic and variants surveillance program	Female	38	Live		Original			XBB.1.9.1	GRA	(NSP5_P132H,NSP12_G671S,NSP3_G489S,NSP4_T327I,Spike_S373P,Spike_N969K,Spike_H655Y,N_R203K,Spike_G142D,Spike_Q954H,N_P13L,N_R32del,Spike_V213E,NS3_T223I,Spike_H146Q,M_Q19E,Spike_N440K,NSP4_T492I,Spike_N460K,NS7b_F13del,Spike_N679K,Spike_N764K,E_T11A,NSP6_G107del,Spike_Y505H,Spike_D796Y,N_G204R,Spike_T478K,N_S413R,M_A63T,NSP16_K160R,Spike_S371F,Spike_V445P,NSP3_L312I,NSP13_R392C,Spike_K417N,Spike_L…
hCoV-19/Algeria/17760/2022	EPI_ISL_11290259	2022-03-01	Africa / Algeria / Algiers	Human			Female	10	unknown		Original	Oropharyngeal swab		BA.2	GRA	(NSP5_P132H,Spike_L176F,NSP3_G489S,Spike_L24del,NSP4_T327I,Spike_S373P,Spike_N969K,Spike_H655Y,N_R203K,Spike_V213G,Spike_G142D,Spike_A27S,Spike_Q954H,N_P13L,Spike_P25del,N_R32del,NS3_T223I,Spike_T19I,M_Q19E,NSP4_T492I,Spike_N679K,Spike_N764K,NSP6_G107del,Spike_D796Y,N_G204R,N_S413R,M_A63T,Spike_S371F,Spike_K417N,NSP13_R392C,Spike_T376A,NSP6_S106del,Spike_G339D,Spike_R408S,NSP4_L438F,NSP14_I42V,Sp…
hCoV-19/Algeria/17575/2022	EPI_ISL_11290258	2022-02-28	Africa / Algeria / Algiers	Human			Male	45	unknown		Original	Oropharyngeal swab		BA.1.1	GRA	(NSP5_P132H,Spike_H69del,Spike_T95I,Spike_A67V,NSP6_S106del,Spike_N969K,Spike_H655Y,Spike_N856K,N_R203K,Spike_G142D,NSP3_A1892T,Spike_Q954H,Spike_G339D,N_P13L,NSP3_L1266I,N_R32del,NSP3_S1265del,NSP14_I42V,Spike_P681H,Spike_Y144del,M_Q19E,N_S33del,NSP4_T492I,NSP6_L105del,Spike_N679K,Spike_N764K,NSP6_G107del,N_E31del,NSP3_K38R,Spike_R346K,NSP6_I189V,Spike_T547K,Spike_D796Y,N_G204R,Spike_V70del,Spik…
hCoV-19/Algeria/17459/2022	EPI_ISL_11290257	2022-02-28	Africa / Algeria / Algiers	Human			Male	49	unknown		Original	Oropharyngeal swab		BA.2	GRA	(NSP5_P132H,NSP3_G489S,Spike_L24del,NSP4_T327I,Spike_S373P,Spike_H655Y,Spike_N969K,N_R203K,Spike_G142D,Spike_V213G,Spike_A27S,Spike_Q954H,N_P13L,Spike_P25del,N_R32del,NS3_T223I,Spike_T19I,M_Q19E,NSP4_T492I,Spike_N679K,Spike_N764K,NS7b_T40I,NSP6_G107del,Spike_D796Y,N_G204R,Spike_T478K,N_S413R,M_A63T,Spike_S371F,Spike_K417N,NSP13_R392C,Spike_T376A,NSP6_S106del,Spike_G339D,Spike_R408S,NSP4_L438F,NSP…
hCoV-19/Algeria/17368/2022	EPI_ISL_11290256	2022-02-27	Africa / Algeria / Bouira	Human			Female	41	unknown		Original	Oropharyngeal swab		BA.2	GRA	(NSP5_P132H,Spike_L24del,NSP3_G489S,NSP4_T327I,Spike_S373P,Spike_H655Y,Spike_N969K,Spike_Q493R,N_R203K,Spike_V213G,Spike_G142D,Spike_A27S,Spike_Q954H,N_P13L,Spike_P25del,Spike_N501Y,N_R32del,NS3_T223I,Spike_T19I,M_Q19E,Spike_N440K,NSP4_T492I,NSP13_H164Y,Spike_N679K,Spike_N764K,NSP6_G107del,Spike_Y505H,Spike_D796Y,N_G204R,Spike_T478K,N_S413R,M_A63T,Spike_S371F,NSP13_R392C,Spike_K417N,NSP6_S106del,…
hCoV-19/Algeria/17360/2022	EPI_ISL_11290255	2022-02-27	Africa / Algeria / Bouira	Human			Male	79	unknown		Original	Oropharyngeal swab		BA.2	GRA	(NSP5_P132H,NSP3_G489S,Spike_L24del,NSP4_T327I,Spike_S373P,Spike_N969K,Spike_H655Y,N_R203K,Spike_V213G,Spike_G142D,Spike_A27S,Spike_Q954H,N_P13L,Spike_P25del,N_R32del,NS3_T223I,Spike_T19I,M_Q19E,NSP4_T492I,Spike_N679K,Spike_N764K,NSP6_G107del,Spike_D796Y,N_G204R,N_S413R,M_A63T,Spike_K417N,NSP13_R392C,Spike_T376A,NSP6_S106del,Spike_G339D,Spike_R408S,NSP4_L438F,NSP14_I42V,NSP4_L264F,Spike_P681H,NSP…
hCoV-19/Algeria/17305/2022	EPI_ISL_11290254	2022-02-27	Africa / Algeria / Bouira	Human			Female	86	unknown		Original	Oropharyngeal swab		BA.2	GRA	(NSP5_P132H,NSP3_G489S,Spike_L24del,NSP4_T327I,Spike_S373P,Spike_N969K,Spike_H655Y,N_R203K,Spike_V213G,Spike_G142D,Spike_A27S,Spike_Q954H,N_P13L,Spike_P25del,N_R32del,NS3_T223I,Spike_T19I,M_Q19E,NSP4_T492I,NSP1_R124C,Spike_N679K,Spike_N764K,NSP6_G107del,Spike_D796Y,N_G204R,Spike_T478K,N_S413R,M_A63T,Spike_S371F,Spike_K417N,NSP13_R392C,NSP6_S106del,Spike_T376A,Spike_G339D,Spike_R408S,NSP4_L438F,NS…
hCoV-19/Algeria/17302/2022	EPI_ISL_11290253	2022-02-27	Africa / Algeria / Bouira	Human			Female	32	unknown		Original	Oropharyngeal swab		BA.2	GRA	(NSP5_P132H,NSP3_G489S,Spike_L24del,NSP4_T327I,Spike_S373P,Spike_H655Y,Spike_N969K,N_R203K,Spike_G142D,Spike_A27S,Spike_Q954H,N_P13L,Spike_P25del,N_R32del,NS3_T223I,Spike_T19I,M_Q19E,NSP4_T492I,Spike_N679K,Spike_N764K,NSP6_G107del,NSP3_T1127I,Spike_D796Y,N_G204R,N_S413R,M_A63T,Spike_S371F,Spike_K417N,NSP13_R392C,Spike_T376A,NSP6_S106del,Spike_G339D,NSP3_A614V,Spike_R408S,NSP4_L438F,NSP14_I42V,NSP…
hCoV-19/Algeria/17145/2022	EPI_ISL_11290251	2022-02-26	Africa / Algeria / Bouira	Human			Female	67	unknown		Original	Oropharyngeal swab		BA.2	GRA	(NSP5_P132H,NSP3_G489S,Spike_L24del,NSP4_T327I,Spike_S373P,Spike_N969K,Spike_H655Y,N_R203K,Spike_V213G,Spike_G142D,Spike_A27S,Spike_Q954H,N_P13L,Spike_P25del,N_R32del,NS3_T223I,Spike_T19I,M_Q19E,NSP4_T492I,Spike_N679K,Spike_N764K,NSP6_G107del,Spike_D796Y,N_G204R,Spike_T478K,N_S413R,M_A63T,Spike_K417N,NSP13_R392C,Spike_T376A,NSP6_S106del,Spike_G339D,Spike_R408S,NSP4_L438F,NSP14_I42V,Spike_P681H,NS…
hCoV-19/Algeria/122556/2020	EPI_ISL_12156722	2020-11-14	Africa / Algeria / Bouira	Human			Male	80	unknown		Original	Nasopharyngeal swab		B.1	G	(NSP7_T45I,M_H125Y,NSP12_P323L,Spike_D614G,NSP12_P227L)
hCoV-19/Algeria/11814/2020	EPI_ISL_12156725	2020-05-02	Africa / Algeria / Medea	Human			Female	82	unknown		Original	Nasal		B.1	GH	(Spike_A27V,NS3_Q57H,NSP2_T85I,NSP12_P323L,Spike_D614G)
hCoV-19/Algeria/126814/2020	EPI_ISL_12156719	2020-11-19	Africa / Algeria / Algiers	Human			Male	72	unknown		Original	Nasopharyngeal swab		B.1.597	GH	(N_D399Y,NSP12_M629I,NSP6_V149A,NSP7_L56F,NS3_Q57H,NSP2_T85I,NSP3_Y221C,NSP13_T250I,NSP12_P323L,Spike_D614G,NSP12_T226M)
hCoV-19/Algeria/12399/2023	EPI_ISL_18842773	2023-11-06	Africa / Algeria / Algiers	Human		National SARS-CoV-2 genomic and variants surveillance program	Female	52	Live		Original			BA.2.86 (consensus call)	GRA	(Spike_H69del,Spike_T95I,Spike_S50L,Spike_L24del,Spike_S373P,Spike_E484K,Spike_H655Y,Spike_N969K,Spike_G142D,Spike_V213G,Spike_R21T,Spike_A27S,Spike_Q954H,Spike_F157S,Spike_N501Y,Spike_P25del,Spike_S939F,Spike_T19I,Spike_N440K,Spike_N460K,Spike_N679K,Spike_N764K,Spike_L212I,Spike_Y505H,Spike_R403K,Spike_L216F,Spike_E554K,Spike_D796Y,Spike_T478K,Spike_V127F,Spike_N481K,Spike_S371F,Spike_P1143L,Spi…
hCoV-19/Algeria/12335/2023	EPI_ISL_18842772	2023-11-05	Africa / Algeria / Medea	Human		National SARS-CoV-2 genomic and variants surveillance program	Female	89	Live		Original			Unassigned	GRA	(Spike_S371F,Spike_V445P,Spike_K417N,Spike_L368I,Spike_S373P,Spike_N969K,Spike_H655Y,Spike_T376A,Spike_G142D,Spike_F490S,Spike_Q954H,Spike_F486P,Spike_R408S,Spike_N501Y,Spike_V213E,Spike_G339H,Spike_T19I,Spike_P681H,Spike_H146Q,Spike_V83A,Spike_N440K,Spike_S375F,Spike_N460K,Spike_D405N,Spike_Q498R,Spike_G446S,Spike_Q183E,Spike_N679K,Spike_N764K,Spike_S477N,Spike_Y505H,Spike_D796Y,Spike_E484A,Spik…
hCoV-19/Algeria/12380/2023	EPI_ISL_18842771	2023-11-05	Africa / Algeria / Algiers	Human		National SARS-CoV-2 genomic and variants surveillance program	Male	unknown	Live		Original			Unassigned	GRA	(Spike_S371F,Spike_V445P,Spike_K417N,Spike_L368I,Spike_S373P,Spike_N969K,Spike_H655Y,Spike_T376A,Spike_G142D,Spike_F490S,Spike_Q954H,Spike_F486P,Spike_R408S,Spike_N501Y,Spike_V213E,Spike_G339H,Spike_T19I,Spike_P681H,Spike_H146Q,Spike_V83A,Spike_N440K,Spike_S375F,Spike_N460K,Spike_D405N,Spike_Q498R,Spike_G446S,Spike_Q183E,Spike_N679K,Spike_N764K,Spike_S477N,Spike_Y505H,Spike_D796Y,Spike_E484A,Spik…
hCoV-19/Algeria/12342/2023	EPI_ISL_18842770	2023-11-05	Africa / Algeria / Algiers	Human		National SARS-CoV-2 genomic and variants surveillance program	Male	unknown	Live		Original			Unassigned	GRA	(Spike_S371F,Spike_V445P,Spike_K417N,Spike_L368I,Spike_S373P,Spike_T376A,Spike_N969K,Spike_H655Y,Spike_G142D,Spike_F490S,Spike_Q954H,Spike_A701V,Spike_F486P,Spike_R408S,Spike_N501Y,Spike_V213E,Spike_G339H,Spike_T19I,Spike_P681H,Spike_H146Q,Spike_V83A,Spike_N440K,Spike_S375F,Spike_N460K,Spike_D405N,Spike_F456L,Spike_Q498R,Spike_G446S,Spike_Q183E,Spike_N679K,Spike_N764K,Spike_S477N,Spike_Y505H,Spik…
hCoV-19/Algeria/12338/2023	EPI_ISL_18842769	2023-11-05	Africa / Algeria / Algiers	Human		National SARS-CoV-2 genomic and variants surveillance program	Male	unknown	Live		Original			Unassigned	GRA	(Spike_S371F,Spike_V445P,Spike_K417N,Spike_L368I,Spike_S373P,Spike_N969K,Spike_H655Y,Spike_T376A,Spike_G142D,Spike_F490S,Spike_Q954H,Spike_F486P,Spike_N501Y,Spike_R408S,Spike_V213E,Spike_G339H,Spike_T19I,Spike_P681H,Spike_H146Q,Spike_V83A,Spike_N440K,Spike_S375F,Spike_N460K,Spike_D405N,Spike_Q498R,Spike_G446S,Spike_Q183E,Spike_N679K,Spike_N764K,Spike_S477N,Spike_Y505H,Spike_D796Y,Spike_E484A,Spik…
hCoV-19/Algeria/12337/2023	EPI_ISL_18842768	2023-11-05	Africa / Algeria / Algiers	Human		National SARS-CoV-2 genomic and variants surveillance program	Female	unknown	Live		Original			Unassigned	GRA	(Spike_S371F,Spike_V445P,Spike_K417N,Spike_L368I,Spike_S373P,Spike_T376A,Spike_N969K,Spike_H655Y,Spike_G142D,Spike_F490S,Spike_Q954H,Spike_F486P,Spike_R408S,Spike_N501Y,Spike_V213E,Spike_G339H,Spike_T19I,Spike_P681H,Spike_H146Q,Spike_V83A,Spike_N440K,Spike_S375F,Spike_N460K,Spike_D405N,Spike_Q498R,Spike_G446S,Spike_Q183E,Spike_N679K,Spike_N764K,Spike_S477N,Spike_Y505H,Spike_D796Y,Spike_E484A,Spik…
hCoV-19/Algeria/12336/2023	EPI_ISL_18842767	2023-11-05	Africa / Algeria / Algiers	Human		National SARS-CoV-2 genomic and variants surveillance program	Male	unknown	Live		Original			Unassigned	GRA	(Spike_S371F,Spike_V445P,Spike_K417N,Spike_L368I,Spike_S373P,Spike_N969K,Spike_H655Y,Spike_T376A,Spike_G142D,Spike_F490S,Spike_F486P,Spike_Q954H,Spike_N501Y,Spike_R408S,Spike_G339H,Spike_V213E,Spike_T19I,Spike_P681H,Spike_H146Q,Spike_V83A,Spike_N440K,Spike_S375F,Spike_N460K,Spike_D405N,Spike_Q498R,Spike_G446S,Spike_Q183E,Spike_N679K,Spike_S477N,Spike_N764K,Spike_Y505H,Spike_E484A,Spike_D796Y,Spik…
hCoV-19/Algeria/12219/2023	EPI_ISL_18842765	2023-10-31	Africa / Algeria / Algiers	Human		National SARS-CoV-2 genomic and variants surveillance program	Male	unknown	Live		Original			Unassigned	GRA	(Spike_S371F,Spike_V445P,Spike_K417N,Spike_L368I,Spike_S373P,Spike_N969K,Spike_H655Y,Spike_T376A,Spike_G142D,Spike_F490S,Spike_F486P,Spike_Q954H,Spike_N501Y,Spike_R408S,Spike_G339H,Spike_V213E,Spike_T19I,Spike_P681H,Spike_H146Q,Spike_V83A,Spike_N440K,Spike_S375F,Spike_N460K,Spike_D405N,Spike_Q498R,Spike_G446S,Spike_Q183E,Spike_N679K,Spike_S477N,Spike_N764K,Spike_Y505H,Spike_E484A,Spike_D796Y,Spik…
hCoV-19/Algeria/12158/2023	EPI_ISL_18842764	2023-10-30	Africa / Algeria / Algiers	Human		National SARS-CoV-2 genomic and variants surveillance program	unknown	unknown	Live		Original			Unassigned	GRA	(Spike_S371F,Spike_N185D,Spike_V445P,Spike_K417N,Spike_L368I,Spike_S373P,Spike_H655Y,Spike_N969K,Spike_T376A,Spike_G142D,Spike_F490S,Spike_F486P,Spike_Q954H,Spike_R408S,Spike_N501Y,Spike_G339H,Spike_V213E,Spike_T19I,Spike_P681H,Spike_V83A,Spike_D253G,Spike_N440K,Spike_S375F,Spike_N460K,Spike_D405N,Spike_Q498R,Spike_G446S,Spike_Q183E,Spike_N679K,Spike_N764K,Spike_S477N,Spike_Y505H,Spike_E484A,Spik…
hCoV-19/Algeria/120/2023	EPI_ISL_18822101	2023-12-31	Africa / Algeria / Constantine	Human		Sentinel surveillance (ILI)	Female	11 months	Live		Original	Nasopharyngeal swab		JN.1	GRA	(Spike_H69del,Spike_S50L,Spike_L24del,Spike_S373P,Spike_N969K,Spike_E484K,Spike_H655Y,Spike_G142D,Spike_V213G,Spike_R21T,Spike_A27S,Spike_Q954H,Spike_N501Y,Spike_F157S,Spike_P25del,Spike_S939F,Spike_T19I,Spike_N440K,Spike_L455S,Spike_N460K,Spike_N679K,Spike_N764K,Spike_L212I,Spike_R403K,Spike_Y505H,Spike_L216F,Spike_E554K,Spike_D796Y,Spike_T478K,Spike_V127F,Spike_N481K,Spike_S371F,Spike_P1143L,Sp…
hCoV-19/Algeria/277/2024	EPI_ISL_18822104	2024-01-02	Africa / Algeria / Mostaganem	Human		Sentinel surveillance (ILI)	Male	65	Live		Original	Nasopharyngeal swab		JN.1	GRA	(Spike_H69del,Spike_S50L,Spike_L24del,Spike_S373P,Spike_H655Y,Spike_N969K,Spike_E484K,Spike_G142D,Spike_V213G,Spike_R21T,Spike_A27S,Spike_Q954H,Spike_F157S,Spike_N501Y,Spike_P25del,Spike_S939F,Spike_T19I,Spike_N440K,Spike_L455S,Spike_N460K,Spike_N679K,Spike_N764K,Spike_L212I,Spike_Y505H,Spike_R403K,Spike_L216F,Spike_E554K,Spike_D796Y,Spike_T478K,Spike_V127F,Spike_N481K,Spike_S371F,Spike_P1143L,Sp…
hCoV-19/Algeria/32833/2021	EPI_ISL_11926006	2021-04-27	Africa / Algeria / Bouira	Human			Female	58	unknown		Original			A.27	S	(Spike_L18F,NSP13_P77L,Spike_H655Y,NS3_V50A,NSP2_P106L,NSP6_N82S,NS7a_Q62R,NS3_P258del,NSP13_K460R,Spike_D796Y,N_D358N,Spike_N501Y,N_S202N,NSP4_D217G,NS3_N257del,NS8_L84S,Spike_L452R,Spike_A653V)
hCoV-19/Algeria/30507/2021	EPI_ISL_11926005	2021-04-19	Africa / Algeria / Bouira	Human			Male	81	unknown		Original			A.27	S	(Spike_L18F,NSP13_P77L,Spike_H655Y,NS3_V50A,NSP2_P106L,NSP6_N82S,NS7a_Q62R,NSP13_K460R,Spike_D796Y,N_D358N,Spike_N501Y,N_S202N,NSP4_D217G,NS8_L84S,Spike_L452R,Spike_A653V)
hCoV-19/Algeria/30500/2021	EPI_ISL_11926004	2021-04-19	Africa / Algeria / Bouira	Human			Male	55	unknown		Original			A.27	S	(Spike_L18F,NSP13_P77L,Spike_H655Y,NS3_V50A,NSP2_P106L,NSP6_N82S,NS7a_Q62R,NS3_P258del,NSP13_K460R,Spike_D796Y,N_D358N,Spike_N501Y,N_S202N,NSP1_R43L,NSP4_D217G,NS3_N257del,NS8_L84S,Spike_L452R,Spike_A653V)
hCoV-19/Algeria/40153/2021	EPI_ISL_11926003	2021-05-24	Africa / Algeria / Algiers	Human			Male	56	unknown		Original			A.27	S	(Spike_L18F,NSP15_A92V,NSP13_P77L,Spike_H655Y,NS3_V50A,NS3_W131C,NSP2_P106L,NSP6_N82S,NS3_P258del,Spike_D796Y,NSP3_P340L,Spike_N501Y,N_S202N,NSP4_D217G,NS3_N257del,NS8_L84S,Spike_L452R,Spike_A653V)
hCoV-19/Algeria/40131/2021	EPI_ISL_11926002	2021-05-24	Africa / Algeria / Algiers	Human			Female	50	unknown		Original			A.27	S	(Spike_L18F,Spike_G1219V,NSP13_P77L,Spike_H655Y,NS3_V50A,NSP2_K142R,NSP3_K379N,NSP2_P106L,NSP6_N82S,NSP3_E1271D,NS3_P258del,Spike_D796Y,NSP13_V348L,Spike_N501Y,NSP14_A23S,N_S202N,NSP4_D217G,NS3_N257del,NS8_L84S,Spike_L452R,Spike_A653V)
hCoV-19/Algeria/4841/2023	EPI_ISL_18830735	2023-04-27	Africa / Algeria / Tebessa	Human		National SARS-CoV-2 genomic and variants surveillance program	Female	35	Live		Original			XBB.1.9.1	GRA	(NSP5_P132H,NSP12_G671S,NSP3_G489S,NSP4_T327I,Spike_S373P,Spike_N969K,Spike_H655Y,N_R203K,Spike_G142D,Spike_Q954H,N_P13L,Spike_N501Y,N_R32del,Spike_V213E,NS3_T223I,Spike_H146Q,M_Q19E,Spike_N440K,NSP4_T492I,Spike_N460K,NSP15_D282N,Spike_N679K,Spike_N764K,E_T11A,NSP6_G107del,Spike_Y505H,Spike_D796Y,N_G204R,Spike_T478K,N_S413R,M_A63T,Spike_R346T,NSP16_K160R,Spike_S371F,Spike_V445P,NSP13_R392C,Spike_…
hCoV-19/Algeria/28920/2023	EPI_ISL_18830733	2023-03-28	Africa / Algeria / Oran	Human		National SARS-CoV-2 genomic and variants surveillance program	Female	unknown	Live		Original			XBB.1.9	GRA	(NSP5_P132H,NSP12_G671S,NSP3_G489S,Spike_L24del,NSP4_T327I,Spike_S373P,Spike_N969K,Spike_H655Y,N_R203K,Spike_G142D,Spike_A27S,Spike_Q954H,N_P13L,Spike_N501Y,Spike_P25del,N_R32del,Spike_V213E,NS3_T223I,Spike_T19I,Spike_H146Q,M_Q19E,Spike_N440K,NSP4_T492I,Spike_N460K,Spike_N679K,Spike_N764K,E_T11A,NSP6_G107del,Spike_Y505H,Spike_D796Y,N_G204R,Spike_T478K,N_S413R,M_A63T,Spike_R346T,Spike_S371F,Spike_…
hCoV-19/Algeria/4869/2023	EPI_ISL_18830731	2023-04-30	Africa / Algeria / Algiers	Human		National SARS-CoV-2 genomic and variants surveillance program	Female	29	Live		Original			XBB.1.5	GRA	(NSP5_P132H,NSP12_G671S,NSP3_G489S,Spike_L24del,NSP4_T327I,Spike_S373P,Spike_N969K,Spike_H655Y,N_R203K,Spike_G142D,Spike_A27S,Spike_Q954H,N_P13L,Spike_N501Y,Spike_P25del,N_R32del,Spike_V213E,NS3_T223I,M_Q19E,Spike_N440K,NSP4_T492I,Spike_N460K,Spike_N679K,Spike_N764K,E_T11A,NSP3_A1310V,NSP6_G107del,Spike_Y505H,Spike_D796Y,Spike_H146del,N_G204R,Spike_T478K,N_S413R,M_A63T,Spike_R346T,Spike_S371F,Spi…
hCoV-19/Algeria/4263/2023	EPI_ISL_18830727	2023-04-18	Africa / Algeria / Algiers	Human		National SARS-CoV-2 genomic and variants surveillance program	Male	unknown	Live		Original			FL.5	GRA	(NSP5_P132H,NSP12_G671S,NSP3_G489S,Spike_L24del,NSP4_T327I,Spike_S373P,Spike_N969K,Spike_H655Y,N_R203K,Spike_G142D,Spike_A27S,NSP15_A171V,Spike_Q954H,N_P13L,Spike_N501Y,Spike_P25del,N_R32del,Spike_V213E,NS3_T223I,Spike_T19I,M_Q19E,Spike_N440K,NSP4_T492I,Spike_N460K,Spike_N679K,Spike_N764K,E_T11A,NSP6_G107del,Spike_Y505H,Spike_D796Y,Spike_H146del,N_G204R,Spike_T478K,N_S413R,M_A63T,Spike_R346T,Spik…
hCoV-19/Algeria/28892/2023	EPI_ISL_18830356	2023-03-02	Africa / Algeria / Oran	Human		National SARS-CoV-2 genomic and variants surveillance program	Male	51	Live		Original			XBB.1.5	GRA	(NSP5_P132H,Spike_Q675R,NSP12_G671S,NSP3_G489S,Spike_L24del,NSP4_T327I,Spike_S373P,Spike_N969K,Spike_H655Y,N_R203K,Spike_G142D,NSP1_M85V,Spike_A27S,Spike_Q954H,N_P13L,NSP1_H83del,Spike_N501Y,Spike_P25del,N_R32del,Spike_V213E,NS3_T223I,Spike_T19I,M_Q19E,Spike_N440K,NSP4_T492I,Spike_N460K,Spike_N679K,Spike_N764K,E_T11A,NSP6_G107del,Spike_Y505H,NSP1_V84del,Spike_D796Y,N_G204R,Spike_T478K,N_S413R,M_A…
hCoV-19/Algeria/3020/2023	EPI_ISL_18830352	2023-03-13	Africa / Algeria / Algiers	Human		National SARS-CoV-2 genomic and variants surveillance program	Female	30	Live		Original			FL.18	GRA	(NSP5_P132H,NSP12_G671S,NSP3_G489S,Spike_L24del,NSP4_T327I,Spike_S373P,Spike_N969K,Spike_H655Y,N_R203K,Spike_G142D,Spike_A27S,Spike_Q954H,N_P13L,Spike_N501Y,Spike_P25del,N_R32del,Spike_V213E,NS3_T223I,Spike_T19I,M_Q19E,Spike_N440K,NSP4_T492I,Spike_N460K,Spike_N679K,Spike_N764K,E_T11A,NSP6_G107del,Spike_Y505H,Spike_D796Y,Spike_H146del,N_G204R,Spike_T478K,N_S413R,M_A63T,Spike_R346T,Spike_S371F,Spik…
hCoV-19/Algeria/2887/2023	EPI_ISL_18830351	2023-03-10	Africa / Algeria / Algiers	Human		National SARS-CoV-2 genomic and variants surveillance program	Male	unknown	Live		Original			XBB.1.5	GRA	(NSP5_P132H,NSP12_G671S,NSP3_G489S,Spike_L24del,NSP4_T327I,Spike_S373P,Spike_N969K,Spike_H655Y,N_R203K,Spike_G142D,Spike_A27S,Spike_Q954H,N_P13L,Spike_N501Y,Spike_P25del,N_R32del,Spike_V213E,NS3_T223I,Spike_T19I,Spike_H146Q,M_Q19E,Spike_N440K,NSP4_T492I,Spike_N460K,Spike_N679K,Spike_N764K,E_T11A,NSP6_G107del,Spike_Y505H,Spike_D796Y,N_G204R,Spike_T478K,N_S413R,M_A63T,Spike_R346T,Spike_S371F,Spike_…
hCoV-19/Algeria/2528/2023	EPI_ISL_18830350	2023-03-02	Africa / Algeria / Tebessa	Human		National SARS-CoV-2 genomic and variants surveillance program	Male	54	Live		Original			XBB.1.5.63	GRA	(NSP5_P132H,NSP12_G671S,NSP3_G489S,Spike_L24del,NSP4_T327I,Spike_S373P,Spike_N969K,Spike_H655Y,N_R203K,Spike_G142D,Spike_A27S,Spike_Q954H,Spike_N501Y,Spike_P25del,N_R32del,Spike_V213E,NS3_T223I,Spike_T19I,Spike_H146Q,M_Q19E,Spike_N440K,NSP4_T492I,Spike_N460K,Spike_N679K,Spike_N764K,E_T11A,NSP6_G107del,NSP12_T319I,Spike_Y505H,Spike_D796Y,N_G204R,Spike_T478K,N_S413R,M_A63T,Spike_R346T,Spike_S371F,N…
hCoV-19/Algeria/2517/2023	EPI_ISL_18830349	2023-03-02	Africa / Algeria / Algiers	Human		National SARS-CoV-2 genomic and variants surveillance program	Female	22	Live		Original			XBB.1.5.24	GRA	(NSP5_P132H,Spike_T51I,NSP12_G671S,NSP3_G489S,Spike_L24del,NSP4_T327I,Spike_S373P,Spike_N969K,Spike_H655Y,N_R203K,Spike_G142D,Spike_A27S,Spike_Q954H,N_P13L,Spike_N501Y,Spike_P25del,N_R32del,Spike_V213E,NS3_T223I,Spike_T19I,M_Q19E,Spike_N440K,NSP4_T492I,Spike_N460K,Spike_N679K,Spike_N764K,E_T11A,NSP6_G107del,Spike_Y505H,Spike_D796Y,Spike_H146del,N_G204R,Spike_T478K,NSP15_V172L,N_S413R,M_A63T,Spike…
hCoV-19/Algeria/27492/2022	EPI_ISL_13080456	2022-03-14	Africa / Algeria / Oran	Human			Male	47	unknown		Original	Oropharyngeal swab		BA.2	GRA	(NSP5_P132H,NSP3_G489S,Spike_L24del,NSP4_T327I,Spike_Q493R,Spike_N969K,Spike_H655Y,N_R203K,Spike_V213G,Spike_G142D,Spike_A27S,Spike_Q954H,N_P13L,Spike_N501Y,Spike_P25del,N_R32del,NS3_T223I,Spike_T19I,M_Q19E,Spike_N440K,NSP4_T492I,Spike_N679K,Spike_N764K,Spike_Y505H,NSP6_G107del,Spike_D796Y,N_G204R,Spike_T478K,N_S413R,NSP3_L741F,M_A63T,Spike_K417N,NSP6_S106del,Spike_R408S,NSP4_L438F,Spike_P681H,NS…
hCoV-19/Algeria/318/2023	EPI_ISL_18822106	2023-12-31	Africa / Algeria / Mostaganem	Human		Sentinel surveillance (ILI)	Female	41	Live		Original	Nasopharyngeal swab		JN.1	GRA	(Spike_H69del,Spike_S50L,Spike_L24del,Spike_S373P,Spike_H655Y,Spike_N969K,Spike_E484K,Spike_G142D,Spike_V213G,Spike_R21T,Spike_A27S,Spike_Q954H,Spike_F157S,Spike_P25del,Spike_N501Y,Spike_S939F,Spike_T19I,Spike_N440K,Spike_L455S,Spike_N460K,Spike_N679K,Spike_N764K,Spike_L212I,Spike_Y505H,Spike_R403K,Spike_L216F,Spike_E554K,Spike_D796Y,Spike_T478K,Spike_V127F,Spike_N481K,Spike_S371F,Spike_P1143L,Sp…
hCoV-19/Algeria/279/2024	EPI_ISL_18822105	2024-01-02	Africa / Algeria / Mostaganem	Human		Sentinel surveillance (ILI)	Female	65	Live		Original	Nasopharyngeal swab		Unassigned	GRA	(Spike_S371F,Spike_V445P,Spike_K417N,Spike_L368I,Spike_S373P,Spike_T376A,Spike_H655Y,Spike_N969K,Spike_G142D,Spike_F490S,Spike_Q954H,Spike_F486P,Spike_N501Y,Spike_R408S,Spike_V213E,Spike_G339H,Spike_T19I,Spike_P681H,Spike_V83A,Spike_H146Q,Spike_N440K,Spike_S375F,Spike_N460K,Spike_D405N,Spike_F456L,Spike_Q498R,Spike_G446S,Spike_Q183E,Spike_N679K,Spike_N764K,Spike_S477N,Spike_Y505H,Spike_E554K,Spik…
hCoV-19/Algeria/2676/2023	EPI_ISL_18822103	2023-12-27	Africa / Algeria / Mostaganem	Human		Sentinel surveillance (ILI)	Female	47	Live		Original	Nasopharyngeal swab		JN.1	GRA	(Spike_H69del,Spike_S50L,Spike_L24del,Spike_S373P,Spike_E484K,Spike_N969K,Spike_H655Y,Spike_V213G,Spike_G142D,Spike_R21T,Spike_A27S,Spike_Q954H,Spike_N501Y,Spike_P25del,Spike_F157S,Spike_S939F,Spike_T19I,Spike_N440K,Spike_L455S,Spike_N460K,Spike_N679K,Spike_N764K,Spike_L212I,Spike_R403K,Spike_Y505H,Spike_L216F,Spike_E554K,Spike_D796Y,Spike_T478K,Spike_V127F,Spike_S940F,Spike_N481K,Spike_S371F,Spi…
hCoV-19/Algeria/2283/2023	EPI_ISL_18830348	2023-02-27	Africa / Algeria / Algiers	Human		National SARS-CoV-2 genomic and variants surveillance program	Female	2	Live		Original			XBB.1.17.1	GRA	(NSP5_P132H,NSP12_G671S,NSP3_G489S,Spike_L24del,NSP4_T327I,Spike_S373P,Spike_N969K,Spike_H655Y,N_R203K,Spike_G142D,Spike_A27S,Spike_Q954H,N_P13L,Spike_N501Y,Spike_P25del,N_R32del,Spike_V213E,NS3_T223I,Spike_T19I,Spike_H146Q,M_Q19E,Spike_N440K,NSP4_T492I,Spike_N460K,Spike_N679K,Spike_N764K,E_T11A,NSP6_G107del,Spike_Y505H,NSP2_L289F,Spike_D796Y,N_G204R,Spike_T478K,N_S413R,M_A63T,NSP8_T68I,Spike_R34…
hCoV-19/Algeria/1996/2023	EPI_ISL_18830347	2023-02-20	Africa / Algeria / Algiers	Human		National SARS-CoV-2 genomic and variants surveillance program	Female	28	Live		Original			XBB.1.5	GRA	(NSP5_P132H,NSP12_G671S,NSP3_G489S,Spike_L24del,NSP4_T327I,Spike_S373P,Spike_N969K,Spike_H655Y,N_R203K,Spike_G142D,Spike_A27S,Spike_Q954H,N_P13L,Spike_N501Y,Spike_P25del,N_R32del,Spike_V213E,NS3_T223I,Spike_T19I,Spike_H146Q,M_Q19E,Spike_N440K,NSP4_T492I,Spike_N460K,Spike_N679K,Spike_N764K,E_T11A,NSP6_G107del,Spike_Y505H,NSP2_E37G,Spike_D796Y,N_G204R,Spike_T478K,N_S413R,M_A63T,Spike_R346T,Spike_S3…
hCoV-19/Algeria/092/2023	EPI_ISL_18830345	2023-02-06	Africa / Algeria / Tizi-Ouzou	Human		National SARS-CoV-2 genomic and variants surveillance program	Female	unknown	Live		Original			XBB.1.5	GRA	(NSP5_P132H,NSP12_G671S,NSP3_G489S,Spike_L24del,NSP4_T327I,Spike_S373P,Spike_N969K,Spike_H655Y,N_R203K,Spike_G142D,Spike_A27S,Spike_Q954H,N_P13L,Spike_N501Y,Spike_P25del,N_R32del,Spike_V213E,NS3_T223I,Spike_T19I,Spike_H146Q,M_Q19E,Spike_N440K,NSP4_T492I,Spike_N460K,Spike_N679K,Spike_N764K,E_T11A,NSP6_G107del,Spike_Y505H,Spike_D796Y,N_G204R,Spike_T478K,N_S413R,M_A63T,Spike_R346T,Spike_S371F,Spike_…
hCoV-19/Algeria/056/2023	EPI_ISL_18830344	2023-02-24	Africa / Algeria / Tizi-Ouzou	Human		National SARS-CoV-2 genomic and variants surveillance program	Female	unknown	Live		Original			XBB.1.17.1	GRA	(NSP5_P132H,NSP12_G671S,NSP3_G489S,Spike_L24del,NSP4_T327I,Spike_S494P,Spike_S373P,Spike_N969K,Spike_H655Y,N_R203K,Spike_G142D,Spike_A27S,Spike_Q954H,N_P13L,Spike_N501Y,Spike_P25del,N_R32del,Spike_V213E,NS3_T223I,Spike_T19I,M_Q19E,Spike_N440K,NSP4_T492I,Spike_N460K,Spike_N679K,Spike_N764K,E_T11A,NSP6_G107del,Spike_Y505H,NSP2_L289F,Spike_D796Y,Spike_H146del,N_G204R,Spike_T478K,N_S413R,M_A63T,Spike…
hCoV-19/Algeria/012/2023	EPI_ISL_18830342	2023-01-02	Africa / Algeria / Tizi-Ouzou	Human		National SARS-CoV-2 genomic and variants surveillance program	Male	unknown	Live		Original			BQ.1.1	GRA	(NSP5_P132H,Spike_H69del,NSP3_G489S,Spike_L24del,NSP3_P1200L,NSP4_T327I,Spike_S373P,Spike_N969K,Spike_H655Y,N_R203K,Spike_V213G,Spike_G142D,NSP1_M85V,Spike_A27S,Spike_Q954H,N_P13L,NSP1_H83del,Spike_N501Y,Spike_P25del,N_R32del,NS3_T223I,Spike_T19I,M_Q19E,Spike_N440K,NSP4_T492I,NSP2_D155N,Spike_N460K,N_E136D,M_D3N,Spike_N679K,Spike_N764K,NSP6_G107del,Spike_Y505H,NSP1_V84del,NSP13_N268S,Spike_D796Y,…
hCoV-19/Algeria/010/2023	EPI_ISL_18830340	2023-01-09	Africa / Algeria / Tizi-Ouzou	Human		National SARS-CoV-2 genomic and variants surveillance program	Male	unknown	Live		Original			XBB.1	GRA	(NSP5_P132H,NSP12_G671S,NSP3_G489S,Spike_L24del,NSP4_T327I,Spike_S373P,Spike_N969K,Spike_H655Y,N_R203K,Spike_G142D,Spike_A27S,Spike_Q954H,N_P13L,Spike_N501Y,Spike_P25del,N_R32del,Spike_V213E,NS3_T223I,Spike_T19I,Spike_H146Q,M_Q19E,Spike_S98F,Spike_N440K,NSP4_T492I,Spike_N460K,Spike_Q173K,Spike_N679K,Spike_N764K,E_T11A,NSP6_G107del,Spike_Y505H,Spike_D796Y,N_G204R,Spike_T478K,N_S413R,M_A63T,Spike_R…
hCoV-19/Algeria/7220/2021	EPI_ISL_11749582	2021-05-03	Africa / Algeria / Oran	Human			Male	72	unknown		Original	Other		B.1.620	G	(Spike_H69del,Spike_H245Y,NSP6_S106del,Spike_E484K,NSP2_T223I,Spike_T1027I,NSP3_M1547I,Spike_V126A,NSP13_A292S,Spike_P681H,NSP3_V1173I,NS7b_L14del,N_A220V,Spike_A243del,Spike_S477N,Spike_L244del,NSP6_G107del,Spike_D1118H,NSP6_F108del,Spike_L242del,Spike_V70del,Spike_P26S,NSP12_P323L,Spike_D614G)
hCoV-19/Algeria/242/2023	EPI_ISL_18433583	2023-04-16	Africa / Algeria / Tizi-Ouzou	Human		National SARS-CoV-2 genomic and variants surveillance program	Female	39	Live		Original	Nasopharyngeal swab		Unassigned	GRA	(Spike_S371F,Spike_V445P,Spike_K417N,Spike_L368I,Spike_S373P,Spike_N969K,Spike_T376A,Spike_H655Y,Spike_G142D,Spike_F490S,Spike_F486P,Spike_Q954H,Spike_L1244F,Spike_R408S,Spike_N501Y,Spike_V213E,Spike_G339H,Spike_T19I,Spike_P681H,Spike_V83A,Spike_H146Q,Spike_N440K,Spike_S375F,Spike_N460K,Spike_D405N,Spike_Q498R,Spike_G446S,Spike_Q183E,Spike_N679K,Spike_N764K,Spike_S477N,Spike_Y505H,Spike_D796Y,Spi…
hCoV-19/Algeria/2789/2023	EPI_ISL_18822102	2023-12-12	Africa / Algeria / Medea	Human		Non-sentinel-surveillance (hospital)	Male	76	Live		Original	Nasopharyngeal swab		JN.1	GRA	(Spike_S50L,Spike_S373P,Spike_H655Y,Spike_N969K,Spike_E484K,Spike_G142D,Spike_V213G,Spike_R21T,Spike_Q954H,Spike_N501Y,Spike_S939F,Spike_T19I,Spike_N440K,Spike_L455S,Spike_N460K,Spike_N679K,Spike_N764K,Spike_Y505H,Spike_R403K,Spike_L216F,Spike_E554K,Spike_D796Y,Spike_T478K,Spike_V127F,Spike_N481K,Spike_S371F,Spike_P1143L,Spike_N450D,Spike_K417N,Spike_ins16MPLF,Spike_T376A,Spike_V445H,Spike_F486P,…
hCoV-19/Algeria/33263/2022	EPI_ISL_14625436	2022-08-03	Africa / Algeria / Bouira	Human		National SARS-CoV-2 genomic and variants surveillance program	Female	34	Live		Original	Nasopharyngeal swab		BA.5.6	GRA	(NSP5_P132H,Spike_H69del,NSP3_G489S,Spike_L24del,NSP4_T327I,Spike_N969K,Spike_H655Y,N_R203K,Spike_V213G,Spike_G142D,Spike_A27S,Spike_Q954H,N_P13L,Spike_N501Y,Spike_P25del,N_R32del,NS3_T223I,Spike_T19I,M_Q19E,Spike_N440K,NSP4_T492I,M_D3N,Spike_N679K,Spike_N764K,NSP6_G107del,Spike_Y505H,Spike_D796Y,N_G204R,Spike_T478K,N_S413R,M_A63T,NSP16_T140I,Spike_K417N,NSP13_R392C,Spike_F486V,NSP6_S106del,NSP13…
hCoV-19/Algeria/33264/2022	EPI_ISL_14625435	2022-08-04	Africa / Algeria / Bouira	Human		National SARS-CoV-2 genomic and variants surveillance program	Male	91	Live		Original	Nasopharyngeal swab		BA.5.2.1	GRA	(NSP5_P132H,Spike_H69del,NSP3_G489S,Spike_L24del,NSP4_T327I,Spike_N969K,Spike_H655Y,N_R203K,Spike_V213G,Spike_G142D,Spike_A27S,Spike_Q954H,N_P13L,Spike_N501Y,Spike_P25del,N_R32del,NS3_T223I,Spike_T19I,M_Q19E,Spike_N440K,NSP4_T492I,N_G30del,M_D3N,Spike_N679K,Spike_N764K,NSP6_G107del,Spike_Y505H,Spike_D796Y,N_G204R,Spike_T478K,N_S413R,M_A63T,Spike_K417N,NSP13_R392C,Spike_F486V,NSP6_S106del,Spike_R4…
hCoV-19/Algeria/33268/2022	EPI_ISL_14625434	2022-08-03	Africa / Algeria / TEBESSA	Human		National SARS-CoV-2 genomic and variants surveillance program	Female	37	Live		Original	Nasopharyngeal swab		BA.5.2	GRA	(NSP5_P132H,Spike_H69del,NSP3_G489S,Spike_L24del,NSP4_T327I,Spike_N969K,Spike_H655Y,N_R203K,Spike_V213G,Spike_G142D,Spike_A27S,Spike_Q954H,N_P13L,Spike_N501Y,Spike_P25del,N_R32del,NS3_T223I,Spike_T19I,M_Q19E,Spike_N440K,NSP4_T492I,M_D3N,Spike_N679K,Spike_N764K,NSP6_G107del,Spike_Y505H,Spike_D796Y,N_G204R,Spike_T478K,N_S413R,M_A63T,Spike_K417N,NSP13_R392C,Spike_F486V,NSP6_S106del,NSP3_G277del,NSP1…
hCoV-19/Algeria/33275/2022	EPI_ISL_14625433	2022-08-04	Africa / Algeria / MEDEA	Human		National SARS-CoV-2 genomic and variants surveillance program	Female	64	Live		Original	Nasopharyngeal swab		BA.5.2	GRA	(NSP5_P132H,Spike_H69del,NSP3_G489S,Spike_L24del,NSP4_T327I,Spike_N969K,Spike_H655Y,N_R203K,Spike_V213G,Spike_G142D,Spike_A27S,Spike_Q954H,N_P13L,Spike_N501Y,Spike_P25del,N_R32del,NS3_T223I,Spike_T19I,M_Q19E,Spike_N440K,NSP4_T492I,M_D3N,Spike_N679K,Spike_N764K,NSP6_G107del,Spike_Y505H,Spike_D796Y,N_G204R,Spike_T478K,N_S413R,M_A63T,NSP8_T187I,Spike_K417N,NSP13_R392C,Spike_F486V,NSP6_S106del,NSP13_…
hCoV-19/Algeria/33403/2022	EPI_ISL_14625432	2022-08-04	Africa / Algeria / Algiers	Human		National SARS-CoV-2 genomic and variants surveillance program	Female	26	Live		Original	Nasopharyngeal swab		BA.5.2	GRA	(NSP5_P132H,Spike_H69del,NSP3_G489S,Spike_L24del,NSP4_T327I,Spike_N969K,Spike_H655Y,N_R203K,Spike_V213G,Spike_G142D,Spike_A27S,Spike_Q954H,N_P13L,Spike_N501Y,Spike_P25del,N_R32del,NS3_T223I,Spike_T19I,M_Q19E,Spike_N440K,NSP4_T492I,M_D3N,Spike_N679K,Spike_N764K,NSP6_G107del,Spike_Y505H,Spike_D796Y,N_G204R,Spike_T478K,N_S413R,M_A63T,Spike_K417N,NSP13_R392C,Spike_F486V,NSP6_S106del,NSP13_T127N,Spike…
hCoV-19/Algeria/33007/2022	EPI_ISL_14625431	2022-08-01	Africa / Algeria / MEDEA	Human		National SARS-CoV-2 genomic and variants surveillance program	Female	42	Live		Original	Nasopharyngeal swab		BA.5.2	GRA	(NSP5_P132H,Spike_H69del,NSP3_G489S,Spike_L24del,NSP4_T327I,Spike_S373P,Spike_N969K,Spike_H655Y,N_R203K,Spike_V213G,Spike_G142D,Spike_A27S,Spike_Q954H,N_P13L,Spike_N501Y,Spike_P25del,N_R32del,NS3_T223I,Spike_T19I,M_Q19E,Spike_N440K,NSP4_T492I,M_D3N,Spike_N679K,Spike_N764K,NSP6_G107del,Spike_Y505H,Spike_D796Y,N_G204R,Spike_T478K,N_S413R,M_A63T,NSP4_E230K,NS7a_G42D,Spike_S371F,Spike_K417N,NSP13_R39…
hCoV-19/Algeria/33010/2022	EPI_ISL_14625430	2022-08-02	Africa / Algeria / MEDEA	Human		National SARS-CoV-2 genomic and variants surveillance program	Male	61	Live		Original	Nasopharyngeal swab		BA.5.2	GRA	(NSP5_P132H,Spike_H69del,NSP3_G489S,Spike_L24del,NSP4_T327I,Spike_S373P,Spike_N969K,Spike_H655Y,N_R203K,Spike_V213G,Spike_G142D,Spike_A27S,Spike_Q954H,N_P13L,Spike_N501Y,Spike_P25del,N_R32del,NS3_T223I,Spike_T19I,M_Q19E,Spike_N440K,NSP4_T492I,M_D3N,Spike_N679K,Spike_N764K,Spike_Y505H,Spike_D796Y,N_G204R,Spike_T478K,N_S413R,M_A63T,Spike_S371F,Spike_K417N,NSP13_R392C,Spike_F486V,Spike_T376A,NSP13_T…
hCoV-19/Algeria/2529/2023	EPI_ISL_18822100	2023-12-25	Africa / Algeria / Constantine	Human		Sentinel surveillance (ILI)	Female	65	Live		Original	Nasopharyngeal swab		JN.1 (consensus call)	GRA	(Spike_H69del,Spike_S50L,Spike_L24del,Spike_S373P,Spike_N969K,Spike_H655Y,Spike_E484K,Spike_V213G,Spike_G142D,Spike_R21T,Spike_A27S,Spike_Q954H,Spike_F157S,Spike_N501Y,Spike_P25del,Spike_S939F,Spike_T19I,Spike_N440K,Spike_L455S,Spike_N460K,Spike_N679K,Spike_N764K,Spike_L212I,Spike_R403K,Spike_Y505H,Spike_L216F,Spike_E554K,Spike_D796Y,Spike_T478K,Spike_V127F,Spike_N481K,Spike_S371F,Spike_P1143L,Sp…
hCoV-19/Algeria/2477/2023	EPI_ISL_18822099	2023-12-25	Africa / Algeria / Blida	Human		Non-sentinel-surveillance (hospital)	Male	80	Live		Original	Nasopharyngeal swab		JN.1	GRA	(Spike_H69del,Spike_S50L,Spike_L24del,Spike_S373P,Spike_H655Y,Spike_E484K,Spike_N969K,Spike_G142D,Spike_V213G,Spike_R21T,Spike_A27S,Spike_Q954H,Spike_P25del,Spike_N501Y,Spike_F157S,Spike_S939F,Spike_T19I,Spike_N440K,Spike_L455S,Spike_N460K,Spike_N679K,Spike_N764K,Spike_L212I,Spike_Y505H,Spike_R403K,Spike_L216F,Spike_E554K,Spike_D796Y,Spike_T478K,Spike_V127F,Spike_N481K,Spike_S371F,Spike_P1143L,Sp…
hCoV-19/Algeria/114/2024	EPI_ISL_18822098	2024-01-02	Africa / Algeria / Batna	Human		Sentinel surveillance (ILI)	Male	78	Live		Original	Nasopharyngeal swab		JN.1	GRA	(Spike_H69del,Spike_S50L,Spike_L24del,Spike_S373P,Spike_E484K,Spike_N969K,Spike_H655Y,Spike_V213G,Spike_G142D,Spike_R21T,Spike_A27S,Spike_Q954H,Spike_F157S,Spike_P25del,Spike_N501Y,Spike_S939F,Spike_T19I,Spike_N440K,Spike_L455S,Spike_N460K,Spike_N679K,Spike_N764K,Spike_L212I,Spike_Y505H,Spike_R403K,Spike_L216F,Spike_E554K,Spike_D796Y,Spike_T478K,Spike_V127F,Spike_N481K,Spike_S371F,Spike_P1143L,Sp…
hCoV-19/Algeria/383/2024	EPI_ISL_18822097	2024-01-07	Africa / Algeria / Algiers	Human		National SARS-CoV-2 genomic and variants surveillance program	Female	48	Live		Original	Nasopharyngeal swab		JN.1	GRA	(Spike_H69del,Spike_S50L,Spike_L24del,Spike_S373P,Spike_H655Y,Spike_E484K,Spike_N969K,Spike_V213G,Spike_G142D,Spike_R21T,Spike_A27S,Spike_Q954H,Spike_P25del,Spike_F157S,Spike_N501Y,Spike_S939F,Spike_T19I,Spike_N440K,Spike_L455S,Spike_N460K,Spike_N679K,Spike_N764K,Spike_L212I,Spike_R403K,Spike_Y505H,Spike_L216F,Spike_E554K,Spike_D796Y,Spike_T478K,Spike_V127F,Spike_S940F,Spike_N481K,Spike_S371F,Spi…
hCoV-19/Algeria/381/2024	EPI_ISL_18822096	2024-01-07	Africa / Algeria / Algiers	Human		National SARS-CoV-2 genomic and variants surveillance program	Female	35	Live		Original	Nasopharyngeal swab		JN.1.7	GRA	(Spike_H69del,Spike_S50L,Spike_L24del,Spike_S373P,Spike_E484K,Spike_H655Y,Spike_N969K,Spike_G142D,Spike_V213G,Spike_R21T,Spike_A27S,Spike_Q954H,Spike_E1150D,Spike_N501Y,Spike_F157S,Spike_P25del,Spike_S939F,Spike_T572I,Spike_T19I,Spike_N440K,Spike_L455S,Spike_N460K,Spike_N679K,Spike_N764K,Spike_L212I,Spike_Y505H,Spike_R403K,Spike_L216F,Spike_E554K,Spike_D796Y,Spike_T478K,Spike_V127F,Spike_N481K,Sp…
hCoV-19/Algeria/08/2023	EPI_ISL_18822093	2023-12-31	Africa / Algeria / Algiers	Human		Non-sentinel-surveillance (hospital)	Female	39	Live		Original	Nasopharyngeal swab		JN.1	GRA	(Spike_H69del,Spike_S50L,Spike_L24del,Spike_S373P,Spike_H655Y,Spike_N969K,Spike_E484K,Spike_G142D,Spike_V213G,Spike_R21T,Spike_A27S,Spike_Q954H,Spike_N501Y,Spike_P25del,Spike_F157S,Spike_S939F,Spike_T19I,Spike_N440K,Spike_L455S,Spike_N460K,Spike_N679K,Spike_N764K,Spike_L212I,Spike_Y505H,Spike_R403K,Spike_L216F,Spike_E554K,Spike_D796Y,Spike_T478K,Spike_V127F,Spike_N481K,Spike_S371F,Spike_P1143L,Sp…
hCoV-19/Algeria/2478/2023	EPI_ISL_18822091	2023-12-26	Africa / Algeria / Algiers	Human		National SARS-CoV-2 genomic and variants surveillance program	Male	50	Live		Original	Nasopharyngeal swab		JN.1	GRA	(Spike_H69del,Spike_S50L,Spike_L24del,Spike_S373P,Spike_H655Y,Spike_N969K,Spike_E484K,Spike_G142D,Spike_V213G,Spike_R21T,Spike_A27S,Spike_Q954H,Spike_F157S,Spike_P25del,Spike_N501Y,Spike_S939F,Spike_T19I,Spike_N440K,Spike_L455S,Spike_N460K,Spike_N679K,Spike_N764K,Spike_L212I,Spike_Y505H,Spike_R403K,Spike_L216F,Spike_E554K,Spike_D796Y,Spike_T478K,Spike_V127F,Spike_N481K,Spike_S371F,Spike_P1143L,Sp…
hCoV-19/Algeria/12608/2022	EPI_ISL_10640211	2022-01-30	Africa / Algeria / Bouira	Human			Female	58	unknown		Original	Oropharyngeal swab		BA.2	GRA	(NSP5_P132H,NSP3_G489S,Spike_L24del,NSP4_T327I,Spike_S373P,Spike_Q493R,Spike_N969K,Spike_H655Y,N_R203K,Spike_V213G,Spike_G142D,Spike_A27S,Spike_Q954H,N_P13L,Spike_N501Y,Spike_P25del,N_R32del,NS3_T223I,Spike_T19I,M_Q19E,Spike_N440K,NSP4_T492I,Spike_N679K,Spike_N764K,NSP6_G107del,Spike_Y505H,Spike_D796Y,N_G204R,Spike_T478K,N_S413R,M_A63T,Spike_S371F,NSP3_S371G,Spike_K417N,NSP13_R392C,Spike_T376A,NS…
hCoV-19/Algeria/32985/2022	EPI_ISL_14625429	2022-08-01	Africa / Algeria / MEDEA	Human		National SARS-CoV-2 genomic and variants surveillance program	Male	50	Live		Original	Nasopharyngeal swab		BA.5.2	GRA	(NSP5_P132H,Spike_H69del,NSP3_G489S,Spike_L24del,NSP4_T327I,Spike_N969K,Spike_H655Y,N_R203K,Spike_V213G,Spike_G142D,Spike_A27S,Spike_Q954H,N_P13L,Spike_N501Y,Spike_P25del,N_R32del,NS3_T223I,Spike_T19I,M_Q19E,Spike_N440K,NSP4_T492I,NS7a_V104del,M_D3N,Spike_N679K,Spike_N764K,NSP6_G107del,Spike_Y505H,Spike_D796Y,N_G204R,Spike_T478K,N_S413R,M_A63T,Spike_K417N,NSP13_R392C,Spike_F486V,NSP6_S106del,NSP1…
hCoV-19/Algeria/32734/2022	EPI_ISL_14625428	2022-08-01	Africa / Algeria / MEDEA	Human		National SARS-CoV-2 genomic and variants surveillance program	Male	70	Live		Original	Nasopharyngeal swab		BA.5.2.44	GRA	(NSP5_P132H,Spike_H69del,NSP3_G489S,Spike_L24del,NSP4_T327I,Spike_S373P,Spike_N969K,Spike_H655Y,N_R203K,Spike_V213G,Spike_G142D,Spike_A27S,Spike_Q954H,N_P13L,Spike_N501Y,Spike_P25del,N_R32del,NS3_T223I,Spike_T19I,NSP5_T243I,M_Q19E,Spike_N440K,NSP4_T492I,NSP3_L1746F,M_D3N,Spike_N679K,Spike_N764K,NSP6_G107del,Spike_Y505H,Spike_D796Y,N_G204R,Spike_T478K,N_S413R,M_A63T,Spike_K417N,NSP13_R392C,Spike_F…
hCoV-19/Algeria/34320/2022	EPI_ISL_14625229	2022-08-14	Africa / Algeria / Algiers	Human		National SARS-CoV-2 genomic and variants surveillance program	Male	40	Live		Original	Nasopharyngeal swab		BA.5.2.20	GRA	(NSP5_P132H,Spike_H69del,NSP3_G489S,Spike_L24del,NSP4_T327I,Spike_S373P,Spike_N969K,Spike_H655Y,N_R203K,Spike_V213G,Spike_G142D,Spike_A27S,Spike_Q954H,N_P13L,Spike_N501Y,Spike_P25del,N_R32del,NS3_T223I,Spike_T19I,M_Q19E,Spike_N440K,NSP4_T492I,M_D3N,Spike_N679K,Spike_N764K,NSP6_G107del,Spike_Y505H,Spike_K147N,Spike_D796Y,N_G204R,Spike_T478K,N_S413R,M_A63T,Spike_S371F,NSP2_T160I,Spike_K417N,NSP13_R…
hCoV-19/Algeria/33119/2022	EPI_ISL_14625228	2022-08-03	Africa / Algeria / MEDEA	Human		National SARS-CoV-2 genomic and variants surveillance program	Female	32	Live		Original	Nasopharyngeal swab		BA.5.2	GRA	(NSP5_P132H,Spike_H69del,NSP3_G489S,NSP2_R121Q,Spike_L24del,NSP4_T327I,Spike_S373P,Spike_N969K,Spike_H655Y,N_R203K,Spike_V213G,Spike_G142D,Spike_A27S,Spike_Q954H,N_P13L,Spike_N501Y,Spike_P25del,N_R32del,NS3_T223I,Spike_T19I,M_Q19E,Spike_N440K,NSP4_T492I,M_D3N,Spike_N679K,Spike_N764K,NSP6_G107del,Spike_Y505H,Spike_D796Y,N_G204R,Spike_T478K,N_S413R,M_A63T,N_I357A,Spike_S371F,Spike_K417N,NSP13_R392C…
hCoV-19/Algeria/33118/2022	EPI_ISL_14625227	2022-08-02	Africa / Algeria / Blida	Human		National SARS-CoV-2 genomic and variants surveillance program	Female	71	Live		Original	Nasopharyngeal swab		BA.5.2.27	GRA	(NSP5_P132H,Spike_H69del,NSP3_G489S,Spike_L24del,NSP4_T327I,Spike_S373P,Spike_N969K,Spike_H655Y,N_R203K,Spike_V213G,Spike_G142D,Spike_A27S,Spike_Q954H,N_P13L,Spike_N501Y,Spike_P25del,N_R32del,NS3_T223I,Spike_T19I,M_Q19E,Spike_N440K,NSP4_T492I,M_D3N,Spike_N679K,Spike_N764K,NSP6_G107del,Spike_Y505H,Spike_D796Y,N_G204R,Spike_T478K,N_S413R,M_A63T,NSP16_K160R,Spike_S371F,Spike_K417N,NSP13_R392C,Spike_…
hCoV-19/Algeria/33111/2022	EPI_ISL_14625226	2022-08-02	Africa / Algeria / MEDEA	Human		National SARS-CoV-2 genomic and variants surveillance program	Female	67	Live		Original	Nasopharyngeal swab		BA.5.2	GRA	(NSP5_P132H,Spike_H69del,NSP3_G489S,Spike_L24del,NSP4_T327I,Spike_N969K,Spike_H655Y,N_R203K,Spike_V213G,Spike_G142D,Spike_A27S,Spike_Q954H,N_P13L,Spike_N501Y,Spike_P25del,N_R32del,NS3_T223I,Spike_T19I,M_Q19E,Spike_N440K,NSP4_T492I,M_D3N,Spike_N679K,Spike_N764K,NSP6_G107del,Spike_Y505H,Spike_D796Y,N_G204R,Spike_T478K,N_S413R,M_A63T,Spike_K417N,NSP13_R392C,NSP6_T141I,Spike_F486V,NSP6_S106del,NSP13_…
hCoV-19/Algeria/33020/2022	EPI_ISL_14625225	2022-08-02	Africa / Algeria / MEDEA	Human		National SARS-CoV-2 genomic and variants surveillance program	Male	36	Live		Original	Nasopharyngeal swab		BA.5.1	GRA	(NSP5_P132H,Spike_H69del,NSP3_G489S,Spike_L24del,NSP4_T327I,Spike_N969K,Spike_H655Y,N_R203K,Spike_V213G,Spike_G142D,Spike_A27S,Spike_Q954H,N_P13L,Spike_N501Y,Spike_P25del,N_R32del,NS3_T223I,Spike_T19I,M_Q19E,Spike_N440K,NSP4_T492I,M_D3N,Spike_N679K,Spike_N764K,NSP6_G107del,Spike_Y505H,Spike_D796Y,N_G204R,Spike_T478K,N_S413R,M_A63T,Spike_K417N,NSP13_R392C,Spike_F486V,NSP6_S106del,NSP6_T181I,Spike_…
hCoV-19/Algeria/32974/2022	EPI_ISL_14625224	2022-08-01	Africa / Algeria / Algiers	Human		National SARS-CoV-2 genomic and variants surveillance program	Female	88	Live		Original	Nasopharyngeal swab		BA.5.2	GRA	(NSP5_P132H,Spike_H69del,NSP3_G489S,Spike_L24del,NSP4_T327I,Spike_N969K,Spike_H655Y,N_R203K,Spike_V213G,Spike_A27S,Spike_Q954H,N_P13L,Spike_N501Y,Spike_P25del,N_R32del,NS3_T223I,Spike_T19I,M_Q19E,Spike_N440K,NSP4_T492I,M_D3N,Spike_N679K,Spike_N764K,NSP6_G107del,Spike_Y505H,Spike_D796Y,N_G204R,Spike_T478K,N_S413R,M_A63T,Spike_K417N,NSP13_R392C,Spike_F486V,NSP6_S106del,Spike_R408S,Spike_D843A,NSP14…
hCoV-19/Algeria/32912/2022	EPI_ISL_14625223	2022-08-01	Africa / Algeria / Blida	Human		National SARS-CoV-2 genomic and variants surveillance program	Female	37	Live		Original	Nasopharyngeal swab		BA.5.2.1	GRA	(NSP5_P132H,Spike_H69del,NSP3_G489S,Spike_L24del,NSP4_T327I,Spike_N969K,Spike_H655Y,N_R203K,Spike_V213G,Spike_A27S,Spike_Q954H,N_P13L,Spike_N501Y,Spike_P25del,N_R32del,NS3_T223I,Spike_T19I,NSP1_S40L,M_Q19E,Spike_N440K,NSP4_T492I,M_D3N,Spike_N679K,Spike_N764K,NSP6_G107del,Spike_Y505H,Spike_D796Y,NS3_A103T,N_G204R,Spike_T478K,N_S413R,M_A63T,Spike_K417N,NSP13_R392C,Spike_F486V,NSP6_S106del,Spike_R40…
hCoV-19/Algeria/32903/2022	EPI_ISL_14625222	2022-08-01	Africa / Algeria / Algiers	Human		National SARS-CoV-2 genomic and variants surveillance program	Female	59	Live		Original	Nasopharyngeal swab		BA.5.2	GRA	(NSP5_P132H,Spike_H69del,NSP3_G489S,Spike_L24del,NSP4_T327I,Spike_N969K,Spike_H655Y,N_R203K,Spike_A27S,N_P13L,Spike_P25del,N_R32del,NS3_T223I,Spike_T19I,M_Q19E,Spike_N440K,NSP4_T492I,M_D3N,Spike_N679K,Spike_N764K,Spike_D796Y,NSP1_P19del,N_G204R,Spike_T478K,N_S413R,M_A63T,Spike_K417N,NSP13_R392C,Spike_F486V,NSP13_T127N,Spike_R408S,NSP14_I42V,Spike_P681H,NSP1_L18del,NSP3_T24I,N_S33del,NSP1_S135R,Sp…
hCoV-19/Algeria/4576/2022	EPI_ISL_16454605	2022-07-26	Africa / Algeria / Tizi-Ouzou	Human		National SARS-CoV-2 genomic and variants surveillance program	Female	35	Live		Original	Nasopharyngeal swab		BA.5.1	GRA	(NSP5_P132H,Spike_H69del,NS7a_L7V,NSP3_G489S,Spike_L24del,NSP4_T327I,Spike_S373P,Spike_N969K,Spike_H655Y,N_R203K,Spike_V213G,Spike_G142D,Spike_A27S,Spike_Q954H,N_P13L,Spike_N501Y,Spike_P25del,N_R32del,NS3_T223I,Spike_T19I,M_Q19E,Spike_N440K,NSP4_T492I,M_D3N,Spike_N679K,Spike_N764K,M_C86F,NSP6_G107del,Spike_Y505H,Spike_D796Y,N_G204R,Spike_T478K,N_S413R,M_A63T,Spike_S371F,Spike_K417N,NSP13_R392C,Sp…
hCoV-19/Algeria/4559/2022	EPI_ISL_16454604	2022-07-25	Africa / Algeria / Tizi-Ouzou	Human		National SARS-CoV-2 genomic and variants surveillance program	Female	27	Live		Original	Nasopharyngeal swab		BA.5.2	GRA	(NSP5_P132H,Spike_H69del,Spike_L24del,NSP4_T327I,Spike_S373P,Spike_N969K,Spike_H655Y,N_R203K,Spike_V213G,Spike_G142D,Spike_A27S,Spike_Q954H,N_P13L,Spike_N501Y,Spike_P25del,N_R32del,NS3_T223I,Spike_T19I,NSP12_V424M,M_Q19E,Spike_N440K,NSP4_T492I,M_D3N,Spike_N679K,Spike_N764K,NSP6_G107del,Spike_Y505H,Spike_D796Y,N_G204R,Spike_T478K,N_S413R,M_A63T,Spike_S371F,Spike_K417N,NSP13_R392C,Spike_F486V,Spike…
hCoV-19/Algeria/4535/2022	EPI_ISL_16454603	2022-07-24	Africa / Algeria / Tizi-Ouzou	Human		National SARS-CoV-2 genomic and variants surveillance program	Female	38	Live		Original	Nasopharyngeal swab		BA.5.2.1	GRA	(NSP5_P132H,Spike_H69del,NSP3_G489S,Spike_L24del,NSP4_T327I,Spike_S373P,Spike_N969K,Spike_H655Y,N_R203K,Spike_V213G,Spike_G142D,Spike_A27S,Spike_Q954H,N_P13L,Spike_N501Y,Spike_P25del,N_R32del,NS3_T223I,Spike_T19I,M_Q19E,Spike_N440K,NSP4_T492I,N_G30del,M_D3N,Spike_N679K,Spike_N764K,NSP6_G107del,Spike_Y505H,Spike_D796Y,N_G204R,Spike_T478K,N_S413R,M_A63T,Spike_S371F,Spike_K417N,NSP13_R392C,Spike_F48…
hCoV-19/Algeria/4530/2022	EPI_ISL_16454602	2022-07-24	Africa / Algeria / Tizi-Ouzou	Human		National SARS-CoV-2 genomic and variants surveillance program	Male	71	Live		Original	Nasopharyngeal swab		BA.5.2	GRA	(NSP5_P132H,Spike_H69del,NSP3_G489S,Spike_L24del,NSP4_T327I,Spike_S373P,Spike_N969K,Spike_H655Y,N_R203K,Spike_V213G,Spike_G142D,Spike_E1202Q,Spike_A27S,Spike_Q954H,N_P13L,Spike_N501Y,Spike_P25del,N_R32del,NS3_T223I,Spike_T19I,M_Q19E,Spike_N440K,NSP4_T492I,M_D3N,Spike_N679K,Spike_N764K,NSP6_G107del,Spike_Y505H,NSP3_S370L,Spike_D796Y,N_G204R,Spike_T478K,N_S413R,M_A63T,Spike_S371F,Spike_K417N,NSP13_…
hCoV-19/Algeria/4515/2022	EPI_ISL_16454601	2022-07-22	Africa / Algeria / Tizi-Ouzou	Human		National SARS-CoV-2 genomic and variants surveillance program	Female	33	Live		Original	Nasopharyngeal swab		BA.5.2.1	GRA	(NSP5_P132H,Spike_H69del,Spike_L24del,NSP4_T327I,Spike_S373P,Spike_N969K,Spike_H655Y,N_R203K,Spike_V213G,Spike_G142D,Spike_A27S,Spike_Q954H,N_P13L,Spike_N501Y,Spike_P25del,N_R32del,NS3_T223I,M_Q19E,Spike_N440K,M_D3N,Spike_N679K,Spike_N764K,NSP6_G107del,Spike_Y505H,Spike_D796Y,NSP3_V947L,N_G204R,Spike_T478K,N_S413R,M_A63T,Spike_S371F,Spike_K417N,NSP13_R392C,Spike_F486V,Spike_T376A,NSP6_S106del,NS6…
hCoV-19/Algeria/4508/2022	EPI_ISL_16454600	2022-07-22	Africa / Algeria / Tizi-Ouzou	Human		National SARS-CoV-2 genomic and variants surveillance program	Female	90	Live		Original	Nasopharyngeal swab		BA.5.1.22	GRA	(NSP5_P132H,NSP13_S350L,Spike_H69del,NSP3_G489S,Spike_L24del,NSP4_T327I,Spike_S373P,Spike_N969K,Spike_H655Y,N_R203K,Spike_V213G,Spike_G142D,Spike_A27S,Spike_Q954H,N_P13L,Spike_N501Y,Spike_P25del,N_R32del,NS3_T223I,Spike_T19I,M_Q19E,Spike_N440K,NSP4_T492I,M_D3N,Spike_N679K,Spike_N764K,NSP6_G107del,Spike_Y505H,Spike_D796Y,N_G204R,Spike_T478K,N_S413R,M_A63T,Spike_S371F,Spike_K417N,NSP13_R392C,Spike_…
hCoV-19/Algeria/4490/2022	EPI_ISL_16454599	2022-07-20	Africa / Algeria / Tizi-Ouzou	Human		National SARS-CoV-2 genomic and variants surveillance program	Male	5	Live		Original	Nasopharyngeal swab		BA.5.2	GRA	(NSP5_P132H,Spike_H69del,NSP3_G489S,Spike_L24del,NSP4_T327I,Spike_S373P,Spike_N969K,Spike_H655Y,N_R203K,Spike_V213G,Spike_G142D,Spike_A27S,Spike_Q954H,N_P13L,Spike_N501Y,Spike_P25del,N_R32del,NS3_T223I,NSP12_S709A,M_Q19E,Spike_N440K,M_D3N,Spike_N679K,Spike_N764K,NSP6_G107del,Spike_Y505H,Spike_D796Y,N_G204R,Spike_T478K,N_S413R,M_A63T,Spike_S371F,Spike_K417N,NSP13_R392C,Spike_F486V,Spike_T376A,NSP6…
hCoV-19/Algeria/4478/2022	EPI_ISL_16454598	2022-07-20	Africa / Algeria / Tizi-Ouzou	Human		National SARS-CoV-2 genomic and variants surveillance program	Male	88	Live		Original	Nasopharyngeal swab		BA.5.1.22	GRA	(NSP5_P132H,NSP13_S350L,Spike_H69del,Spike_L24del,NSP4_T327I,Spike_S373P,Spike_N969K,Spike_H655Y,N_R203K,Spike_V213G,Spike_G142D,Spike_A27S,Spike_Q954H,N_P13L,Spike_N501Y,Spike_P25del,N_R32del,NS3_T223I,Spike_T19I,M_Q19E,Spike_N440K,NSP4_T492I,M_D3N,Spike_N679K,Spike_N764K,NSP6_G107del,Spike_Y505H,Spike_D796Y,N_G204R,Spike_T478K,N_S413R,M_A63T,Spike_S371F,Spike_K417N,NSP13_R392C,Spike_F486V,Spike…
hCoV-19/Algeria/4475/2022	EPI_ISL_16454597	2022-07-20	Africa / Algeria / Tizi-Ouzou	Human		National SARS-CoV-2 genomic and variants surveillance program	Female	45	Live		Original	Nasopharyngeal swab		BE.1	GRA	(NSP5_P132H,Spike_H69del,NSP3_G489S,Spike_L24del,NSP4_T327I,Spike_S373P,Spike_N969K,Spike_H655Y,N_R203K,Spike_V213G,Spike_G142D,Spike_A27S,Spike_Q954H,N_P13L,Spike_N501Y,Spike_P25del,N_R32del,NS3_T223I,M_Q19E,Spike_N440K,NSP4_T492I,N_E136D,M_D3N,Spike_N679K,Spike_N764K,NSP6_G107del,Spike_Y505H,Spike_D796Y,N_G204R,Spike_T478K,N_S413R,M_A63T,NSP2_Q376K,Spike_S371F,Spike_K417N,NSP13_R392C,Spike_F486…
hCoV-19/Algeria/4464/2022	EPI_ISL_16454596	2022-07-20	Africa / Algeria / Tizi-Ouzou	Human		National SARS-CoV-2 genomic and variants surveillance program	Female	29	Live		Original	Nasopharyngeal swab		BA.5.1.30	GRA	(NSP5_P132H,Spike_H69del,Spike_L24del,NSP4_T327I,Spike_S373P,Spike_N969K,Spike_H655Y,NS6_D6G,N_R203K,Spike_V213G,Spike_G142D,Spike_A27S,Spike_Q954H,N_P13L,Spike_N501Y,Spike_P25del,N_R32del,NS3_T223I,Spike_T19I,M_Q19E,Spike_N440K,NSP4_T492I,M_D3N,Spike_N679K,Spike_N764K,NSP6_G107del,Spike_Y505H,Spike_D796Y,N_G204R,Spike_T478K,N_S413R,M_A63T,NSP2_Y49C,Spike_S371F,Spike_K417N,NSP13_R392C,Spike_F486V…
hCoV-19/Algeria/4391/2022	EPI_ISL_16454595	2022-07-16	Africa / Algeria / Tizi-Ouzou	Human		National SARS-CoV-2 genomic and variants surveillance program	Male	39	Live		Original	Nasopharyngeal swab		BA.5.2	GRA	(NSP5_P132H,Spike_H69del,Spike_L24del,NSP4_T327I,Spike_S373P,Spike_N969K,Spike_H655Y,N_R203K,Spike_V213G,Spike_G142D,Spike_A27S,NSP3_V346I,Spike_Q954H,N_P13L,Spike_N501Y,Spike_P25del,N_R32del,NS3_T223I,Spike_T19I,M_Q19E,Spike_N440K,NSP4_T492I,M_D3N,Spike_N679K,Spike_N764K,NSP6_G107del,Spike_Y505H,Spike_D796Y,N_G204R,Spike_T478K,N_S413R,M_A63T,Spike_S371F,Spike_K417N,NSP13_R392C,Spike_F486V,Spike_…
hCoV-19/Algeria/4387/2022	EPI_ISL_16454594	2022-07-16	Africa / Algeria / Tizi-Ouzou	Human		National SARS-CoV-2 genomic and variants surveillance program	Female	29	Live		Original	Nasopharyngeal swab		BA.5.2.20	GRA	(NSP5_P132H,Spike_H69del,NSP3_G489S,Spike_L24del,NSP4_T327I,Spike_S373P,Spike_N969K,Spike_H655Y,N_R203K,Spike_V213G,Spike_G142D,Spike_A27S,Spike_Q954H,N_P13L,Spike_N501Y,Spike_P25del,N_R32del,NS3_T223I,Spike_T19I,M_Q19E,Spike_N440K,NSP4_T492I,M_D3N,Spike_N679K,Spike_N764K,NSP6_G107del,Spike_Y505H,Spike_D796Y,N_G204R,Spike_T478K,N_S413R,M_A63T,Spike_S371F,Spike_K417N,NSP13_R392C,Spike_F486V,Spike_…
hCoV-19/Algeria/R26/2022	EPI_ISL_16454593	2022-07-30	Africa / Algeria / Biskra	Human		National SARS-CoV-2 genomic and variants surveillance program	Male	52	Live		Original	Nasopharyngeal swab		BA.5.2	GRA	(NSP5_P132H,Spike_H69del,Spike_L24del,NSP4_T327I,Spike_S373P,Spike_N969K,Spike_H655Y,N_R203K,Spike_V213G,Spike_G142D,Spike_A27S,Spike_Q954H,N_P13L,Spike_N501Y,Spike_P25del,N_R32del,NS3_T223I,Spike_T19I,M_Q19E,Spike_N440K,NSP4_T492I,M_D3N,Spike_N679K,Spike_N764K,NSP6_G107del,Spike_Y505H,Spike_D796Y,N_G204R,Spike_T478K,N_S413R,M_A63T,Spike_S371F,Spike_K417N,NSP13_R392C,Spike_F486V,Spike_T376A,NSP6_…
hCoV-19/Algeria/6197/2022	EPI_ISL_16454592	2022-08-09	Africa / Algeria / Biskra	Human		National SARS-CoV-2 genomic and variants surveillance program	Female	51	Live		Original	Nasopharyngeal swab		BA.5.2	GRA	(NSP5_P132H,Spike_H69del,Spike_L24del,Spike_S373P,Spike_N969K,Spike_H655Y,N_R203K,Spike_V213G,Spike_G142D,Spike_A27S,Spike_Q954H,N_P13L,Spike_N501Y,Spike_P25del,N_R32del,NS3_T223I,Spike_T19I,M_Q19E,Spike_N440K,M_D3N,Spike_N679K,Spike_N764K,NSP6_G107del,Spike_Y505H,Spike_D796Y,N_G204R,Spike_T478K,N_S413R,M_A63T,Spike_S371F,Spike_K417N,NSP13_R392C,Spike_F486V,Spike_T376A,NSP6_S106del,NSP13_T127N,Sp…
hCoV-19/Algeria/6050/2022	EPI_ISL_16454591	2022-07-12	Africa / Algeria / Biskra	Human		National SARS-CoV-2 genomic and variants surveillance program	Male	69	Live		Original	Nasopharyngeal swab		BA.5.2	GRA	(NSP5_P132H,Spike_H69del,NSP3_G489S,Spike_L24del,NSP4_T327I,Spike_S373P,Spike_N969K,Spike_H655Y,N_R203K,Spike_V213G,Spike_G142D,Spike_A27S,Spike_Q954H,N_P13L,Spike_N501Y,Spike_P25del,N_R32del,NS3_T223I,M_Q19E,Spike_N440K,NSP4_T492I,M_D3N,Spike_N679K,Spike_N764K,NSP6_G107del,Spike_Y505H,Spike_D796Y,N_G204R,Spike_T478K,N_S413R,M_A63T,Spike_S371F,Spike_K417N,NSP13_R392C,Spike_F486V,Spike_T376A,NSP6_…
hCoV-19/Algeria/6049/2022	EPI_ISL_16454590	2022-07-12	Africa / Algeria / Biskra	Human		National SARS-CoV-2 genomic and variants surveillance program	Female	36	Live		Original	Nasopharyngeal swab		BA.4	GRA	(NSP5_P132H,Spike_H69del,Spike_N658S,Spike_L24del,NSP4_T327I,Spike_S373P,Spike_N969K,Spike_H655Y,N_R203K,Spike_V213G,Spike_G142D,NSP3_P1103S,Spike_A27S,Spike_Q954H,N_P13L,Spike_N501Y,Spike_P25del,N_R32del,NS3_T223I,Spike_T19I,M_Q19E,Spike_N440K,NSP4_T492I,Spike_N679K,Spike_N764K,NSP2_V447I,NSP6_G107del,Spike_Y505H,Spike_D796Y,N_G204R,Spike_T478K,N_S413R,M_A63T,Spike_S371F,NS7b_L11F,N_P151S,Spike_…
hCoV-19/Algeria/6039/2022	EPI_ISL_16454589	2022-07-11	Africa / Algeria / Biskra	Human		National SARS-CoV-2 genomic and variants surveillance program	Female	69	Live		Original	Nasopharyngeal swab		BA.5.2	GRA	(NSP5_P132H,Spike_S939Y,Spike_H69del,NSP3_G489S,Spike_L24del,NSP4_T327I,Spike_S373P,Spike_N969K,Spike_H655Y,N_R203K,Spike_V213G,Spike_G142D,Spike_A27S,Spike_Q954H,N_P13L,Spike_N501Y,Spike_P25del,N_R32del,NS3_T223I,Spike_T19I,M_Q19E,Spike_N440K,NSP4_T492I,M_D3N,Spike_N679K,Spike_N764K,NSP6_G107del,Spike_Y505H,Spike_D796Y,N_G204R,Spike_T478K,N_S413R,M_A63T,Spike_S371F,Spike_K417N,NSP13_R392C,Spike_…
hCoV-19/Algeria/6029/2022	EPI_ISL_16454588	2022-07-11	Africa / Algeria / Biskra	Human		National SARS-CoV-2 genomic and variants surveillance program	Female	32	Live		Original	Nasopharyngeal swab		BA.5.2	GRA	(NSP5_P132H,Spike_H69del,Spike_L24del,NSP4_T327I,Spike_S373P,Spike_N969K,Spike_H655Y,N_R203K,Spike_V213G,Spike_G142D,Spike_A27S,Spike_Q954H,N_P13L,Spike_N501Y,Spike_P25del,N_R32del,NS3_T223I,Spike_T19I,M_Q19E,Spike_N440K,NSP4_T492I,M_D3N,Spike_N679K,Spike_N764K,NSP6_G107del,Spike_Y505H,Spike_D796Y,N_G204R,Spike_T478K,M_A63T,Spike_S371F,Spike_K417N,NSP13_R392C,Spike_F486V,Spike_T376A,NSP6_S106del,…
hCoV-19/Algeria/6026/2022	EPI_ISL_16454587	2022-07-10	Africa / Algeria / Biskra	Human		National SARS-CoV-2 genomic and variants surveillance program	Male	49	Live		Original	Nasopharyngeal swab		BA.5.2	GRA	(NSP5_P132H,Spike_H69del,Spike_L24del,NSP4_T327I,Spike_S373P,Spike_N969K,Spike_H655Y,N_R203K,Spike_V213G,Spike_G142D,Spike_A27S,Spike_Q954H,N_P13L,Spike_N501Y,Spike_P25del,N_R32del,NS3_T223I,Spike_T19I,M_Q19E,Spike_N440K,NSP4_T492I,M_D3N,Spike_N679K,Spike_N764K,NSP6_G107del,Spike_Y505H,Spike_D796Y,N_G204R,Spike_T478K,M_A63T,Spike_S371F,Spike_K417N,NSP13_R392C,Spike_F486V,Spike_T376A,NSP6_S106del,…
hCoV-19/Algeria/6020/2022	EPI_ISL_16454586	2022-07-07	Africa / Algeria / Biskra	Human		National SARS-CoV-2 genomic and variants surveillance program	Female	28	Live		Original	Nasopharyngeal swab		BA.4	GRA	(NSP5_P132H,Spike_H69del,Spike_N658S,Spike_L24del,NSP4_T327I,Spike_S373P,Spike_N969K,Spike_H655Y,N_R203K,Spike_V213G,Spike_G142D,NSP3_P1103S,Spike_A27S,Spike_Q954H,N_P13L,Spike_N501Y,Spike_P25del,N_R32del,NS3_T223I,Spike_T19I,M_Q19E,Spike_N440K,NSP4_T492I,Spike_N679K,Spike_N764K,NSP2_V447I,NSP6_G107del,Spike_Y505H,Spike_D796Y,N_G204R,Spike_T478K,N_S413R,M_A63T,Spike_S371F,NS7b_L11F,N_P151S,Spike_…
hCoV-19/Algeria/6006/2022	EPI_ISL_16454585	2022-07-04	Africa / Algeria / Biskra	Human		National SARS-CoV-2 genomic and variants surveillance program	Female	46	Live		Original	Nasopharyngeal swab		BA.5.2	GRA	(NSP5_P132H,Spike_H69del,Spike_L24del,NSP4_T327I,Spike_S373P,Spike_N969K,Spike_H655Y,N_R203K,Spike_V213G,Spike_G142D,Spike_A27S,Spike_Q954H,N_P13L,Spike_N501Y,Spike_P25del,N_R32del,NS3_T223I,Spike_T19I,M_Q19E,Spike_N440K,M_D3N,Spike_N679K,Spike_N764K,NSP6_G107del,Spike_Y505H,Spike_D796Y,N_G204R,Spike_T478K,N_S413R,M_A63T,Spike_S371F,Spike_K417N,NSP13_R392C,Spike_F486V,Spike_T376A,NSP6_S106del,NSP…
hCoV-19/Algeria/6000/2022	EPI_ISL_16454584	2022-07-03	Africa / Algeria / Biskra	Human		National SARS-CoV-2 genomic and variants surveillance program	Male	44	Live		Original	Nasopharyngeal swab		BA.5.2	GRA	(NSP5_P132H,Spike_H69del,NSP3_G489S,Spike_L24del,NSP4_T327I,Spike_S373P,Spike_N969K,Spike_H655Y,N_R203K,Spike_V213G,Spike_G142D,Spike_A27S,Spike_Q954H,N_P13L,Spike_N501Y,Spike_P25del,N_R32del,NS3_T223I,Spike_T19I,M_Q19E,Spike_N440K,NSP4_T492I,M_D3N,Spike_N679K,Spike_N764K,NSP6_G107del,Spike_Y505H,Spike_D796Y,N_G204R,Spike_T478K,M_A63T,Spike_S371F,Spike_K417N,NSP13_R392C,Spike_F486V,Spike_T376A,NS…
hCoV-19/Algeria/19101-47FR/2021	EPI_ISL_1240725	2021-03-04	Africa / Algeria / Algiers	Human		S gene dropout	Female	38	Hospitalized		Original	Nasopharyngeal swab		Unassigned	G	(Spike_A570D,Spike_N501Y,Spike_D614G)
hCoV-19/Algeria/57453/2021	EPI_ISL_3375634	2021-07-13	Africa / Algeria / Algiers	Human			Female	52	unknown		Original	Other		B.1.617.2	GK	(N_G215C,N_D63G,N_R203M,NSP12_G671S,NS3_S26L,Spike_P681R,Spike_R158del,NSP3_P1228L,NS7a_V82A,NSP3_A488S,Spike_F157del,NSP4_T492I,NSP14_A394V,Spike_T19R,NS7a_T120I,N_D377Y,M_I82T,Spike_D950N,NS7b_T40I,NSP13_P77L,Spike_E156G,NSP3_P1469S,Spike_T478K,NSP6_T77A,NSP12_P323L,Spike_D614G,Spike_L452R,NSP4_V167L,NSP6_Q208R)
hCoV-19/Algeria/57433/2021	EPI_ISL_3375633	2021-07-13	Africa / Algeria / Algiers	Human			Female	62	unknown		Original	Other		B.1.617.2	GK	(N_G215C,N_D63G,N_R203M,NSP12_G671S,NS3_S26L,Spike_P681R,Spike_R158del,NSP3_P1228L,NS7a_V82A,NSP3_A488S,Spike_F157del,NSP4_T492I,NSP14_A394V,Spike_T19R,NS7a_T120I,N_D377Y,M_I82T,Spike_D950N,NS7b_T40I,NSP13_P77L,Spike_E156G,NSP3_P1469S,Spike_T478K,NSP6_T77A,NSP12_P323L,Spike_D614G,Spike_L452R,NSP4_V167L,NSP6_Q208R)
hCoV-19/Algeria/51743/2021	EPI_ISL_3375632	2021-06-30	Africa / Algeria / Algiers	Human			Male	52	unknown		Original	Other		AY.122	GK	(N_G215C,N_D63G,N_R203M,NSP12_G671S,NSP2_A318V,NS3_S26L,Spike_W258R,Spike_P681R,NSP3_P1228L,NSP13_T367I,NS7a_V82A,NSP3_A488S,NSP4_T492I,NSP14_A394V,Spike_T19R,NS7a_T120I,NSP2_K81N,N_D377Y,M_I82T,Spike_D950N,NS7b_T40I,NSP13_P77L,NSP3_P1469S,Spike_T478K,NSP6_T77A,NS3_L101F,NS7a_R118G,NSP12_P323L,Spike_D614G,NSP4_V167L,Spike_L452R,Spike_T22I)
hCoV-19/Algeria/50291/2021	EPI_ISL_3375631	2021-06-27	Africa / Algeria / Blida	Human			Female	29	unknown		Original	Other		B.1.617.2	GK	(N_G215C,N_D63G,N_R203M,NSP12_G671S,NS3_S26L,Spike_P681R,Spike_R158del,NSP3_P1228L,NS7a_T61del,NS7a_V82A,NSP3_A488S,Spike_F157del,NSP4_T492I,NSP14_A394V,Spike_T19R,NS7a_T120I,N_D377Y,NSP3_S126L,M_I82T,Spike_D950N,NS7b_T40I,NSP13_P77L,NS7a_S60del,Spike_E156G,NSP3_P1469S,Spike_T478K,NS7a_L17F,NS7a_Q62del,NSP6_T77A,NSP12_P323L,NSP15_L331F,Spike_D614G,NSP4_V167L,Spike_L452R,NS7a_F59del,NSP6_Q208R)
hCoV-19/Algeria/50100/2021	EPI_ISL_3375630	2021-06-24	Africa / Algeria / Blida	Human			Male	27	unknown		Original	Other		B.1.617.2	GK	(NSP5_V18I,N_G215C,N_D63G,N_R203M,NSP12_G671S,NS3_S26L,Spike_P681R,Spike_R158del,NSP3_P1228L,NS7a_V82A,NSP3_A488S,Spike_F157del,NSP4_T492I,NSP14_A394V,Spike_T19R,NS7a_T120I,N_D377Y,M_I82T,Spike_D950N,NS7b_T40I,NSP13_P77L,Spike_E156G,NSP2_L213F,NSP3_P1469S,Spike_T478K,NSP6_T77A,NSP12_T26I,NSP12_P323L,NSP16_R216N,Spike_D614G,Spike_V1104L,NSP4_V167L,Spike_L452R)
hCoV-19/Algeria/49926/2021	EPI_ISL_3375629	2021-06-24	Africa / Algeria / Laghouat	Human			Male	35	unknown		Original	Other		B.1.617.2	GK	(N_G215C,N_D63G,N_R203M,NSP12_G671S,NS3_S26L,NSP3_L944F,Spike_P681R,Spike_R158del,NSP3_P1228L,NS7a_V82A,NSP3_A488S,Spike_F157del,NSP4_T492I,NSP14_A394V,Spike_T19R,NS7a_T120I,N_D377Y,M_I82T,Spike_D950N,NS7b_T40I,NSP13_P77L,Spike_E156G,NSP3_P1469S,Spike_T478K,NSP6_T77A,NSP16_R216H,NSP12_T26I,NSP12_P323L,Spike_D614G,Spike_V1104L,NSP4_V167L,Spike_L452R)
hCoV-19/Algeria/49227/2021	EPI_ISL_3375628	2021-06-22	Africa / Algeria / Algiers	Human			Female	52	unknown		Original	Other		B.1.617.2	GK	(NSP5_V18I,N_G215C,N_D63G,N_R203M,NSP12_G671S,NS3_S26L,Spike_P681R,Spike_R158del,NSP3_P1228L,NS7a_V82A,NSP3_A488S,Spike_F157del,NSP4_T492I,NSP14_A394V,Spike_T19R,NS7a_T120I,NSP1_T78I,N_D377Y,M_I82T,Spike_D950N,NS7b_T40I,NSP13_P77L,Spike_E156G,NSP3_P1469S,Spike_T478K,NSP6_T77A,NSP12_P323L,Spike_D614G,Spike_V1104L,NSP4_V167L,Spike_L452R)
hCoV-19/Algeria/48915/2021	EPI_ISL_3375627	2021-06-22	Africa / Algeria / Algiers	Human			Male	78	unknown		Original	Other		B.1.617.2	GK	(N_G215C,N_D63G,N_R203M,NSP12_G671S,NS3_S26L,Spike_P681R,Spike_R158del,NSP13_E261G,NSP3_P1228L,NS7a_V82A,NSP3_A488S,Spike_F157del,NSP4_T492I,NSP14_A394V,Spike_T19R,NS7a_T120I,N_D377Y,M_I82T,Spike_D950N,NS7b_T40I,NSP13_P77L,Spike_E156G,NSP3_P1469S,Spike_T478K,NSP6_T77A,NSP12_P323L,Spike_D614G,Spike_L452R,NSP4_V167L,NSP6_Q208R)
hCoV-19/Algeria/47640/2021	EPI_ISL_3375626	2021-06-16	Africa / Algeria / Bouira	Human			Male	62	unknown		Original	Other		B.1.617.2	GK	(N_G215C,N_D63G,N_R203M,NSP12_G671S,NS3_S26L,Spike_P681R,Spike_R158del,NSP3_P1228L,NS7a_V82A,NSP3_A488S,Spike_F157del,NSP4_T492I,NSP14_A394V,Spike_T19R,NS7a_T120I,N_D377Y,M_I82T,Spike_D950N,NS7b_T40I,NSP13_P77L,Spike_E156G,NSP14_G189S,NSP3_P1469S,Spike_T478K,NSP6_T77A,NSP12_P323L,Spike_D614G,Spike_V1104L,Spike_L452R,NSP4_V167L)
hCoV-19/Algeria/46851/2021	EPI_ISL_3375625	2021-06-14	Africa / Algeria / Algiers	Human			Female	22	unknown		Original	Other		B.1.617.2	GK	(N_G215C,N_D63G,N_R203M,NSP12_G671S,NS3_S26L,Spike_P681R,Spike_R158del,NSP3_P1228L,NS7a_V82A,NSP3_A488S,Spike_F157del,NSP4_T492I,NSP14_A394V,Spike_T19R,NS7a_T120I,N_D377Y,M_I82T,Spike_D950N,NS7b_T40I,NSP13_P77L,Spike_E156G,NSP3_P1469S,Spike_T478K,NSP6_T77A,NSP12_P323L,Spike_D614G,Spike_L452R,NSP4_V167L)
hCoV-19/Algeria/46836/2021	EPI_ISL_3375624	2021-06-14	Africa / Algeria / Medea	Human			Male	67	unknown		Original	Other		B.1.617.2	GK	(N_G215C,N_D63G,N_R203M,NSP12_G671S,NS3_S26L,Spike_P681R,Spike_R158del,NSP3_P1228L,NS7a_V82A,NSP3_A488S,Spike_F157del,NSP4_T492I,NSP14_A394V,Spike_T19R,NS7a_T120I,N_D377Y,M_I82T,Spike_D950N,NS7b_T40I,NSP13_P77L,Spike_E156G,NSP3_P1469S,Spike_T478K,NSP6_T77A,NSP12_P323L,Spike_D614G,Spike_L452R,NSP4_V167L,NSP6_Q208R)
hCoV-19/Algeria/95448/2021	EPI_ISL_10969636	2021-12-11	Africa / Algeria / Algiers	Human			Female	50	unknown		Original	Oropharyngeal swab		BA.1.1	GRA	(NSP5_P132H,Spike_H69del,Spike_T95I,Spike_A67V,NSP6_S106del,Spike_N969K,Spike_H655Y,Spike_N856K,N_R203K,Spike_G142D,NSP3_A1892T,Spike_Q954H,Spike_G339D,N_P13L,NSP3_L1266I,N_R32del,NSP3_S1265del,NSP14_I42V,Spike_P681H,Spike_Y144del,M_Q19E,N_S33del,NSP4_T492I,NSP6_L105del,Spike_N679K,Spike_N764K,NSP6_G107del,N_E31del,NSP13_G170S,NSP3_K38R,Spike_R346K,NSP6_I189V,Spike_T547K,Spike_D796Y,N_G204R,Spike…
hCoV-19/Algeria/99570/2021	EPI_ISL_10969633	2021-12-27	Africa / Algeria / Algiers	Human			Female	51	unknown		Original	Oropharyngeal swab		B.1.617.2	GK	(N_G215C,N_D63G,N_R203M,NSP12_G671S,Spike_E484K,NS3_S26L,Spike_P681R,N_V270L,NSP3_P1228L,NSP3_A488S,NSP4_T492I,NSP14_A394V,Spike_T19R,N_D377Y,NSP3_S126L,M_I82T,Spike_D950N,Spike_M1237I,NS7b_T40I,NSP13_P77L,NSP3_P1469S,Spike_T478K,Spike_S708F,NSP6_T77A,NSP12_P323L,Spike_D614G,NSP4_V167L,Spike_L452R,NSP6_Q208R)
hCoV-19/Algeria/5Ibs/2022	EPI_ISL_10969631	2022-01-04	Africa / Algeria / Constantine	Human			Male	37	unknown		Original	Oropharyngeal swab		BA.1.17.2	GRA	(NSP5_P132H,Spike_H69del,Spike_T95I,Spike_A67V,NSP3_L312F,NSP6_S106del,Spike_N969K,Spike_H655Y,Spike_N856K,N_R203K,Spike_G142D,NSP3_A1892T,Spike_Q954H,Spike_A701V,Spike_G339D,N_P13L,NSP3_L1266I,N_R32del,NSP3_S1265del,NSP14_I42V,Spike_A672V,Spike_P681H,Spike_Y144del,M_Q19E,N_S33del,NSP4_T492I,NSP6_L105del,Spike_N679K,Spike_N764K,NSP6_G107del,N_E31del,NSP3_K38R,NSP6_I189V,Spike_T547K,Spike_D796Y,N_…
hCoV-19/Algeria/99297/2021	EPI_ISL_10969630	2021-12-27	Africa / Algeria / Medea	Human			Male	78	unknown		Original	Oropharyngeal swab		B.1.617.2	GK	(N_G215C,N_D63G,N_R203M,NSP12_G671S,Spike_E484K,NS3_S26L,Spike_P681R,N_V270L,NSP3_P1228L,NS7a_V82A,NSP3_A488S,NSP4_T492I,NSP14_A394V,Spike_T19R,NS7a_T120I,N_D377Y,NSP3_S126L,NSP12_P323F,M_I82T,Spike_D950N,Spike_M1237I,NS7b_T40I,NSP13_P77L,Spike_R1014K,NSP3_P1469S,Spike_T478K,NSP6_T77A,Spike_D614G,NSP3_A1927V,NSP4_V167L,Spike_L452R,NSP6_Q208R)
hCoV-19/Algeria/5471/2022	EPI_ISL_10969629	2022-01-17	Africa / Algeria / Blida	Human			Female	41	unknown		Original	Oropharyngeal swab		BA.1.1	GRA	(NSP5_P132H,Spike_H69del,Spike_T95I,Spike_A67V,NSP6_S106del,Spike_N969K,Spike_H655Y,Spike_N856K,N_R203K,Spike_G142D,NSP3_A1892T,Spike_Q954H,Spike_G339D,N_P13L,NSP3_L1266I,N_R32del,NSP3_S1265del,NSP14_I42V,Spike_P681H,Spike_Y144del,M_Q19E,N_S33del,NSP4_T492I,NSP6_L105del,Spike_N679K,Spike_N764K,NSP6_G107del,N_E31del,NSP3_K38R,Spike_R346K,NSP6_I189V,Spike_T547K,Spike_D796Y,N_G204R,Spike_V70del,Spik…
hCoV-19/Algeria/3893/2022	EPI_ISL_10969628	2022-01-13	Africa / Algeria / Algiers	Human			Female	48	unknown		Original	Oropharyngeal swab		BA.2	GRA	(NSP5_P132H,NSP3_G489S,Spike_L24del,NSP4_T327I,Spike_S373P,Spike_Q493R,Spike_N969K,Spike_H655Y,N_R203K,Spike_V213G,Spike_G142D,Spike_A27S,Spike_Q954H,N_P13L,Spike_N501Y,Spike_P25del,N_R32del,NS3_T223I,Spike_T19I,M_Q19E,Spike_N440K,NSP4_T492I,Spike_N679K,Spike_N764K,NSP6_G107del,Spike_Y505H,Spike_D796Y,N_G204R,Spike_T478K,N_S413R,M_A63T,Spike_S371F,Spike_K417N,NSP13_R392C,Spike_T376A,NSP6_S106del,…
hCoV-19/Algeria/3319/2022	EPI_ISL_10969627	2022-01-11	Africa / Algeria / Algiers	Human			Female	25	unknown		Original	Oropharyngeal swab		BA.2	GRA	(NSP5_P132H,NSP3_G489S,Spike_L24del,NSP4_T327I,Spike_S373P,Spike_Q493R,Spike_N969K,Spike_H655Y,N_R203K,Spike_V213G,Spike_G142D,Spike_A27S,Spike_Q954H,N_P13L,Spike_N501Y,Spike_P25del,N_R32del,NS3_T223I,Spike_T19I,M_Q19E,Spike_N440K,NSP4_T492I,Spike_N679K,Spike_N764K,NSP6_G107del,Spike_Y505H,Spike_D796Y,N_G204R,Spike_T478K,N_S413R,M_A63T,Spike_S371F,Spike_K417N,NSP13_R392C,Spike_T376A,NSP6_S106del,…
hCoV-19/Algeria/7Ibs/2022	EPI_ISL_10969626	2022-01-06	Africa / Algeria / Constantine	Human			Male	62	unknown		Original	Oropharyngeal swab		BA.1	GRA	(NSP5_P132H,Spike_H69del,Spike_T95I,Spike_A67V,NSP6_S106del,Spike_N969K,Spike_N856K,N_R203K,Spike_G142D,Spike_Q954H,N_P13L,NSP3_L1266I,N_R32del,NSP3_S1265del,NSP14_I42V,Spike_Y144del,N_S33del,NSP4_T492I,NSP6_L105del,Spike_N764K,NSP6_G107del,N_E31del,NSP6_I189V,Spike_T547K,Spike_D796Y,N_G204R,Spike_V70del,Spike_L981F,Spike_V143del,NSP12_P323L,Spike_Y145del,Spike_D614G)
hCoV-19/Algeria/3897/2022	EPI_ISL_10969625	2022-01-13	Africa / Algeria / Algiers	Human			Male	20	unknown		Original	Oropharyngeal swab		BA.2	GR	(NSP5_P132H,NSP3_G489S,NSP13_R392C,NSP4_T327I,NSP6_S106del,Spike_N969K,Spike_H655Y,N_R203K,Spike_G142D,Spike_Q954H,N_P13L,N_R32del,NSP4_L438F,NS3_T223I,NSP14_I42V,Spike_P681H,NSP4_L264F,M_Q19E,N_S33del,NSP1_S135R,NSP4_T492I,Spike_N679K,NSP6_G107del,N_E31del,NSP6_F108del,N_G204R,M_A63T,NSP12_P323L,Spike_D614G)
hCoV-19/Algeria/99824/2021	EPI_ISL_10969624	2021-12-28	Africa / Algeria / Algiers	Human			Male	68	unknown		Original	Oropharyngeal swab		BA.1.18	GRA	(NSP5_P132H,Spike_H69del,Spike_T95I,Spike_A67V,NSP6_S106del,Spike_N969K,Spike_H655Y,Spike_N856K,N_R203K,Spike_G142D,NSP3_A1892T,Spike_Q954H,Spike_G339D,NS3_D155Y,N_P13L,NSP3_L1266I,N_R32del,NSP3_S1265del,NSP14_I42V,Spike_P681H,Spike_Y144del,M_Q19E,N_S33del,NSP4_T492I,NSP6_L105del,Spike_N679K,NSP3_T1004I,Spike_N764K,NSP6_G107del,N_E31del,NSP3_K38R,NSP6_I189V,Spike_T547K,Spike_D796Y,N_G204R,Spike_V…
hCoV-19/Algeria/100307/2021	EPI_ISL_10969622	2021-12-29	Africa / Algeria / Algiers	Human			Female	76	unknown		Original	Oropharyngeal swab		B.1.617.2	GK	(N_G215C,N_D63G,N_R203M,NSP3_I1059V,NSP12_G671S,NS6_P57L,NS3_S26L,Spike_P681R,NS3_A110S,Spike_R158del,NSP3_P1228L,NS7a_V82A,NSP3_A488S,Spike_F157del,NSP4_T492I,NSP14_A394V,Spike_T19R,NS7a_T120I,N_D377Y,M_I82T,Spike_D950N,NSP3_T1036I,NS7b_T40I,NSP13_P77L,Spike_E156G,NSP3_P1469S,NSP3_V747L,Spike_T478K,NSP6_T77A,NSP2_Q427H,NSP12_P323L,Spike_D614G,NSP4_V167L,Spike_L452R,NSP6_Q208R)
hCoV-19/Algeria/100308/2021	EPI_ISL_10969621	2021-12-29	Africa / Algeria / Algiers	Human			Female	54	unknown		Original	Oropharyngeal swab		B.1.617.2	GK	(NSP1_V35L,N_G215C,N_D63G,N_R203M,NSP12_G671S,NSP3_V239I,NS3_S26L,NSP3_A614V,Spike_P681R,Spike_R158del,NSP3_P1228L,NS7a_V82A,NSP3_A488S,Spike_F157del,NSP4_T492I,NSP14_A394V,Spike_T19R,NS7a_T120I,N_D377Y,M_I82T,Spike_D950N,NS7b_T40I,NSP13_P77L,Spike_E156G,Spike_F186S,NSP3_P1469S,Spike_T478K,NSP6_T77A,NSP12_P323L,Spike_D614G,NSP4_V167L,Spike_L452R,NSP6_Q208R)
hCoV-19/Algeria/100313/2021	EPI_ISL_10969620	2021-12-29	Africa / Algeria / Algiers	Human			Male	74	unknown		Original	Oropharyngeal swab		B.1.617.2	GK	(N_G215C,N_D63G,N_R203M,NSP12_G671S,NSP2_T388I,NS3_S26L,Spike_P681R,Spike_R158del,NSP3_P1228L,NS7a_V82A,NSP3_A488S,Spike_F157del,NSP4_T492I,NSP14_A394V,Spike_T19R,NS7a_T120I,N_D377Y,M_I82T,Spike_D950N,NSP2_E545K,NS7b_T40I,NSP13_P77L,Spike_E156G,NSP3_P1469S,Spike_T478K,NSP6_T77A,NSP12_P323L,Spike_D614G,NSP4_V167L,Spike_L452R,NSP6_Q208R)
hCoV-19/Algeria/100322/2021	EPI_ISL_10969619	2021-12-29	Africa / Algeria / Algiers	Human			Male	42	unknown		Original	Oropharyngeal swab		B.1.617.2	GK	(N_G215C,N_D63G,N_R203M,NSP12_G671S,NSP14_P140A,NS3_S26L,Spike_E554D,Spike_P681R,Spike_R158del,NSP3_P1228L,NS7a_V82A,N_K370R,NSP3_A488S,Spike_F157del,NSP4_T492I,NSP14_A394V,Spike_T19R,NS7a_T120I,N_D377Y,M_I82T,Spike_D950N,NSP13_S80G,NS7b_T40I,NSP13_P77L,Spike_E156G,NSP3_P1469S,Spike_T478K,NSP6_T77A,NSP12_P323L,Spike_D614G,NSP4_V167L,Spike_L452R,NSP6_Q208R)
hCoV-19/Algeria/325/2022	EPI_ISL_10969618	2022-01-02	Africa / Algeria / Algiers	Human			Female	37	unknown		Original	Oropharyngeal swab		B.1.617.2	GK	(N_G215C,N_D63G,N_R203M,NSP12_G671S,Spike_E484K,NS3_S26L,Spike_P681R,N_V270L,Spike_R158del,NSP3_P1228L,NS7a_V82A,NSP3_A488S,Spike_F157del,NSP4_T492I,NSP14_A394V,Spike_T19R,NS7a_T120I,N_D377Y,NSP3_S126L,M_I82T,Spike_D950N,Spike_M1237I,NS7b_T40I,NSP13_P77L,NSP12_L387V,Spike_E156G,NSP3_P1469S,Spike_T478K,NSP6_T77A,NSP12_P323L,Spike_D614G,NSP4_V167L,Spike_L452R,NSP6_Q208R)
hCoV-19/Algeria/I2/2021	EPI_ISL_10969617	2021-12-31	Africa / Algeria / Constantine	Human			Male	32	unknown		Original	Oropharyngeal swab		BA.1.18	GRA	(NSP5_P132H,Spike_H69del,Spike_T95I,Spike_A67V,NSP6_S106del,Spike_N969K,Spike_H655Y,Spike_N856K,N_R203K,Spike_G142D,NSP3_A1892T,Spike_Q954H,NS3_D155Y,N_P13L,NSP3_L1266I,N_R32del,NSP3_S1265del,NSP14_I42V,Spike_P681H,Spike_Y144del,M_Q19E,N_S33del,NSP4_T492I,NSP6_L105del,Spike_N679K,NSP3_T1004I,Spike_N764K,NSP6_G107del,N_E31del,NSP3_K38R,NSP6_I189V,Spike_T547K,Spike_D796Y,N_G204R,Spike_V70del,Spike_…
hCoV-19/Algeria/99781/2021	EPI_ISL_10969616	2021-12-26	Africa / Algeria / Algiers	Human			Male	unknown	unknown		Original	Oropharyngeal swab		BA.1	GRA	(NSP5_P132H,Spike_H69del,Spike_T95I,Spike_A67V,NSP6_S106del,Spike_N969K,Spike_H655Y,Spike_N856K,N_R203K,Spike_G142D,NSP3_A1892T,Spike_Q954H,Spike_G339D,N_P13L,NSP3_L1266I,N_R32del,NSP3_S1265del,NSP14_I42V,Spike_P681H,Spike_Y144del,M_Q19E,N_S33del,NSP4_T492I,NSP6_L105del,Spike_L18F,Spike_N679K,Spike_N764K,NSP6_G107del,N_E31del,NSP3_K38R,NSP6_I189V,Spike_T547K,Spike_D796Y,N_G204R,Spike_V70del,Spike…
hCoV-19/Algeria/882/2022	EPI_ISL_10969615	2022-01-03	Africa / Algeria / Algiers	Human			Male	42	unknown		Original	Oropharyngeal swab		BA.1.1	GRA	(NSP5_P132H,Spike_H69del,Spike_T95I,Spike_A67V,NSP6_S106del,Spike_N969K,Spike_H655Y,Spike_N856K,N_R203K,Spike_G142D,NSP3_A1892T,Spike_Q954H,Spike_G339D,N_P13L,NSP3_L1266I,N_R32del,NSP3_S1265del,NSP14_I42V,Spike_P681H,Spike_Y144del,M_Q19E,N_S33del,NSP4_T492I,NS7a_T120I,NSP6_L105del,Spike_N679K,Spike_N764K,NSP6_G107del,N_E31del,NSP3_K38R,Spike_R346K,NSP6_I189V,Spike_T547K,Spike_D796Y,N_G204R,Spike_…
hCoV-19/Algeria/I1/2021	EPI_ISL_10969614	2021-12-31	Africa / Algeria / Constantine	Human			Male	50	unknown		Original	Oropharyngeal swab		BA.1.1.1	GRA	(NSP5_P132H,Spike_H69del,Spike_T95I,NSP12_Q875R,Spike_A67V,NSP6_S106del,Spike_N969K,Spike_H655Y,Spike_N856K,N_R203K,Spike_G142D,NSP3_A1892T,Spike_Q954H,N_P13L,NSP3_L1266I,N_R32del,NSP3_S1265del,NSP14_I42V,Spike_P681H,Spike_Y144del,M_Q19E,N_S33del,NSP4_T492I,NSP6_L105del,Spike_N679K,Spike_N764K,NSP2_N195D,NSP6_G107del,N_E31del,NSP3_K38R,NSP6_I189V,Spike_T547K,Spike_D796Y,N_G204R,Spike_V70del,Spike…
hCoV-19/Algeria/96377/2021	EPI_ISL_10969519	2021-12-15	Africa / Algeria / Laghouat	Human			Male	54	unknown		Original	Oropharyngeal swab		B.1.617.2	GK	(N_G215C,N_D63G,N_R203M,NSP12_G671S,NS3_A31T,NSP3_V453I,NS3_S26L,NSP3_S1682F,Spike_P681R,Spike_R158del,NSP3_P1228L,NSP3_T64I,NS7a_T14I,NS7a_V82A,NSP3_A488S,Spike_F157del,NSP4_T492I,NSP14_A394V,NS7a_T120I,N_D377Y,M_I82T,Spike_D950N,NS7b_T40I,NSP13_P77L,Spike_A1070S,Spike_E156G,NSP3_P1469S,Spike_T478K,NSP6_T77A,NSP12_P323L,Spike_D614G,NSP4_V167L,Spike_L452R,NSP6_Q208R,NSP13_E341D)
hCoV-19/Algeria/95992/2021	EPI_ISL_10969518	2021-12-14	Africa / Algeria / Blida	Human			Female	21	unknown		Original	Oropharyngeal swab		B.1.617.2	GK	(N_G215C,N_D63G,N_R203M,NSP12_G671S,NSP12_G596C,NSP2_V381F,NS3_S26L,Spike_P681R,NSP14_A320S,Spike_R158del,NSP3_P1228L,NS7a_V82A,NSP3_A488S,Spike_F157del,NSP4_T492I,NSP14_A394V,NS7a_T120I,N_D377Y,M_I82T,Spike_D950N,NSP10_K95R,NS7b_T40I,NSP13_P77L,Spike_E156G,NSP3_P1469S,Spike_T478K,NSP6_T77A,NSP12_P323L,Spike_D614G,Spike_V1104L,NSP4_V167L,Spike_L452R)
hCoV-19/Algeria/98051/2021	EPI_ISL_10969517	2021-12-21	Africa / Algeria / Algiers	Human			Male	39	unknown		Original	Oropharyngeal swab		B.1.617.2	GK	(N_G215C,N_D63G,N_R203M,NSP12_G671S,NS6_D6G,NS3_S26L,Spike_P681R,Spike_R158del,NSP3_P1228L,NSP12_T85I,Spike_P174S,NSP3_T970M,NS7a_V82A,NSP3_A488S,Spike_F157del,NSP4_T492I,NSP14_A394V,Spike_T19R,NS7a_T120I,N_D377Y,M_I82T,Spike_D950N,NS7b_T40I,NSP13_P77L,Spike_E156G,NSP3_P1469S,Spike_T478K,NSP6_T77A,NSP12_P323L,Spike_D614G,NS3_T12del,Spike_V1104L,NSP4_V167L,Spike_L452R)
hCoV-19/Algeria/96525/2021	EPI_ISL_10969516	2021-12-15	Africa / Algeria / Bouira	Human			Male	48	unknown		Original	Oropharyngeal swab		B.1.617.2	GK	(N_G215C,N_D63G,N_R203M,NSP12_G671S,NSP15_T325I,NS3_S26L,Spike_P681R,Spike_R158del,Spike_S939F,NSP3_P1228L,NS7a_V82A,NSP3_A488S,Spike_F157del,NSP4_T492I,NS3_G100C,NSP14_A394V,Spike_T19R,NS7a_T120I,N_D377Y,M_I82T,Spike_D950N,NS7b_T40I,NSP13_P77L,Spike_E156G,NSP15_I115S,NSP3_P1469S,Spike_T478K,NSP6_T77A,NSP12_P323L,Spike_D614G,NSP4_V167L,Spike_L452R,NSP6_Q208R,NSP3_S1467F)
hCoV-19/Algeria/96449/2021	EPI_ISL_10969515	2021-12-15	Africa / Algeria / Algiers	Human			Female	45	unknown		Original	Oropharyngeal swab		B.1.617.2	GK	(N_G215C,N_D63G,N_R203M,NSP12_G671S,NSP2_K142R,NS3_S26L,Spike_P681R,Spike_R158del,NSP3_P1228L,NS7a_V82A,NSP3_A488S,Spike_F157del,NSP4_T492I,NSP14_A394V,Spike_T19R,NS7a_T120I,N_D377Y,M_I82T,Spike_D950N,NS7b_T40I,NSP13_P77L,Spike_E156G,NSP12_A382V,NSP3_P1469S,NS8_R101L,Spike_T478K,NSP6_T77A,NSP9_A107V,NSP12_P323L,Spike_D614G,NSP4_V167L,Spike_L452R,NSP6_Q208R)
hCoV-19/Algeria/96318/2021	EPI_ISL_10969514	2021-12-14	Africa / Algeria / Bouira	Human			Female	45	unknown		Original	Oropharyngeal swab		B.1.617.2	GK	(N_G215C,N_D63G,N_R203M,NSP12_G671S,NS3_S26L,Spike_P681R,Spike_R158del,NSP3_P1228L,Spike_V1228L,NS7a_V82A,NSP3_A488S,Spike_F157del,NSP4_T492I,NSP14_A394V,Spike_T19R,NS7a_T120I,NSP5_T225I,N_D377Y,M_I82T,Spike_D950N,NS7b_T40I,NSP13_P77L,Spike_E156G,NSP3_P1469S,Spike_T478K,NSP6_T77A,NSP12_P323L,Spike_D614G,NSP4_V167L,Spike_L452R,NSP6_Q208R)
hCoV-19/Algeria/96000/2021	EPI_ISL_10969513	2021-12-14	Africa / Algeria / Blida	Human			Male	29	unknown		Original	Oropharyngeal swab		B.1.617.2	GK	(N_G215C,N_D63G,N_R203M,NSP12_G671S,NSP3_V239I,NS3_S26L,NSP3_A614V,Spike_P681R,Spike_R158del,NSP3_P1228L,NS7a_V82A,NSP3_A488S,Spike_F157del,NSP4_T492I,NSP14_A394V,Spike_T19R,NS7a_T120I,N_D377Y,M_I82T,Spike_D950N,NS7b_T40I,NSP13_P77L,Spike_E156G,Spike_F186S,NSP3_P1469S,Spike_T478K,NSP6_T77A,NSP12_P323L,Spike_D614G,NSP4_V167L,Spike_L452R,NSP6_Q208R)
hCoV-19/Algeria/98321/2021	EPI_ISL_10969512	2021-12-21	Africa / Algeria / Algiers	Human			Male	47	unknown		Original	Oropharyngeal swab		BA.1.17.2	GRA	(NSP5_P132H,Spike_H69del,Spike_T95I,Spike_A67V,NSP6_S106del,Spike_N969K,Spike_H655Y,Spike_N856K,N_R203K,Spike_G142D,NSP3_A1892T,Spike_Q954H,Spike_A701V,Spike_G339D,NSP3_L1266I,N_R32del,NSP3_S1265del,NSP14_I42V,Spike_P681H,Spike_Y144del,M_Q19E,N_S33del,NSP4_T492I,NSP6_L105del,Spike_N679K,Spike_N764K,NSP6_G107del,N_E31del,NSP3_K38R,NSP6_I189V,Spike_T547K,Spike_D796Y,N_G204R,Spike_V70del,Spike_L981F…
hCoV-19/Algeria/97421/2021	EPI_ISL_10969511	2021-12-20	Africa / Algeria / Algiers	Human			Female	23	unknown		Original	Oropharyngeal swab		BA.1.18	GRA	(NSP5_P132H,Spike_H69del,Spike_T95I,Spike_A67V,NSP6_S106del,Spike_N969K,Spike_H655Y,Spike_N856K,N_R203K,Spike_G142D,NSP3_A1892T,Spike_Q954H,Spike_G339D,NS3_D155Y,N_P13L,NSP3_L1266I,N_R32del,NSP3_S1265del,NSP14_I42V,Spike_P681H,Spike_Y144del,M_Q19E,N_S33del,NSP4_T492I,NSP6_L105del,Spike_N679K,NSP3_T1004I,Spike_N764K,NSP6_G107del,N_E31del,NSP3_K38R,NSP6_I189V,Spike_T547K,Spike_D796Y,N_G204R,Spike_V…
hCoV-19/Algeria/98101/2021	EPI_ISL_10969510	2021-12-21	Africa / Algeria / Algiers	Human			Male	69	unknown		Original	Oropharyngeal swab		BA.1.1	GRA	(NSP5_P132H,Spike_H69del,Spike_T95I,NSP16_K146R,Spike_A67V,NSP6_S106del,Spike_N969K,Spike_H655Y,Spike_N856K,N_R203K,Spike_G142D,NSP3_A1892T,Spike_Q954H,N_P13L,NSP3_L1266I,N_R32del,NSP3_S1265del,NSP14_I42V,Spike_P681H,Spike_Y144del,M_Q19E,N_S33del,NSP4_T492I,NSP6_L105del,Spike_N679K,Spike_N764K,NSP6_G107del,N_E31del,NSP3_K38R,NSP6_I189V,Spike_T547K,Spike_D796Y,N_G204R,Spike_V70del,Spike_L981F,Spik…
hCoV-19/Algeria/13442-44FR/2021	EPI_ISL_1093429	2021-02-11	Africa / Algeria / Algiers	Human			Female	30	unknown		Original	Nasopharyngeal swab		Unassigned	O	()
hCoV-19/Algeria/27453/2022	EPI_ISL_13080453	2022-03-07	Africa / Algeria / Oran	Human			Female	33	unknown		Original	Oropharyngeal swab		BA.2	GRA	(NSP5_P132H,NSP3_G489S,Spike_L24del,NSP4_T327I,Spike_Q493R,Spike_H655Y,Spike_N969K,N_R203K,Spike_V213G,Spike_G142D,Spike_A27S,Spike_Q954H,N_P13L,Spike_P25del,Spike_N501Y,N_R32del,NS3_T223I,Spike_T19I,M_Q19E,Spike_N440K,NSP4_T492I,Spike_N679K,Spike_N764K,Spike_Y505H,NSP6_G107del,Spike_D796Y,N_G204R,Spike_T478K,N_S413R,NSP3_L741F,M_A63T,Spike_K417N,NSP13_R392C,NSP6_S106del,Spike_R408S,NSP4_L438F,NS…
hCoV-19/Algeria/95495-46/2021	EPI_ISL_7661152	2021-12-10	Africa / Algeria / Algiers	Human	Travel history: Africa / Somalia, Africa / Djibouti / Djibouti, Asia / Qatar		Male	37	Live		Original	Nasopharyngeal swab		BA.1.1	GRA	(NSP5_P132H,Spike_H69del,Spike_T95I,Spike_A67V,NSP6_S106del,Spike_N969K,Spike_H655Y,Spike_N856K,N_R203K,NSP3_A1892T,Spike_Q954H,Spike_G339D,N_P13L,NSP3_L1266I,N_R32del,NSP3_S1265del,Spike_P681H,M_Q19E,N_S33del,NSP4_T492I,NSP6_L105del,Spike_N679K,Spike_N764K,NSP6_G107del,N_E31del,NSP13_G170S,NSP3_K38R,NSP6_I189V,Spike_T547K,Spike_D796Y,N_G204R,Spike_V70del,Spike_L981F,M_A63T,NSP12_P323L,Spike_D614…
hCoV-19/Algeria/G37138-8854/2020	EPI_ISL_766867	2020-06-18	Africa / Algeria / Alger	Human			Male	79	unknown		Original			B.1.597	GH	(N_S186Y,NS3_Q57H,NSP2_T85I,NSP3_S1682F,NSP12_P323L,Spike_D614G,N_A398V,Spike_A892S)
hCoV-19/Algeria/G35014-8856/2020	EPI_ISL_766869	2020-06-09	Africa / Algeria / El Oued	Human			Male	70	unknown		Original			B.1.1	GR	(N_R203K,NSP2_K500N,N_G204R,NSP12_P323L,Spike_D614G,NSP14_P297S)
hCoV-19/Algeria/76465/2021	EPI_ISL_5052212	2021-09-01	Africa / Algeria / Batna	Human			Female	03	unknown		Original	Other		B.1.617.2	GK	(N_G215C,N_D63G,N_R203M,NSP12_G671S,NS3_S26L,Spike_P681R,NSP3_P1228L,NSP3_A488S,NSP4_T492I,NSP14_A394V,Spike_T19R,M_V10I,N_D377Y,M_I82T,Spike_D950N,NS7b_T40I,NSP13_P77L,NSP6_A128V,NSP3_P1469S,Spike_T478K,NSP6_T77A,NSP12_P323L,Spike_D614G,NSP4_V167L,Spike_L452R,NSP6_Q208R)
hCoV-19/Algeria/60317/2021	EPI_ISL_5052211	2021-07-19	Africa / Algeria / Blida	Human			Female	22	unknown		Original	Other		B.1.617.2	GK	(N_G215C,N_D63G,N_R203M,NSP12_G671S,NS3_S26L,NSP13_A296S,Spike_P681R,Spike_R158del,NSP3_P1228L,NS7a_V82A,NSP3_A488S,Spike_F157del,NSP4_T492I,NSP14_A394V,Spike_T19R,NS7a_T120I,N_D377Y,M_I82T,Spike_D950N,NS7b_T40I,NSP13_P77L,Spike_E156G,NSP3_P1469S,Spike_T478K,NSP6_T77A,NSP12_P323L,Spike_D614G,Spike_V1104L,Spike_L452R,NSP4_V167L)
hCoV-19/Algeria/02615/2021	EPI_ISL_5052210	2021-07-11	Africa / Algeria / Sidi Bel Abbes	Human			Male	59	unknown		Original	Other		B.1.617.2	GK	(N_G215C,N_D63G,N_R203M,NSP12_G671S,NS3_S26L,Spike_P681R,Spike_R158del,NSP3_P1228L,NS7a_V82A,NSP3_A488S,Spike_F157del,NSP4_T492I,NSP14_A394V,Spike_T19R,NS7a_T120I,N_D377Y,M_I82T,Spike_D950N,NSP13_P504L,NS7b_T40I,NSP13_P77L,Spike_E156G,NSP3_P1469S,Spike_T478K,NSP6_T77A,NSP12_P323L,Spike_D614G,Spike_L452R,NSP4_V167L,NSP6_Q208R)
hCoV-19/Algeria/03594/2021	EPI_ISL_5052209	2021-08-14	Africa / Algeria / Biskra	Human			Male	55	unknown		Original	Other		B.1.617.2	GK	(N_G215C,N_D63G,N_R203M,NSP12_G671S,NS3_S26L,Spike_P681R,Spike_R158del,NSP3_P1228L,NS3_G18V,NSP3_A488S,Spike_F157del,NSP4_T492I,NSP14_A394V,Spike_T19R,NSP3_T1482I,N_D377Y,NSP15_V127F,M_I82T,Spike_D950N,NS7b_T40I,NSP13_P77L,Spike_E156G,NSP12_G823C,NSP3_P1469S,NSP6_T77A,NSP12_P323L,Spike_D614G,NSP4_V167L,NSP12_K59N)
hCoV-19/Algeria/00003/2021	EPI_ISL_5052208	2021-08-01	Africa / Algeria / Ouargla	Human			Female	39	unknown		Original	Other		B.1.617.2	GK	(N_G215C,N_D63G,N_R203M,NSP12_G671S,NS3_S26L,Spike_P681R,Spike_R158del,NSP3_P1228L,NS7a_V82A,NSP3_A488S,Spike_F157del,NSP4_T492I,NSP14_A394V,Spike_T19R,NS7a_T120I,NSP1_G30C,M_I82T,Spike_D950N,NS7b_T40I,NSP13_P77L,Spike_E156G,NSP3_P1469S,Spike_T478K,NSP6_T77A,NSP12_P323L,Spike_D614G,Spike_L452R,NSP4_V167L,NSP6_Q208R)
hCoV-19/Algeria/00018/2021	EPI_ISL_5052207	2021-07-30	Africa / Algeria / Touggourt	Human			Female	59	unknown		Original	Other		B.1.617.2	GK	(NSP5_V18I,N_G215C,N_D63G,N_R203M,NSP12_G671S,NS3_S26L,Spike_P681R,Spike_R158del,NSP3_P1228L,Spike_G842D,NS7a_V82A,NSP3_A488S,Spike_F157del,NSP4_T492I,NSP14_A394V,NS7a_T120I,NSP3_G171D,N_D377Y,M_I82T,Spike_D950N,NS7b_T40I,NSP13_P77L,Spike_E156G,NSP3_P1469S,Spike_T478K,NSP6_T77A,NSP12_P323L,Spike_D614G,Spike_V1104L,NSP4_V167L,Spike_L452R)
hCoV-19/Algeria/71632/2021	EPI_ISL_5052206	2021-08-12	Africa / Algeria / Tindouf	Human			Male	75	unknown		Original	Other		B.1.617.2	GK	(N_G215C,NS3_I10del,N_D63G,NSP3_Y647C,N_R203M,NSP12_G671S,NS3_S26L,Spike_P681R,NSP3_P1228L,NS3_G11del,NSP3_A488S,NSP4_T492I,NSP14_A394V,N_D377Y,M_T208I,M_I82T,NS3_Y91N,Spike_D950N,NS7b_T40I,NSP13_P77L,NS3_F8L,NSP4_S395G,NSP3_P1469S,Spike_T478K,NSP6_T77A,NSP12_P323L,Spike_D614G,NS3_T12del,Spike_V1104L,Spike_L452R,NSP4_V167L,N_A156S)
hCoV-19/Algeria/17416/2021	EPI_ISL_5052205	2021-07-08	Africa / Algeria / Oran	Human			Male	67	unknown		Original	Other		B.1.1.7	GR	(Spike_H69del,NS8_Q27stop,NSP3_T183I,Spike_T716I,NS8_K68stop,NSP6_S106del,N_R203K,Spike_A570D,Spike_L5F,Spike_N501Y,NSP3_I1412T,M_A104V,NS6_K42N,NS8_R52I,Spike_P681H,NSP8_R51C,M_A2S,Spike_H146Q,NS3_D27Y,NSP6_G107del,NSP3_A890D,NSP3_K462E,Spike_D1118H,NSP6_F108del,NSP4_S59F,NS8_Y73C,N_G204P,Spike_V70del,NSP12_P323L,Spike_D614G,N_D3L,Spike_S982A,N_S235F)
hCoV-19/Algeria/60136/2021	EPI_ISL_5052204	2021-07-17	Africa / Algeria / El Oued	Human			Male	55	unknown		Original	Other		B.1.1.7	GRY	(Spike_H69del,NS8_Q27stop,NSP3_T183I,NSP3_A1311V,Spike_T716I,NS8_K68stop,NSP6_S106del,N_R203K,Spike_A570D,Spike_V483A,Spike_N501Y,NSP3_I1412T,NS8_R52I,Spike_P681H,Spike_Y144del,M_A98S,Spike_G142V,NSP6_G107del,NSP3_A890D,NS7a_G38V,Spike_D1118H,NSP6_F108del,NS8_Y73C,N_G204P,Spike_V70del,NSP15_V320L,M_A81S,NSP12_P323L,Spike_D614G,N_D3L,Spike_S982A,N_S235F)
hCoV-19/Algeria/61403/2021	EPI_ISL_5052203	2021-07-22	Africa / Algeria / Algiers	Human			Female	36	unknown		Original	Other		B.1.1.7	GRY	(Spike_H69del,NS8_Q27stop,NSP3_T183I,Spike_T716I,NS8_K68stop,NSP6_S106del,N_R203K,Spike_A570D,Spike_N501Y,NSP3_I1412T,NS8_R52I,Spike_P681H,Spike_G485V,Spike_Y144del,NSP6_G107del,NSP3_A890D,Spike_D1118H,NSP6_F108del,NS8_Y73C,N_G204P,Spike_V70del,NSP12_P323L,Spike_D614G,N_D3L,Spike_S982A,Spike_A520S,N_S235F)
hCoV-19/Algeria/01064/2021	EPI_ISL_5052202	2021-06-15	Africa / Algeria / Sidi Bel Abbes	Human			Male	79	unknown		Original	Other		B.1.1.7	GRY	(Spike_H69del,NS8_Q27stop,NSP3_T183I,Spike_T716I,NS8_K68stop,NSP6_S106del,N_R203K,Spike_A570D,Spike_N501Y,NSP3_I1412T,NS8_R52I,Spike_P681H,Spike_Y144del,NSP6_A136V,NSP6_G107del,NSP4_S432G,NSP3_A890D,NSP6_A128V,Spike_D1118H,NSP6_F108del,NS8_Y73C,N_G204P,Spike_V70del,NSP12_P323L,Spike_D614G,N_D3L,Spike_S982A,N_S235F)
hCoV-19/Algeria/55577/2021	EPI_ISL_5052201	2021-07-14	Africa / Algeria / Laghouat	Human			Female	28	unknown		Original	Other		B.1.1.7	GRY	(Spike_H69del,NSP3_T183I,Spike_T716I,NSP6_S106del,N_R203K,NSP3_E642K,Spike_A570D,Spike_N501Y,Spike_P681H,NSP3_A1819V,Spike_Y144del,Spike_S112L,NSP6_G107del,NSP3_A890D,Spike_D1118H,NSP6_F108del,N_G204P,Spike_V70del,NSP12_P323L,Spike_D614G,N_D3L,Spike_S982A,N_S235F)
hCoV-19/Algeria/58641/2021	EPI_ISL_5052200	2021-07-28	Africa / Algeria / Djelfa	Human			Female	39	unknown		Original	Other		B.1.1.7	GRY	(Spike_H69del,NSP2_T371I,NSP3_T183I,NSP3_A890D,NSP6_G107del,Spike_T716I,NSP6_S106del,N_R203K,Spike_A570D,Spike_D1118H,NSP6_F108del,N_G204P,Spike_V70del,Spike_N501Y,NSP12_P323L,Spike_P681H,Spike_D614G,Spike_Y144del,N_D3L,Spike_S982A,N_S235F)
hCoV-19/Algeria/59015/2021	EPI_ISL_5052199	2021-07-12	Africa / Algeria / Bouira	Human			Male	33	unknown		Original	Other		B.1.1.7	GRY	(Spike_H69del,NSP3_T183I,NS3_P104L,Spike_T716I,NSP6_S106del,N_R203K,NSP2_G339S,Spike_A570D,Spike_N501Y,Spike_P681H,NSP6_Q257H,Spike_Y144del,NSP14_P327S,NSP6_G107del,NSP3_A890D,Spike_D1118H,NSP6_F108del,NS3_L46F,N_G204P,Spike_V70del,NSP12_P323L,Spike_D614G,N_D3L,Spike_S982A,N_S235F)
hCoV-19/Algeria/56621/2021	EPI_ISL_5052198	2021-07-11	Africa / Algeria / Laghouat	Human			Male	37	unknown		Original	Other		B.1.525	G	(NSP2_E493G,Spike_H69del,NSP12_P323F,M_I82T,Spike_A67V,N_A12G,NSP3_T1189I,NSP6_G107del,NS3_A31V,NSP6_S106del,Spike_E484K,N_T205I,NSP6_F108del,Spike_Q52R,NSP14_P203L,Spike_V70del,Spike_D614G,Spike_Y144del,Spike_F888L,Spike_Q677H)
hCoV-19/Algeria/57568/2021	EPI_ISL_5052197	2021-07-08	Africa / Algeria / Tissemsilt	Human			Female	50	unknown		Original	Other		B.1.525	G	(Spike_H69del,NSP12_P323F,M_I82T,Spike_D215H,NSP2_A621V,Spike_A67V,N_A12G,NSP3_T1189I,NSP6_G107del,NSP6_S106del,Spike_E484K,N_T205I,NSP6_F108del,Spike_V70del,Spike_D614G,NSP14_V125F,Spike_Y144del,NSP16_K160R,Spike_F888L,Spike_Q677H)
hCoV-19/Algeria/58229/2021	EPI_ISL_5052196	2021-07-14	Africa / Algeria / Algiers	Human			Female	33	unknown		Original	Other		B.1.525	G	(Spike_H69del,NSP12_P323F,M_I82T,Spike_A67V,N_A12G,NSP3_T1189I,NSP6_G107del,NSP6_S106del,Spike_E484K,N_T205I,NSP6_F108del,Spike_Q52R,Spike_V70del,N_P20L,NS8_S54L,Spike_D614G,Spike_Y144del,NS8_V114F,Spike_F888L,Spike_Q677H)
hCoV-19/Algeria/15053/2022	EPI_ISL_10752638	2022-02-10	Africa / Algeria / Algiers	Human			Male	79	unknown		Original	Oropharyngeal swab		BA.2	GRA	(NSP5_P132H,Spike_S371F,NSP3_G489S,NSP13_R392C,Spike_K417N,Spike_L24del,NSP4_T327I,Spike_S373P,NSP6_S106del,Spike_T376A,Spike_N969K,Spike_H655Y,N_R203K,Spike_G142D,Spike_A27S,Spike_Q954H,Spike_G339D,N_P13L,Spike_R408S,Spike_P25del,N_R32del,NSP4_L438F,NSP14_M315T,Spike_T19I,NSP14_I42V,Spike_P681H,NSP4_L264F,M_Q19E,NSP3_T24I,N_S33del,NSP1_S135R,NSP4_T492I,Spike_S375F,Spike_D405N,NSP3_L728V,Spike_N6…
hCoV-19/Algeria/13637/2022	EPI_ISL_10752629	2022-02-03	Africa / Algeria / Laghouat	Human			Male	87	unknown		Original	Oropharyngeal swab		B.1.617.2	GK	(Spike_H69del,N_G215C,Spike_T95I,N_D63G,N_R203M,Spike_A67V,NSP12_G671S,Spike_G142D,N_H300Y,Spike_P681R,Spike_Y144del,NSP3_A488S,NSP4_T492I,Spike_T19R,N_D377Y,M_I82T,Spike_D950N,NS7b_T40I,NSP13_P77L,NS3_G224C,Spike_T478K,Spike_V70del,NSP6_T77A,Spike_V143del,NSP2_K333N,NSP12_P323L,Spike_Y145del,Spike_D614G,NSP4_V167L,Spike_L452R,NSP6_Q208R,NSP3_S1314G)
hCoV-19/Algeria/G38599-8859/2020	EPI_ISL_766871	2020-06-20	Africa / Algeria / Laghouat	Human			Female	24	unknown		Original			B.1.1	GR	(N_M210I,N_R203K,NSP14_R213L,N_G204R,NSP12_P323L,Spike_D614G)
hCoV-19/Algeria/90944/2021	EPI_ISL_8035613	2021-11-20	Africa / Algeria / Laghouat	Human			Male	53	unknown		Original	Nasopharyngeal swab		B.1.617.2	GK	(N_G215C,N_D63G,N_R203M,NSP12_G671S,NS3_S26L,Spike_P681R,Spike_R158del,N_P67L,NSP3_P1228L,NS7a_V82A,NSP3_A488S,Spike_F157del,NSP4_T492I,NSP14_A394V,Spike_T19R,NS7a_T120I,N_D377Y,NSP2_A476V,M_I82T,Spike_D950N,NS7b_T40I,NSP13_P77L,Spike_E156G,NS3_V88L,NS3_T24I,NSP3_P1469S,Spike_T478K,NSP6_T77A,NSP12_P323L,Spike_D614G,NSP4_V167L,Spike_L452R,NSP6_Q208R)
hCoV-19/Algeria/90942/2021	EPI_ISL_8035611	2021-11-20	Africa / Algeria / Laghouat	Human			Male	36	unknown		Original	Nasopharyngeal swab		B.1.617.2	GK	(N_G215C,N_D63G,N_R203M,NSP12_G671S,NS3_S26L,Spike_P681R,Spike_R158del,N_P67L,NSP3_P1228L,NS7a_V82A,NSP3_A488S,Spike_F157del,NSP4_T492I,NSP14_A394V,Spike_T19R,NS7a_T120I,N_D377Y,NSP2_A476V,M_I82T,Spike_D950N,NSP3_G1217R,NS7b_T40I,NSP13_P77L,Spike_E156G,NS3_V88L,NS3_T24I,NSP3_P1469S,Spike_T478K,NSP6_T77A,NSP12_P323L,Spike_D614G,NSP4_V167L,Spike_L452R,NSP6_Q208R)
hCoV-19/Algeria/27475/2022	EPI_ISL_13080455	2022-03-10	Africa / Algeria / Oran	Human			Female	81	unknown		Original	Oropharyngeal swab		BA.1.1	GRA	(NSP5_P132H,Spike_H69del,Spike_T95I,Spike_A67V,Spike_S373P,Spike_Q493R,Spike_N969K,Spike_H655Y,Spike_N856K,N_R203K,NSP3_A1892T,Spike_Q954H,N_P13L,NSP3_L1266I,Spike_N501Y,N_R32del,M_Q19E,Spike_N440K,NSP4_T492I,NSP6_L105del,Spike_N679K,Spike_N764K,Spike_L212I,NSP6_G107del,Spike_Y505H,Spike_R346K,NSP6_I189V,Spike_T547K,M_D3G,Spike_D796Y,N_G204R,Spike_T478K,M_A63T,Spike_G496S,Spike_K417N,NSP6_S106del…
hCoV-19/Algeria/92827/2021	EPI_ISL_7880242	2021-11-30	Africa / Algeria / Algiers	Human	Travel history: Africa / South Africa		Male	39	Live		Original	Nasopharyngeal swab		BA.1	GRA	(NSP5_P132H,Spike_H69del,Spike_T95I,Spike_A67V,NSP6_S106del,Spike_N969K,Spike_H655Y,Spike_N856K,N_R203K,Spike_G142D,NSP3_A1892T,Spike_Q954H,N_P13L,NSP3_L1266I,N_R32del,NSP3_S1265del,Spike_P681H,Spike_Y144del,M_Q19E,N_S33del,NSP4_T492I,NSP6_L105del,Spike_N679K,Spike_N764K,NSP6_G107del,N_E31del,NSP6_I189V,Spike_T547K,Spike_D796Y,N_G204R,Spike_V70del,Spike_L981F,Spike_V143del,M_A63T,NSP12_P323L,Spik…
hCoV-19/Algeria/14265/2022	EPI_ISL_10752636	2022-02-07	Africa / Algeria / Blida	Human			Male	62	unknown		Original	Oropharyngeal swab		BA.1.1	GRA	(NSP5_P132H,Spike_H69del,Spike_T95I,Spike_A67V,Spike_S373P,Spike_N969K,Spike_H655Y,Spike_N856K,N_R203K,Spike_G142D,NSP3_A1892T,Spike_Q954H,N_P13L,NSP3_L1266I,N_R32del,M_Q19E,NSP4_T492I,NSP6_L105del,Spike_N679K,Spike_N764K,NSP6_G107del,NSP6_I189V,Spike_T547K,Spike_D796Y,N_G204R,Spike_V143del,M_A63T,Spike_S371F,Spike_K417N,Spike_T376A,NSP6_S106del,Spike_G339D,Spike_R408S,NSP3_S1265del,NSP14_I42V,Sp…
hCoV-19/Algeria/13816/2022	EPI_ISL_10752634	2022-02-05	Africa / Algeria / Laghouat	Human			Male	54	unknown		Original	Oropharyngeal swab		BA.2	GRA	(NSP5_P132H,NSP3_G489S,Spike_L24del,NSP4_T327I,Spike_S373P,Spike_N969K,Spike_H655Y,N_R203K,Spike_V213G,Spike_G142D,Spike_A27S,Spike_Q954H,N_P13L,Spike_P25del,N_R32del,NS3_T223I,Spike_T19I,M_Q19E,NSP4_T492I,Spike_N679K,Spike_N764K,NSP6_G107del,Spike_D796Y,N_G204R,N_S413R,M_A63T,Spike_S371F,NSP1_M85del,Spike_K417N,NSP13_R392C,Spike_T376A,NSP6_S106del,Spike_G339D,Spike_R408S,NSP4_L438F,NSP14_I42V,NS…
hCoV-19/Algeria/13809/2022	EPI_ISL_10752632	2022-02-05	Africa / Algeria / Laghouat	Human			Male	67	unknown		Original	Oropharyngeal swab		BA.2	GRA	(NSP5_P132H,NSP3_G489S,NSP4_T327I,Spike_S373P,Spike_Q493R,Spike_N969K,Spike_H655Y,N_R203K,Spike_V213G,Spike_G142D,Spike_Q954H,N_P13L,NSP2_P129S,Spike_N501Y,N_R32del,M_Q19E,Spike_N440K,NSP4_T492I,Spike_N679K,Spike_N764K,Spike_Y505H,NSP6_G107del,Spike_D796Y,N_G204R,Spike_T478K,M_A63T,Spike_S371F,NSP13_R392C,Spike_K417N,Spike_T376A,NSP6_S106del,Spike_G339D,Spike_R408S,NSP4_L438F,Spike_P681H,NSP4_L26…
hCoV-19/Algeria/13780/2022	EPI_ISL_10752631	2022-02-05	Africa / Algeria / Bouira	Human			Female	38	unknown		Original	Oropharyngeal swab		B.1.617.2	GK	(Spike_H69del,N_G215C,Spike_T95I,N_D63G,N_R203M,Spike_A67V,E_R61H,Spike_G142D,Spike_P681R,NSP3_P1228L,Spike_Y144del,NSP4_T492I,M_I82T,NS7b_T40I,Spike_T478K,E_T9I,Spike_V70del,NSP6_T77A,Spike_V143del,NSP12_P323L,Spike_Y145del,Spike_D614G,Spike_L452R,NSP6_Q208R)
hCoV-19/Algeria/12955/2022	EPI_ISL_10752628	2022-02-01	Africa / Algeria / Laghouat	Human			Male	41	unknown		Original	Oropharyngeal swab		BA.2	GRA	(NSP5_P132H,Spike_S371F,NSP3_G489S,NSP13_R392C,Spike_K417N,Spike_L24del,NSP4_T327I,Spike_S373P,Spike_T376A,Spike_N969K,Spike_H655Y,N_R203K,Spike_V213G,Spike_G142D,Spike_A27S,Spike_Q954H,Spike_G339D,N_P13L,Spike_R408S,Spike_P25del,N_R32del,NSP4_L438F,NS3_T223I,Spike_T19I,NSP14_I42V,Spike_P681H,NSP4_L264F,M_Q19E,NSP3_T24I,N_S33del,NSP1_S135R,NSP4_T492I,Spike_S375F,Spike_D405N,Spike_N679K,Spike_N764…
hCoV-19/Algeria/30926/2022	EPI_ISL_14497298	2022-07-18	Africa / Algeria / Algiers	Human			Female	41	Live		Original	Nasopharyngeal swab		BA.5.2.1	GRA	(NSP5_P132H,Spike_H69del,NSP3_G489S,Spike_L24del,NSP4_T327I,Spike_S373P,Spike_N969K,Spike_H655Y,N_R203K,Spike_V213G,Spike_G142D,Spike_A27S,Spike_Q954H,N_P13L,Spike_N501Y,Spike_P25del,N_R32del,NS3_T223I,Spike_T19I,M_Q19E,Spike_N440K,NSP4_T492I,M_D3N,Spike_N679K,Spike_N764K,NSP6_G107del,Spike_Y505H,Spike_D796Y,N_G204R,Spike_T478K,N_S413R,M_A63T,Spike_S371F,NSP1_M85del,NSP1_E87K,Spike_K417N,NSP13_R3…
hCoV-19/Algeria/SMII/2021	EPI_ISL_3161811	2021-06-23	Africa / Algeria / Algiers	Human			Male	45	unknown		Original			AY.116	GK	(N_G215C,N_D63G,N_R203M,NSP12_G671S,NS3_S26L,Spike_P681R,NSP3_P1228L,NSP3_E869D,NS7a_V82A,NS7a_L96F,NSP3_A488S,NSP14_S374F,NSP4_T492I,NSP3_T1590I,NSP14_A394V,Spike_T19R,NS7a_T120I,NSP16_V104I,N_D377Y,M_I82T,Spike_D950N,NS7b_T40I,NSP5_I213V,NSP13_P77L,NSP3_P1469S,Spike_T478K,NSP6_T77A,NSP12_P323L,Spike_D614G,Spike_L452R,NSP4_V167L)
hCoV-19/Algeria/36417/2021	EPI_ISL_3161808	2021-05-10	Africa / Algeria / Ouargla	Human			Male	43	unknown		Original			B.1.617.2	GK	(N_G215C,N_D63G,N_R203M,NSP12_G671S,NS3_S26L,Spike_P681R,NSP3_P1228L,NS7a_V82A,NSP3_A488S,NSP4_T492I,NSP14_A394V,NS7a_T120I,N_D377Y,M_I82T,Spike_D950N,NS7b_T40I,NSP13_P77L,NSP3_P1469S,Spike_T478K,NSP6_T77A,NSP12_P323L,Spike_D614G,Spike_L452R,NSP4_V167L)
hCoV-19/Algeria/36420/2021	EPI_ISL_3161807	2021-05-10	Africa / Algeria / Ouargla	Human			Male	38	unknown		Original			B.1.617.2	GK	(N_G215C,N_D63G,N_R203M,NSP12_G671S,NS3_S26L,Spike_P681R,NSP3_P1228L,NS7a_V82A,NSP3_A488S,NSP4_T492I,NSP14_A394V,Spike_T19R,NS7a_T120I,NSP3_T1482I,N_D377Y,NSP15_V127F,M_I82T,Spike_D950N,NS7b_T40I,NSP13_P77L,NSP12_G823C,NSP3_P1469S,Spike_T478K,NSP6_T77A,NSP12_P323L,Spike_D614G,Spike_L452R,NSP4_V167L,NSP12_K59N)
hCoV-19/Algeria/36421/2021	EPI_ISL_3161806	2021-05-10	Africa / Algeria / Ouargla	Human			Male	45	unknown		Original			B.1.617.2	GK	(N_G215C,N_D63G,N_R203M,NSP12_G671S,NS3_S26L,Spike_P681R,Spike_R158del,NSP3_P1228L,NS7a_V82A,NSP3_A488S,Spike_F157del,NSP4_T492I,NSP14_A394V,Spike_T19R,NS7a_T120I,NSP3_T1482I,N_D377Y,NSP15_V127F,M_I82T,Spike_D950N,NS7b_T40I,NSP13_P77L,Spike_E156G,NSP12_G823C,NSP3_P1469S,Spike_T478K,NSP6_T77A,NSP12_P323L,Spike_D614G,NSP4_V167L,Spike_L452R,NSP12_K59N)
hCoV-19/Algeria/2852/2022	EPI_ISL_16242315	2022-08-10	Africa / Algeria / Tlemcen	Human			Female	43	Live		Original	Nasopharyngeal swab		BE.1	GRA	(NSP5_P132H,Spike_H69del,Spike_L24del,NSP4_T327I,Spike_S373P,Spike_N969K,Spike_H655Y,N_R203K,Spike_V213G,Spike_G142D,Spike_A27S,Spike_Q954H,N_P13L,Spike_N501Y,Spike_P25del,N_R32del,NS3_T223I,Spike_T19I,NS3_V48F,M_Q19E,Spike_N440K,NSP4_T492I,N_E136D,NSP3_N1329S,M_D3N,Spike_N679K,Spike_N764K,NSP2_E53G,NSP6_G107del,Spike_Y505H,NS3_L147I,Spike_D796Y,N_G204R,Spike_T478K,N_S413R,M_A63T,NSP3_A386T,NSP3_…
hCoV-19/Algeria/2850/2022	EPI_ISL_16242314	2022-08-10	Africa / Algeria / Tlemcen	Human			Female	54	Live		Original	Nasopharyngeal swab		BA.5.1	GRA	(NSP5_P132H,NSP14_P451L,Spike_H69del,Spike_L24del,NSP4_T327I,Spike_S373P,Spike_N969K,Spike_H655Y,N_R203K,Spike_V213G,Spike_G142D,Spike_A27S,Spike_Q954H,N_P13L,Spike_N501Y,Spike_P25del,N_R32del,NS3_T223I,Spike_T19I,M_Q19E,Spike_N440K,NSP4_T492I,M_D3N,Spike_N679K,Spike_N764K,NSP6_G107del,Spike_Y505H,Spike_D796Y,N_G204R,Spike_T478K,N_S413R,NSP9_T21I,M_A63T,Spike_S371F,Spike_K417N,NSP13_R392C,Spike_F…
hCoV-19/Algeria/2842/2022	EPI_ISL_16242313	2022-08-09	Africa / Algeria / Tlemcen	Human			Female	58	Live		Original	Nasopharyngeal swab		BA.5.2	GRA	(NSP5_P132H,Spike_H69del,NSP3_G489S,Spike_L24del,NSP4_T327I,Spike_S373P,Spike_N969K,Spike_H655Y,N_R203K,Spike_V213G,Spike_G142D,Spike_A27S,Spike_Q954H,N_P13L,Spike_N501Y,Spike_P25del,N_R32del,NS3_T223I,Spike_T19I,M_Q19E,Spike_N440K,NSP4_T492I,NS7a_V104del,M_D3N,Spike_N679K,Spike_N764K,NSP6_G107del,Spike_Y505H,Spike_D796Y,N_G204R,Spike_T478K,N_S413R,Spike_S371F,Spike_K417N,NSP13_R392C,Spike_F486V,…
hCoV-19/Algeria/5117/2022	EPI_ISL_16242312	2022-08-30	Africa / Algeria / Tizi-Ouzou	Human			Male	86	Live		Original	Nasopharyngeal swab		BA.5.2	GRA	(NSP5_P132H,Spike_H69del,NSP3_G489S,Spike_L24del,NSP4_T327I,Spike_S373P,Spike_N969K,Spike_H655Y,N_R203K,Spike_V213G,Spike_G142D,Spike_A27S,Spike_Q954H,N_P13L,Spike_N501Y,Spike_P25del,N_R32del,NSP3_L689F,NS3_T223I,Spike_T19I,M_Q19E,Spike_N440K,NSP4_T492I,NSP15_D282N,M_D3N,Spike_N679K,Spike_N764K,NSP6_G107del,Spike_Y505H,N_G321D,Spike_D796Y,N_G204R,Spike_T478K,N_S413R,M_A63T,Spike_S371F,Spike_K417N…
hCoV-19/Algeria/5113/2022	EPI_ISL_16242311	2022-08-30	Africa / Algeria / Tizi-Ouzou	Human			Female	9	Live		Original	Nasopharyngeal swab		BA.5.2	GRA	(NSP5_P132H,Spike_H69del,NSP3_G489S,Spike_L24del,NSP4_T327I,Spike_S373P,Spike_N969K,Spike_H655Y,N_R203K,Spike_V213G,Spike_G142D,Spike_E1202Q,Spike_A27S,Spike_Q954H,N_P13L,Spike_N501Y,Spike_P25del,N_R32del,NS3_T223I,Spike_T19I,M_Q19E,Spike_N440K,NSP4_T492I,Spike_K147E,M_D3N,Spike_N679K,Spike_N764K,NSP6_G107del,Spike_Y505H,NSP3_S370L,Spike_D796Y,N_G204R,Spike_T478K,N_S413R,M_A63T,Spike_S371F,Spike_…
hCoV-19/Algeria/5042/2022	EPI_ISL_16242310	2022-08-24	Africa / Algeria / Tizi-Ouzou	Human			Female	69	Live		Original	Nasopharyngeal swab		BA.5.2	GRA	(NSP5_P132H,Spike_H69del,NSP3_G489S,Spike_L24del,NSP4_T327I,Spike_S373P,Spike_N969K,Spike_H655Y,N_R203K,Spike_V213G,Spike_G142D,Spike_A27S,Spike_Q954H,N_P13L,Spike_N501Y,Spike_P25del,N_R32del,NS3_T223I,Spike_T19I,M_Q19E,Spike_N440K,NSP4_T492I,M_D3N,Spike_N679K,Spike_N764K,NSP6_G107del,Spike_Y505H,Spike_D796Y,N_G204R,Spike_T478K,N_S413R,M_A63T,Spike_S371F,N_P365S,Spike_K417N,NSP13_R392C,Spike_F486…
hCoV-19/Algeria/4835/2022	EPI_ISL_16242309	2022-08-09	Africa / Algeria / Tizi-Ouzou	Human			Male	72	Live		Original	Nasopharyngeal swab		BF.38	GRA	(NSP5_P132H,Spike_H69del,NSP3_G489S,Spike_L24del,NSP4_T327I,Spike_S373P,Spike_N969K,Spike_H655Y,N_R203K,Spike_V213G,Spike_G142D,Spike_A27S,Spike_Q954H,N_P13L,Spike_N501Y,Spike_P25del,N_R32del,NS3_T223I,Spike_T19I,NSP13_T367I,M_Q19E,Spike_N440K,NSP4_T492I,N_G30del,M_D3N,Spike_N679K,Spike_N764K,NSP6_G107del,Spike_Y505H,Spike_D796Y,N_G204R,Spike_T478K,N_S413R,M_A63T,Spike_S371F,Spike_K417N,NSP13_R39…
hCoV-19/Algeria/4711/2022	EPI_ISL_16242308	2022-07-31	Africa / Algeria / Tizi-Ouzou	Human			Female	40	Live		Original	Nasopharyngeal swab		BA.5.2.3	GRA	(NSP5_P132H,Spike_H69del,NSP3_G489S,Spike_L24del,NSP4_T327I,Spike_S373P,Spike_N969K,Spike_H655Y,N_R203K,Spike_V213G,Spike_G142D,Spike_A27S,Spike_Q954H,N_P13L,Spike_N501Y,Spike_P25del,N_R32del,NS3_T223I,Spike_T19I,M_Q19E,Spike_N440K,NSP4_T492I,M_D3N,Spike_N679K,Spike_N764K,NSP6_G107del,Spike_Y505H,Spike_D796Y,N_G204R,Spike_T478K,N_S413R,M_A63T,Spike_G75A,Spike_S371F,Spike_K417N,NSP13_R392C,Spike_F…
hCoV-19/Algeria/2831/2022	EPI_ISL_16242307	2022-08-02	Africa / Algeria / Sidi Bel Abbes	Human			Male	19	Live		Original	Nasopharyngeal swab		BA.5.2	GRA	(NSP5_P132H,Spike_H69del,NSP3_G489S,Spike_L24del,NSP4_T327I,Spike_S373P,Spike_N969K,Spike_H655Y,N_R203K,Spike_V213G,Spike_G142D,Spike_A27S,Spike_Q954H,N_P13L,Spike_N501Y,Spike_P25del,N_R32del,NS3_T223I,Spike_T19I,M_Q19E,Spike_N440K,NSP4_T492I,M_D3N,Spike_N679K,Spike_N764K,NSP6_G107del,Spike_Y505H,Spike_D796Y,N_G204R,Spike_T478K,N_S413R,M_A63T,Spike_S371F,Spike_K417N,NSP13_R392C,Spike_F486V,Spike_…
hCoV-19/Algeria/2712/2022	EPI_ISL_16242306	2022-07-25	Africa / Algeria / Sidi Bel Abbes	Human			Female	24	Live		Original	Nasopharyngeal swab		BA.5.2	GRA	(NSP5_P132H,Spike_H69del,Spike_L24del,NSP4_T327I,Spike_S373P,Spike_N969K,Spike_H655Y,N_R203K,Spike_V213G,Spike_G142D,Spike_A27S,Spike_Q954H,N_P13L,Spike_N501Y,Spike_P25del,N_R32del,NS3_T223I,Spike_T19I,M_Q19E,Spike_N440K,NSP4_T492I,M_D3N,Spike_N679K,Spike_N764K,NSP6_G107del,Spike_Y505H,NSP12_G179C,Spike_D796Y,N_G204R,Spike_T478K,N_S413R,M_A63T,Spike_S371F,Spike_K417N,NSP13_R392C,Spike_F486V,Spike…
hCoV-19/Algeria/2742/2022	EPI_ISL_16242305	2022-07-11	Africa / Algeria / Sidi Bel Abbes	Human			Female	39	Live		Original	Nasopharyngeal swab		BA.5.2	GRA	(NSP5_P132H,Spike_H69del,Spike_L24del,NSP4_T327I,Spike_S373P,Spike_N969K,Spike_H655Y,N_R203K,Spike_V213G,Spike_G142D,Spike_A27S,Spike_Q954H,N_P13L,Spike_N501Y,Spike_P25del,N_R32del,NS3_T223I,Spike_T19I,M_Q19E,Spike_N440K,NSP4_T492I,M_D3N,Spike_N679K,Spike_N764K,NSP6_G107del,Spike_Y505H,NSP3_S370L,Spike_D796Y,N_G204R,Spike_T478K,N_S413R,M_A63T,Spike_S371F,Spike_K417N,NSP13_R392C,Spike_F486V,Spike_…
hCoV-19/Algeria/2738/2022	EPI_ISL_16242304	2022-07-18	Africa / Algeria / Sidi Bel Abbes	Human			Female	18	Live		Original	Nasopharyngeal swab		BA.5.1	GRA	(NSP5_P132H,Spike_H69del,NSP3_G489S,Spike_L24del,NSP4_T327I,Spike_S373P,Spike_N969K,Spike_H655Y,N_R203K,Spike_V213G,Spike_G142D,Spike_A27S,Spike_Q954H,N_P13L,Spike_N501Y,Spike_P25del,N_R32del,NS3_T223I,Spike_T19I,M_Q19E,Spike_N440K,NSP4_T492I,M_D3N,Spike_N679K,Spike_N764K,NSP6_G107del,Spike_Y505H,Spike_D796Y,N_G204R,Spike_T478K,N_S413R,M_A63T,N_T24I,Spike_S371F,Spike_K417N,NSP13_R392C,Spike_F486V…
hCoV-19/Algeria/1294/2022	EPI_ISL_16242303	2022-08-07	Africa / Algeria / Setif	Human			Male	21	Live		Original	Nasopharyngeal swab		BA.5.2	GRA	(NSP5_P132H,Spike_H69del,Spike_L24del,NSP4_T327I,Spike_S373P,Spike_N969K,Spike_H655Y,N_R203K,Spike_V213G,Spike_G142D,Spike_A27S,Spike_Q954H,N_P13L,Spike_N501Y,Spike_P25del,N_R32del,NS3_T223I,M_Q19E,Spike_N440K,NSP4_T492I,M_D3N,Spike_N679K,Spike_N764K,NSP6_G107del,Spike_Y505H,E_N66K,Spike_D796Y,N_G204R,Spike_T478K,N_S413R,M_A63T,Spike_S371F,Spike_K417N,NSP13_R392C,Spike_F486V,Spike_T376A,NSP6_S106…
hCoV-19/Algeria/1366/2022	EPI_ISL_16242302	2022-09-07	Africa / Algeria / Setif	Human			Male	63	Live		Original	Nasopharyngeal swab		BA.5.2.44	GRA	(NSP5_P132H,Spike_H69del,NSP3_G489S,Spike_L24del,NSP4_T327I,Spike_S373P,Spike_N969K,Spike_H655Y,N_R203K,Spike_V213G,Spike_G142D,Spike_A27S,Spike_Q954H,N_P13L,Spike_N501Y,Spike_P25del,N_R32del,NS3_T223I,Spike_T19I,M_Q19E,Spike_N440K,NSP4_T492I,NSP3_L1746F,M_D3N,Spike_N679K,Spike_N764K,NSP6_G107del,Spike_Y505H,Spike_D796Y,N_G204R,Spike_T478K,N_S413R,M_A63T,Spike_S371F,Spike_K417N,NSP13_R392C,Spike_…
hCoV-19/Algeria/1352/2022	EPI_ISL_16242301	2022-08-30	Africa / Algeria / Setif	Human			Male	83	Live		Original	Nasopharyngeal swab		BA.5.2	GRA	(NSP5_P132H,Spike_H69del,NSP3_G489S,Spike_L24del,NSP4_T327I,Spike_S373P,Spike_N969K,Spike_H655Y,N_R203K,Spike_V213G,Spike_G142D,Spike_A27S,Spike_Q954H,N_P13L,Spike_N501Y,Spike_P25del,N_R32del,NS3_T223I,Spike_T19I,M_Q19E,Spike_N440K,NSP4_T492I,M_D3N,Spike_N679K,Spike_N764K,NSP6_G107del,Spike_Y505H,Spike_D796Y,N_G204R,Spike_T478K,N_S413R,M_A63T,Spike_S371F,Spike_K417N,NSP13_R392C,Spike_F486V,Spike_…
hCoV-19/Algeria/1325/2022	EPI_ISL_16242300	2022-08-17	Africa / Algeria / Setif	Human			Female	45	Live		Original	Nasopharyngeal swab		BA.5.2	GRA	(NSP5_P132H,Spike_H69del,Spike_L24del,NSP4_T327I,Spike_S373P,Spike_N969K,Spike_H655Y,N_R203K,Spike_V213G,Spike_G142D,NS8_G50V,Spike_A27S,Spike_Q954H,N_P13L,Spike_N501Y,Spike_P25del,N_R32del,NS3_T223I,Spike_T19I,M_Q19E,Spike_N440K,NSP4_T492I,M_D3N,Spike_N679K,Spike_N764K,NSP6_G107del,Spike_Y505H,Spike_D796Y,N_G204R,Spike_T478K,N_S413R,M_A63T,Spike_S371F,Spike_K417N,NSP13_R392C,Spike_F486V,Spike_T3…
hCoV-19/Algeria/1312/2022	EPI_ISL_16242299	2022-08-11	Africa / Algeria / Setif	Human			Female	70	Live		Original	Nasopharyngeal swab		BA.5.2	GRA	(NSP5_P132H,Spike_H69del,Spike_L24del,NSP4_T327I,Spike_S373P,Spike_N969K,Spike_H655Y,N_R203K,Spike_V213G,Spike_G142D,Spike_A27S,Spike_Q954H,N_P13L,Spike_N501Y,Spike_P25del,N_R32del,NS3_T223I,Spike_T19I,M_Q19E,Spike_N440K,NSP4_T492I,M_D3N,Spike_N679K,Spike_N764K,NSP6_G107del,Spike_Y505H,Spike_D796Y,N_G204R,Spike_T478K,N_S413R,Spike_S371F,Spike_K417N,NSP13_R392C,Spike_F486V,Spike_T376A,NSP6_S106del…
hCoV-19/Algeria/1306/2022	EPI_ISL_16242298	2022-08-09	Africa / Algeria / Setif	Human			Male	85	Live		Original	Nasopharyngeal swab		BA.5.1	GRA	(NSP5_P132H,Spike_H69del,NSP3_G489S,Spike_L24del,NSP4_T327I,Spike_S373P,Spike_N969K,Spike_H655Y,N_R203K,Spike_V213G,Spike_G142D,Spike_A27S,Spike_Q954H,N_P13L,Spike_N501Y,Spike_P25del,N_R32del,NS3_T223I,Spike_T19I,M_Q19E,Spike_N440K,NSP4_T492I,M_D3N,Spike_N679K,Spike_N764K,NSP6_G107del,Spike_Y505H,Spike_D796Y,N_G204R,Spike_T478K,N_S413R,M_A63T,Spike_S371F,Spike_K417N,NSP13_R392C,Spike_F486V,Spike_…
hCoV-19/Algeria/1304/2022	EPI_ISL_16242297	2022-08-10	Africa / Algeria / Setif	Human			Female	81	Live		Original	Nasopharyngeal swab		BA.5.2	GRA	(NSP5_P132H,Spike_L24del,NSP4_T327I,Spike_S373P,Spike_N969K,Spike_H655Y,N_R203K,Spike_V213G,Spike_G142D,Spike_A27S,Spike_Q954H,N_P13L,Spike_N501Y,Spike_P25del,N_R32del,NS3_T223I,Spike_T19I,M_Q19E,Spike_N440K,NSP4_T492I,Spike_S71del,M_D3N,Spike_N679K,Spike_N764K,NSP6_G107del,Spike_Y505H,NSP3_S370L,Spike_D796Y,N_G204R,Spike_T478K,N_S413R,M_A63T,Spike_S371F,Spike_K417N,NSP13_R392C,Spike_F486V,Spike_…
hCoV-19/Algeria/815/2022	EPI_ISL_16242296	2022-07-28	Africa / Algeria / MÔÇÖsila	Human			Female	73	Live		Original	Nasopharyngeal swab		BA.5.2	GRA	(NSP5_P132H,Spike_H69del,Spike_L24del,NSP4_T327I,Spike_S373P,Spike_N969K,Spike_H655Y,N_R203K,Spike_V213G,Spike_G142D,NSP2_P129L,Spike_A27S,Spike_Q954H,N_P13L,Spike_N501Y,Spike_P25del,N_R32del,NS3_T223I,Spike_T19I,M_Q19E,Spike_N440K,NSP4_T492I,M_D3N,Spike_N679K,Spike_N764K,NSP6_G107del,Spike_Y505H,Spike_D796Y,N_G204R,Spike_T478K,N_S413R,M_A63T,Spike_S371F,Spike_K417N,NSP13_R392C,Spike_F486V,Spike_…
hCoV-19/Algeria/813/2022	EPI_ISL_16242295	2022-07-27	Africa / Algeria / MÔÇÖsila	Human			Female	23	Live		Original	Nasopharyngeal swab		BA.5.2	GRA	(NSP5_P132H,Spike_H69del,NSP3_G489S,Spike_L24del,NSP4_T327I,Spike_S373P,Spike_N969K,Spike_H655Y,N_R203K,Spike_V213G,Spike_G142D,Spike_A27S,Spike_Q954H,N_P13L,Spike_N501Y,Spike_P25del,N_R32del,NS3_T223I,Spike_T19I,M_Q19E,Spike_N440K,NSP4_T492I,M_D3N,Spike_N679K,Spike_N764K,NSP6_G107del,Spike_Y505H,Spike_D796Y,N_G204R,Spike_T478K,N_S413R,M_A63T,Spike_S371F,Spike_K417N,NSP13_R392C,Spike_F486V,Spike_…
hCoV-19/Algeria/811/2022	EPI_ISL_16242294	2022-07-27	Africa / Algeria / MÔÇÖsila	Human			Female	38	Live		Original	Nasopharyngeal swab		BA.5.2	GRA	(NSP5_P132H,Spike_H69del,NSP3_G489S,Spike_L24del,NSP4_T327I,Spike_S373P,Spike_N969K,Spike_H655Y,N_R203K,Spike_V213G,Spike_G142D,Spike_A27S,Spike_Q954H,N_P13L,Spike_N501Y,Spike_P25del,N_R32del,NS3_T223I,Spike_T19I,NSP16_P236S,M_Q19E,Spike_N440K,NSP4_T492I,M_D3N,Spike_N679K,Spike_N764K,NSP6_G107del,Spike_Y505H,Spike_D796Y,N_G204R,Spike_T478K,N_S413R,M_A63T,Spike_S371F,Spike_K417N,NSP13_R392C,Spike_…
hCoV-19/Algeria/805/2022	EPI_ISL_16242293	2022-07-26	Africa / Algeria / MÔÇÖsila	Human			Female	75	Live		Original	Nasopharyngeal swab		BA.5.2	GRA	(NSP5_P132H,Spike_H69del,Spike_L24del,NSP4_T327I,Spike_S373P,Spike_N969K,Spike_H655Y,N_R203K,Spike_V213G,Spike_G142D,Spike_A27S,Spike_Q954H,N_P13L,Spike_N501Y,Spike_P25del,N_R32del,NS3_T223I,Spike_T19I,M_Q19E,Spike_N440K,NSP4_T492I,M_D3N,Spike_N679K,Spike_N764K,NSP6_G107del,Spike_Y505H,Spike_D796Y,N_G204R,Spike_T478K,N_S413R,M_A63T,Spike_S371F,Spike_K417N,NSP13_R392C,Spike_F486V,Spike_T376A,NSP6_…
hCoV-19/Algeria/801/2022	EPI_ISL_16242292	2022-07-25	Africa / Algeria / MÔÇÖsila	Human			Female	12	Live		Original	Nasopharyngeal swab		BA.5.1.30	GRA	(NSP5_P132H,Spike_H69del,Spike_L24del,NSP4_T327I,Spike_S373P,Spike_N969K,Spike_H655Y,NS6_D6G,N_R203K,Spike_V213G,Spike_G142D,Spike_A27S,Spike_Q954H,N_P13L,Spike_N501Y,Spike_P25del,N_R32del,NS3_T223I,Spike_T19I,M_Q19E,NSP2_I101F,Spike_N440K,NSP4_T492I,M_D3N,Spike_N679K,Spike_N764K,NSP6_G107del,Spike_Y505H,Spike_D796Y,N_G204R,Spike_T478K,N_S413R,M_A63T,Spike_S371F,Spike_K417N,NSP13_R392C,Spike_F486…
hCoV-19/Algeria/777/2022	EPI_ISL_16242291	2022-07-20	Africa / Algeria / MÔÇÖsila	Human			Female	57	Live		Original	Nasopharyngeal swab		BA.5.2	GRA	(NSP5_P132H,Spike_H69del,NSP3_G489S,Spike_L24del,NSP4_T327I,Spike_S373P,Spike_N969K,Spike_H655Y,N_R203K,Spike_V213G,Spike_G142D,Spike_A27S,Spike_Q954H,N_P13L,Spike_N501Y,Spike_P25del,N_R32del,NS3_T223I,Spike_T19I,M_Q19E,Spike_N440K,NSP4_T492I,M_D3N,Spike_N679K,Spike_N764K,NSP6_G107del,Spike_Y505H,Spike_R346I,Spike_D796Y,N_G204R,Spike_T478K,N_S413R,M_A63T,NSP4_P168S,Spike_S371F,Spike_P9S,Spike_K41…
hCoV-19/Algeria/771/2022	EPI_ISL_16242290	2022-07-19	Africa / Algeria / MÔÇÖsila	Human			Female	51	Live		Original	Nasopharyngeal swab		BA.5.3.1	GRA	(NSP5_P132H,Spike_H69del,NSP3_G489S,Spike_L24del,NSP4_T327I,Spike_S373P,Spike_N969K,Spike_H655Y,N_R203K,Spike_V213G,Spike_G142D,Spike_A27S,Spike_Q954H,NS3_V256F,N_P13L,Spike_N501Y,Spike_P25del,N_R32del,NS3_T223I,Spike_T19I,M_Q19E,Spike_N440K,NSP4_T492I,N_E136D,M_D3N,Spike_N679K,Spike_N764K,NSP6_G107del,Spike_Y505H,Spike_D796Y,N_G204R,Spike_T478K,N_S413R,M_A63T,NSP2_Q376K,Spike_S371F,Spike_K417N,N…
hCoV-19/Algeria/43891/2022	EPI_ISL_16242289	2022-12-05	Africa / Algeria / Medea	Human			Female	50	Live		Original	Nasopharyngeal swab		BQ.1.1	GRA	(NSP5_P132H,Spike_H69del,Spike_L24del,NSP4_T327I,Spike_S373P,Spike_N969K,Spike_H655Y,N_R203K,Spike_V213G,Spike_G142D,Spike_A27S,Spike_Q954H,N_P13L,Spike_N501Y,Spike_P25del,N_R32del,NS3_T223I,Spike_T19I,M_Q19E,Spike_N440K,NSP4_T492I,Spike_N460K,N_E136D,M_D3N,NSP3_G76D,Spike_N679K,Spike_N764K,NSP6_G107del,Spike_Y505H,NSP13_N268S,Spike_D796Y,N_G204R,Spike_T478K,N_S413R,NSP6_L260F,M_A63T,Spike_R346T,…
hCoV-19/Algeria/43323/2022	EPI_ISL_16242288	2022-11-22	Africa / Algeria / Medea	Human			Male	41	Live		Original	Nasopharyngeal swab		BQ.1	GRA	(NSP5_P132H,Spike_H69del,NSP3_G489S,Spike_L24del,NSP4_T327I,Spike_S373P,Spike_N969K,Spike_H655Y,N_R203K,Spike_V213G,Spike_G142D,Spike_A27S,Spike_Q954H,N_P13L,Spike_N501Y,Spike_P25del,N_R32del,NS3_T223I,Spike_T19I,M_Q19E,Spike_N440K,NSP4_T492I,Spike_N460K,N_E136D,M_D3N,Spike_N679K,Spike_N764K,NSP6_G107del,Spike_Y505H,NSP13_N268S,Spike_D796Y,N_G204R,Spike_T478K,N_S413R,NSP6_L260F,M_A63T,NSP2_Q376K,…
hCoV-19/Algeria/43906/2022	EPI_ISL_16242287	2022-12-06	Africa / Algeria / Blida	Human			Female	33	Live		Original	Nasopharyngeal swab		BQ.1.1.59	GRA	(NSP5_P132H,Spike_H69del,NSP3_G489S,NSP2_H145Y,Spike_L24del,NSP4_T327I,Spike_S373P,Spike_N969K,Spike_H655Y,N_R203K,Spike_V213G,Spike_G142D,Spike_A27S,Spike_Q954H,N_P13L,Spike_N501Y,Spike_P25del,N_R32del,NS3_T223I,Spike_T19I,M_Q19E,Spike_N440K,NSP4_T492I,Spike_N460K,N_E136D,M_D3N,Spike_N679K,Spike_N764K,NSP6_G107del,Spike_Y505H,NSP13_N268S,Spike_D796Y,N_G204R,Spike_T478K,N_S413R,NSP6_L260F,M_A63T,…
hCoV-19/Algeria/37286/2022	EPI_ISL_16242286	2022-09-12	Africa / Algeria / Blida	Human			Female	86	Live		Original	Nasopharyngeal swab		BA.5.1	GRA	(NSP5_P132H,Spike_H69del,NSP3_G489S,Spike_L24del,NSP4_T327I,Spike_S373P,NSP13_N102S,Spike_N969K,Spike_H655Y,N_R203K,Spike_V213G,Spike_G142D,Spike_A27S,Spike_Q954H,N_P13L,Spike_N501Y,Spike_P25del,N_R32del,NS3_T223I,Spike_T19I,M_Q19E,Spike_N440K,NSP4_T492I,M_D3N,Spike_N679K,Spike_N764K,NSP6_G107del,Spike_Y505H,Spike_D796Y,Spike_A1078S,N_G204R,Spike_T478K,N_S413R,M_A63T,Spike_S371F,NSP15_N73D,Spike_…
hCoV-19/Algeria/38874/2022	EPI_ISL_16242285	2022-09-29	Africa / Algeria / Blida	Human			Male	56	Live		Original	Nasopharyngeal swab		BA.5.2.20	GRA	(NSP5_P132H,Spike_H69del,Spike_L24del,NSP4_T327I,Spike_S373P,Spike_N969K,Spike_H655Y,N_R203K,Spike_V213G,Spike_G142D,Spike_A27S,Spike_Q954H,N_P13L,Spike_N501Y,Spike_P25del,N_R32del,NS3_T223I,Spike_T19I,M_Q19E,N_P364L,Spike_N440K,NSP4_T492I,M_D3N,Spike_N679K,Spike_N764K,NSP6_G107del,Spike_Y505H,Spike_K147N,Spike_D796Y,N_G204R,Spike_T478K,N_S413R,M_A63T,Spike_S371F,Spike_K417N,NSP13_R392C,Spike_F48…
hCoV-19/Algeria/44064/2022	EPI_ISL_16242284	2022-12-07	Africa / Algeria / Algiers	Human			Female	34	Live		Original	Nasopharyngeal swab		XBB.1.9.3	GRA	(NSP5_P132H,NSP12_G671S,Spike_L24del,NSP4_T327I,Spike_S373P,Spike_N969K,Spike_H655Y,N_R203K,Spike_G142D,Spike_A27S,Spike_Q954H,N_P13L,Spike_N501Y,Spike_P25del,N_R32del,Spike_V213E,NS3_T223I,Spike_T19I,Spike_H146Q,M_Q19E,Spike_N440K,NSP4_T492I,Spike_N460K,Spike_N679K,Spike_N764K,E_T11A,NSP6_G107del,Spike_Y505H,Spike_D796Y,N_G204R,Spike_T478K,N_S413R,M_A63T,NSP14_G44C,Spike_R346T,Spike_S371F,Spike_…
hCoV-19/Algeria/HCA976/2022	EPI_ISL_16242283	2022-12-08	Africa / Algeria / Algiers	Human			Male	unknown	Live		Original	Nasopharyngeal swab		XBB.8	GRA	(NSP5_P132H,NSP12_G671S,Spike_L24del,NSP4_T327I,Spike_S373P,Spike_N969K,Spike_H655Y,N_R203K,Spike_G142D,Spike_A27S,Spike_Q954H,N_P13L,Spike_N501Y,Spike_P25del,N_R32del,Spike_V213E,NS3_T223I,Spike_T19I,Spike_H146Q,M_Q19E,Spike_N440K,NSP4_T492I,Spike_N460K,Spike_N679K,Spike_N764K,E_T11A,NSP6_G107del,Spike_Y505H,Spike_D796Y,N_G204R,Spike_T478K,N_S413R,M_A63T,NSP16_V167M,Spike_R346T,Spike_S371F,Spike…
hCoV-19/Algeria/44067/2022	EPI_ISL_16242282	2022-12-07	Africa / Algeria / Algiers	Human			Female	42	Live		Original	Nasopharyngeal swab		BQ.1	GRA	(NSP5_P132H,Spike_H69del,Spike_L24del,NSP4_T327I,Spike_S373P,NSP6_H11Y,Spike_N969K,Spike_H655Y,N_R203K,Spike_V213G,Spike_G142D,Spike_A27S,Spike_Q954H,N_P13L,Spike_N501Y,Spike_P25del,NS8_S67del,N_R32del,NS3_T223I,Spike_T19I,M_Q19E,Spike_N440K,NSP4_T492I,Spike_N460K,NSP3_T1022I,N_E136D,M_D3N,Spike_N679K,Spike_N764K,NSP6_G107del,Spike_Y505H,NSP13_N268S,NSP2_L24F,Spike_D796Y,N_G204R,N_S413R,NSP6_L260…
hCoV-19/Algeria/43884/2022	EPI_ISL_16242281	2022-12-03	Africa / Algeria / Algiers	Human			Female	55	Live		Original	Nasopharyngeal swab		BQ.1.1	GRA	(NSP5_P132H,Spike_H69del,NSP3_G489S,Spike_L24del,NSP3_P1200L,NSP4_T327I,Spike_S373P,Spike_N969K,Spike_H655Y,N_R203K,Spike_V213G,Spike_G142D,Spike_A27S,Spike_Q954H,N_P13L,Spike_N501Y,Spike_P25del,N_R32del,NS3_T223I,Spike_T19I,M_Q19E,Spike_N440K,NSP4_T492I,Spike_N460K,N_E136D,M_D3N,Spike_N679K,Spike_N764K,NSP6_G107del,Spike_Y505H,NSP13_N268S,Spike_D796Y,N_G204R,Spike_T478K,Spike_G181V,N_S413R,NSP6_…
hCoV-19/Algeria/43883/2022	EPI_ISL_16242280	2022-12-04	Africa / Algeria / Algiers	Human			Female	56	Live		Original	Nasopharyngeal swab		BQ.1.1	GRA	(NSP5_P132H,Spike_H69del,M_L17F,NSP3_G489S,Spike_L24del,NSP4_T327I,Spike_S373P,Spike_N969K,Spike_H655Y,N_R203K,Spike_V213G,Spike_G142D,Spike_A27S,Spike_Q954H,N_P13L,Spike_N501Y,Spike_P25del,N_R32del,NS3_T223I,Spike_T19I,M_Q19E,NSP2_A360V,Spike_N440K,NSP4_T492I,Spike_N460K,N_E136D,M_D3N,Spike_N679K,Spike_N764K,NSP6_G107del,Spike_Y505H,NSP13_N268S,Spike_D796Y,N_G204R,Spike_T478K,N_S413R,NSP6_L260F,…
hCoV-19/Algeria/43899/2022	EPI_ISL_16242279	2022-12-05	Africa / Algeria / Algiers	Human			Male	53	Live		Original	Nasopharyngeal swab		XBB.1	GRA	(NSP5_P132H,NSP12_G671S,Spike_L24del,NSP4_T327I,Spike_S373P,Spike_N969K,Spike_H655Y,N_R203K,Spike_G142D,Spike_A27S,Spike_Q954H,N_P13L,Spike_N501Y,Spike_P25del,N_R32del,Spike_V213E,NS3_T223I,Spike_T19I,M_Q19E,Spike_N440K,NSP4_T492I,Spike_N460K,Spike_N679K,Spike_N764K,E_T11A,NSP6_G107del,Spike_Y505H,Spike_D796Y,Spike_H146del,N_G204R,Spike_T478K,N_S413R,M_A63T,Spike_R346T,Spike_S371F,Spike_V445P,Spi…
hCoV-19/Algeria/38048/2022	EPI_ISL_16242278	2022-09-20	Africa / Algeria / Algiers	Human			Female	51	Live		Original	Nasopharyngeal swab		BA.5.2	GRA	(NSP5_P132H,Spike_H69del,Spike_L24del,NSP4_T327I,Spike_S373P,Spike_N969K,Spike_H655Y,N_R203K,Spike_V213G,Spike_G142D,Spike_A27S,Spike_Q954H,N_P13L,Spike_N501Y,Spike_P25del,N_R32del,NS3_T223I,Spike_T19I,M_Q19E,Spike_N440K,NSP4_T492I,M_D3N,Spike_N679K,Spike_N764K,NSP6_G107del,Spike_Y505H,Spike_D796Y,N_G204R,Spike_T478K,N_S413R,M_A63T,Spike_S371F,Spike_K417N,NSP13_R392C,Spike_F486V,Spike_T376A,NSP6_…
hCoV-19/Algeria/12220/2023	EPI_ISL_18842766	2023-10-31	Africa / Algeria / Algiers	Human		National SARS-CoV-2 genomic and variants surveillance program	Male	unknown	Live		Original			Unassigned	GRA	(Spike_S371F,Spike_V445P,Spike_K417N,Spike_L368I,Spike_S373P,Spike_H655Y,Spike_N969K,Spike_T376A,Spike_G142D,Spike_F490S,Spike_F486P,Spike_A701V,Spike_Q954H,Spike_R408S,Spike_N501Y,Spike_G339H,Spike_V213E,Spike_T19I,Spike_P681H,Spike_V83A,Spike_H146Q,Spike_N440K,Spike_S375F,Spike_N460K,Spike_F456L,Spike_D405N,Spike_Q498R,Spike_G446S,Spike_Q183E,Spike_N679K,Spike_N764K,Spike_S477N,Spike_Y505H,Spik…
hCoV-19/Algeria/48372/2021	EPI_ISL_3161810	2021-06-20	Africa / Algeria / Algiers	Human			Male	58	unknown		Original			B.1.617.2	GK	(N_G215C,N_D63G,N_R203M,Spike_T274N,NSP12_G671S,NSP13_A505V,NS3_S26L,Spike_P681R,Spike_R158del,NSP3_P1228L,NS7a_V82A,NSP3_A488S,Spike_F157del,NSP4_T492I,NSP14_A394V,Spike_T19R,NS7a_T120I,N_D377Y,M_I82T,Spike_D950N,NS7b_T40I,NSP13_P77L,Spike_E156G,NSP3_P1469S,Spike_T478K,NSP6_T77A,NSP12_P323L,Spike_D614G,NSP4_V167L,Spike_L452R,NSP6_Q208R)
hCoV-19/Algeria/143901/2020	EPI_ISL_12156742	2020-12-29	Africa / Algeria / Blida	Human			Female	34	unknown		Original	Nasopharyngeal swab		B.1	G	(NS3_H78Y,Spike_N439K,NSP2_G265V,N_S202N,NSP12_P323L,N_T247S,Spike_D614G,Spike_L54F)
hCoV-19/Algeria/80177/2021	EPI_ISL_12180660	2021-09-18	Africa / Algeria / Bejaia	Human			Male	62	unknown		Original	Nasopharyngeal swab		B.1.617.2	GK	(NSP16_Q218K,N_G215C,NSP4_D70N,Spike_T95I,N_D63G,N_R203M,NSP12_G671S,Spike_G142D,N_H300Y,NS3_S26L,Spike_P681R,Spike_R158del,NSP3_P1228L,Spike_T19I,NS7a_V82A,NSP3_A488S,Spike_F157del,NSP4_T492I,NSP14_A394V,NS7a_T120I,N_D377Y,M_I82T,Spike_D950N,NS7b_T40I,NSP13_P77L,Spike_E156G,Spike_K1073N,NSP3_P1469S,Spike_T478K,NSP6_T77A,NSP12_P323L,Spike_D614G,NSP4_V167L,Spike_L452R,NSP6_Q208R)
hCoV-19/Algeria/22446/2021	EPI_ISL_12180659	2021-03-18	Africa / Algeria / Algiers	Human			Male	73	unknown		Original	Nasopharyngeal swab		B.1.525	G	(Spike_H69del,M_I82T,Spike_A67V,N_A12G,NSP4_M324I,NSP6_G107del,NSP6_S106del,Spike_E484K,N_T205I,NSP6_F108del,Spike_Q52R,Spike_D215Y,Spike_V70del,Spike_D614G,Spike_Y144del,NS8_V114F,Spike_F888L,NSP3_F1569L,Spike_Q677H)
hCoV-19/Algeria/66076/2021	EPI_ISL_12180656	2021-07-30	Africa / Algeria / El Oued	Human			Male	89	unknown		Original	Nasopharyngeal swab		B.1.617.2	GK	(N_G215C,N_D63G,N_R203M,NSP12_G671S,N_T296A,NS3_S26L,Spike_P681R,NSP3_P1228L,NSP3_A488S,NSP14_A394V,NS7a_T120I,NSP3_T1482I,NSP15_V127F,M_I82T,Spike_D950N,NS7b_T40I,NSP13_P77L,NS3_W128L,NSP12_G823C,NSP3_P1469S,Spike_T478K,NSP6_T77A,NSP12_P323L,Spike_D614G,NSP4_V167L,Spike_L452R,NSP12_K59N)
hCoV-19/Algeria/99966/2021	EPI_ISL_12180503	2021-12-28	Africa / Algeria / Blida	Human			Male	41	unknown		Original	Oropharyngeal swab		B.1.617.2	GK	(N_G215C,N_D63G,NSP14_T516N,N_R203M,NSP12_G671S,NS3_S26L,Spike_V213A,Spike_P681R,Spike_R158del,NSP3_P1228L,NS7a_V82A,NSP3_A488S,Spike_F157del,NSP4_T492I,NSP14_A394V,Spike_T19R,NS7a_T120I,N_D377Y,NSP13_H164Y,M_I82T,Spike_D950N,NSP13_P77L,Spike_E156G,NSP3_P1469S,Spike_T478K,Spike_G181V,NSP6_T77A,NSP15_V172I,NSP12_P323L,Spike_D614G,NSP4_V167L,Spike_L452R,NSP6_Q208R)
hCoV-19/Algeria/28624/2021	EPI_ISL_3718531	2021-04-12	Africa / Algeria / Algiers	Human			Female	37	unknown		Original	Other		B.1.1.7	GRY	(Spike_N137K,Spike_H69del,NS8_Q27stop,NSP3_T183I,Spike_T716I,NS8_K68stop,NSP6_S106del,N_R203K,Spike_A570D,Spike_N501Y,NSP3_I1412T,NS8_R52I,Spike_P681H,Spike_Y144del,NSP12_P227L,NSP6_G107del,NSP3_A890D,Spike_D1118H,N_T205I,NSP6_F108del,NS8_Y73C,NS3_T268M,N_G204R,Spike_V70del,NSP12_P323L,NSP14_P451S,Spike_D614G,N_D3L,Spike_S982A,N_S235F)
hCoV-19/Algeria/18134-44FR/2021	EPI_ISL_1240722	2021-02-28	Africa / Algeria / Ain Salah	Human		S gene dropout	Male	87	Hospitalized		Original	Nasopharyngeal swab		Unassigned	O	(Spike_H69del,Spike_A67V,Spike_Q52R,Spike_V70del,Spike_Y144del)
hCoV-19/Algeria/15356-44FR/2021	EPI_ISL_1240719	2021-02-21	Africa / Algeria / Algiers	Human		S gene dropout	Male	47	Live		Original	Nasopharyngeal swab		Unassigned	O	(Spike_H69del,Spike_V70del,Spike_Y144del)
hCoV-19/Algeria/13447-44FR/2021	EPI_ISL_1093427	2021-02-11	Africa / Algeria / Algiers	Human			Female	43	Live		Original	Nasopharyngeal swab	Health worker	Unassigned	O	(Spike_H69del,Spike_V70del)
hCoV-19/Algeria/80164/2021	EPI_ISL_12156763	2021-09-16	Africa / Algeria / Bejaia	Human			Female	78	unknown		Original	Oropharyngeal swab		B.1.617.2	GK	(NS7a_K53N,N_G215C,Spike_T95I,N_D63G,N_R203M,NSP15_A81V,NSP12_G671S,Spike_G142D,NSP1_M85V,NS3_S26L,Spike_P681R,NSP1_H83del,Spike_R158del,NSP3_P1228L,NS7a_V82A,NSP1_G82del,NSP3_A488S,Spike_F157del,NSP4_T492I,NS7a_F54del,NSP14_A394V,Spike_T19R,NS7a_T120I,N_D377Y,M_I82T,Spike_D950N,NS7b_T40I,NSP13_P77L,Spike_E156G,NSP1_V84del,NSP2_G235S,NSP3_P1469S,Spike_T478K,NSP6_T77A,NSP12_P323L,Spike_D614G,NSP4_…
hCoV-19/Algeria/79040/2021	EPI_ISL_12156762	2021-09-13	Africa / Algeria / Bouira	Human			Female	83	unknown		Original	Nasopharyngeal swab		B.1.617.2	GK	(NS7a_L116F,N_D63G,N_R203M,NSP12_G671S,Spike_G142D,NSP2_P129L,NS3_S26L,NSP14_P46L,Spike_P681R,Spike_R158del,NS7a_V82A,Spike_F157del,Spike_T19R,NS7a_T120I,NS6_T10N,N_D377Y,M_I82T,NSP6_V149A,Spike_D950N,NS3_A54S,NSP3_P822L,Spike_G446V,NSP13_P77L,Spike_E156G,NSP4_A446V,Spike_T478K,NS7a_P45L,NSP2_P17S,NSP12_P323L,NS3_Q57R,Spike_D614G,NSP13_R507G,Spike_L452R)
hCoV-19/Algeria/54697/2021	EPI_ISL_12156760	2021-07-07	Africa / Algeria / Blida	Human			Male	44	unknown		Original	Nasopharyngeal swab		B.1.617.2	GK	(N_G215C,Spike_T95I,N_D63G,N_R203M,NSP12_G671S,Spike_G142D,NS3_S26L,NSP3_E522D,Spike_P681R,NSP12_V848I,Spike_R158del,NSP3_P1228L,NS7a_V82A,NSP3_A488S,Spike_F157del,NSP4_T492I,NSP14_A394V,Spike_T19R,NS7a_T120I,N_D377Y,M_I82T,Spike_D950N,NS7b_T40I,NSP13_P77L,Spike_E156G,NSP3_P1469S,NSP13_A568V,N_G238S,Spike_T478K,NSP6_T77A,NSP12_P323L,Spike_D614G,Spike_V1104L,NSP4_V167L,Spike_L452R)
hCoV-19/Algeria/55198/2021	EPI_ISL_12156759	2021-07-06	Africa / Algeria / Laghouat	Human			Female	52	unknown		Original	Nasopharyngeal swab		B.1.1.7	GRY	(Spike_H69del,NS8_Q27stop,NSP3_T183I,Spike_T716I,NS8_K68stop,NSP6_S106del,N_R203K,NSP3_E642K,Spike_A570D,Spike_N501Y,NSP3_I1412T,NS8_R52I,Spike_P681H,NSP3_A1819V,Spike_Y144del,Spike_S112L,NSP6_G107del,NSP3_A890D,Spike_D1118H,NSP6_F108del,NS8_Y73C,N_G204P,Spike_V70del,NSP12_P323L,Spike_D614G,N_D3L,Spike_S982A,N_S235F)
hCoV-19/Algeria/55605/2021	EPI_ISL_12156758	2021-07-06	Africa / Algeria / Hassi Messaoud	Human			Male	60	unknown		Original	Nasopharyngeal swab		B.1.1.7	GRY	(Spike_H69del,NS3_L15F,NS8_Q27stop,NSP3_T183I,Spike_T716I,NS8_K68stop,NSP6_S106del,N_R203K,Spike_A570D,NSP3_Y1353F,NSP3_K384N,Spike_N501Y,NSP3_I1412T,NS8_R52I,Spike_P681H,NSP14_V14L,Spike_Y144del,NSP4_A282S,NSP6_G107del,NSP3_A890D,Spike_D1118H,NSP6_F108del,NS8_Y73C,N_G204P,Spike_V70del,NSP12_P323L,Spike_D614G,N_D3L,Spike_S982A,NSP14_Q354H,N_S235F)
hCoV-19/Algeria/46827/2021	EPI_ISL_12156757	2021-06-13	Africa / Algeria / Algiers	Human			Male	47	unknown		Original	Nasopharyngeal swab		B.1.1.7	GRY	(Spike_H69del,NS8_Q27stop,NSP3_T183I,NSP3_L364F,NSP3_V473F,Spike_T716I,NSP6_S106del,N_R203K,Spike_A570D,NS3_G251S,Spike_N501Y,NSP16_D179G,NSP3_I1412T,NS8_R52I,Spike_P681H,Spike_Y144del,NSP2_A340V,NSP2_L550F,NSP6_G107del,NSP3_A890D,NS3_P240L,Spike_D1118H,NSP6_F108del,NS8_Y73C,N_G204R,Spike_V70del,NSP12_P323L,Spike_D614G,N_D3L,Spike_S982A,N_S235F)
hCoV-19/Algeria/36483/2021	EPI_ISL_12156756	2021-05-11	Africa / Algeria / Algiers	Human			Female	43	unknown		Original	Nasal		B.1.525	G	(Spike_H69del,Spike_A67V,N_A12G,NSP3_S1807F,NSP6_S106del,Spike_E484K,NSP6_I49V,Spike_Q52R,Spike_T1116I,Spike_Y144del,Spike_F888L,Spike_Q677H,NSP12_P323F,M_I82T,NSP3_T1189I,NSP6_G107del,NS7a_P99S,N_T205I,NSP6_F108del,NS3_F28L,Spike_V70del,NSP2_K636Q,Spike_D614G)
hCoV-19/Algeria/34055/2021	EPI_ISL_12156754	2021-05-02	Africa / Algeria / Algiers	Human			Female	35	unknown		Original	Nasopharyngeal swab		B.1.525	G	(Spike_H69del,NSP12_P323F,M_I82T,Spike_A67V,N_A12G,NSP3_T1189I,NSP2_R121Q,NSP6_G107del,NSP6_S106del,Spike_E484K,NSP2_P568H,N_T205I,NSP6_F108del,Spike_Q52R,Spike_V70del,NSP9_G38V,Spike_D614G,Spike_Y144del,Spike_F888L,Spike_Q677H,N_I292V)
hCoV-19/Algeria/33212/2021	EPI_ISL_12156753	2021-04-28	Africa / Algeria / Algiers	Human			Male	24	unknown		Original	Nasopharyngeal swab		B.1.1.7	GRY	(Spike_H69del,NS8_Q27stop,NSP3_T183I,NSP3_V473F,Spike_T716I,NSP6_S106del,N_R203K,Spike_A570D,NS3_G251S,Spike_N501Y,NSP16_D179G,NSP3_I1412T,NS8_R52I,Spike_P681H,Spike_Y144del,NSP2_A340V,NSP2_L550F,NSP6_G107del,NSP3_A890D,Spike_D1118H,NSP6_F108del,NS8_Y73C,N_G204R,Spike_V70del,NSP12_P323L,Spike_D614G,N_D3L,Spike_S982A,N_S235F)
hCoV-19/Algeria/32679/2021	EPI_ISL_12156752	2021-04-26	Africa / Algeria / Algiers	Human			Female	60	unknown		Original	Nasal		B.1.1.7	GRY	(Spike_H69del,NS8_Q27stop,NSP3_T183I,Spike_T716I,NS8_K68stop,NSP6_S106del,N_R203K,Spike_A570D,Spike_N501Y,NSP3_I1412T,NS8_R52I,Spike_P681H,Spike_Y144del,NSP12_P227L,NSP6_G107del,NSP3_A890D,Spike_D1118H,N_T205I,NSP6_F108del,NS8_Y73C,NS3_T268M,N_G204R,Spike_V70del,NSP12_P323L,NSP14_P451S,Spike_D614G,N_D3L,Spike_S982A,N_S235F)
hCoV-19/Algeria/33008/2021	EPI_ISL_12156751	2021-04-26	Africa / Algeria / Algiers	Human			Male	57	unknown		Original	Nasopharyngeal swab		B.1.1.7	GRY	(Spike_H69del,NS8_Q27stop,NSP3_T183I,NSP3_V473F,Spike_T716I,NSP6_S106del,N_R203K,Spike_A570D,NS3_G251S,Spike_N501Y,NSP16_D179G,NSP3_I1412T,NS8_R52I,Spike_P681H,Spike_Y144del,NSP2_L550F,NSP6_G107del,NSP3_A890D,Spike_D1118H,NSP6_F108del,NS8_Y73C,N_G204R,Spike_V70del,NSP12_P323L,Spike_D614G,N_D3L,Spike_S982A,N_S235F)
hCoV-19/Algeria/27662/2021	EPI_ISL_12156750	2021-04-07	Africa / Algeria / Laghouat	Human			Female	61	unknown		Original	Nasopharyngeal swab		B.1.525	G	(Spike_H69del,NSP12_P323F,M_I82T,Spike_A67V,N_A12G,NSP3_T1189I,NSP6_G107del,NSP6_S106del,Spike_E484K,NS8_A65V,N_T205I,NSP6_F108del,Spike_Q52R,Spike_T124I,Spike_V70del,NS7a_T115I,Spike_D614G,Spike_Y144del,Spike_F888L,Spike_Q677H)
hCoV-19/Algeria/21542/2021	EPI_ISL_12156748	2021-03-14	Africa / Algeria / Algiers	Human			Male	34	unknown		Original	Nasal		B.1.525	G	(Spike_H69del,NSP12_P323F,M_I82T,NSP15_W332K,Spike_A67V,N_A12G,NSP3_T1189I,NSP6_G107del,NSP6_S106del,Spike_E484K,N_T205I,NSP6_F108del,Spike_Q52R,Spike_V70del,Spike_D614G,Spike_Y144del,Spike_F888L,Spike_Q677H)
hCoV-19/Algeria/21179/2021	EPI_ISL_12156747	2021-03-13	Africa / Algeria / Laghouat	Human			Male	40	unknown		Original	Nasopharyngeal swab		B.1.525	G	(NSP2_E493G,Spike_H69del,NSP12_P323F,M_I82T,Spike_A67V,N_A12G,NSP3_T1189I,NSP6_G107del,NSP6_S106del,Spike_E484K,N_T205I,NSP6_F108del,Spike_Q52R,Spike_V70del,Spike_D614G,Spike_Y144del,Spike_F888L,Spike_Q677H)
hCoV-19/Algeria/17885/2021	EPI_ISL_12156746	2021-03-01	Africa / Algeria / Algiers	Human			Male	60	unknown		Original	Nasal		B.1.525	G	(NSP15_D128Y,Spike_H69del,NSP12_P323F,M_I82T,Spike_A67V,N_A12G,NSP3_T1189I,NSP6_G107del,NSP6_S106del,Spike_E484K,N_T205I,NSP6_F108del,Spike_Q52R,Spike_L5F,Spike_V70del,Spike_D614G,Spike_Y144del,Spike_F888L,Spike_Q677H)
hCoV-19/Algeria/33352/2021	EPI_ISL_12156721	2021-04-28	Africa / Algeria / Algiers	Human			Female	52	unknown		Original	Nasopharyngeal swab		B.1.1.7	G	(NSP2_L550F,Spike_H69del,NSP3_T183I,NSP3_A890D,NSP6_G107del,Spike_T716I,NSP6_S106del,NSP6_F108del,NS3_G251S,Spike_V70del,NSP3_I1412T,NSP12_P323L,Spike_P681H,Spike_D614G,Spike_Y144del,Spike_S982A)
hCoV-19/Algeria/55229/2021	EPI_ISL_12156720	2021-07-08	Africa / Algeria / Blida	Human			Female	43	unknown		Original	Nasopharyngeal swab		B.1.617.2	GK	(NSP5_V18I,M_I82T,N_D63G,Spike_D950N,NS7b_T40I,NSP12_G671S,NSP13_P77L,NSP3_P1469S,NS3_S26L,Spike_T478K,Spike_P681R,NSP6_T77A,NSP3_P1228L,NSP12_P323L,Spike_D614G,Spike_V1104L,NSP4_V167L,Spike_L452R,NSP3_A488S,NSP4_T492I,NSP14_A394V)
hCoV-19/Algeria/34044/2021	EPI_ISL_12156718	2021-05-03	Africa / Algeria / Algiers	Human			Female	34	unknown		Original	Nasal		B.1.1.7	G	(Spike_H69del,NS8_Q27stop,NSP3_T183I,NSP3_V473F,Spike_T716I,NSP6_S106del,Spike_A570D,NS3_G251S,NS8_R52I,Spike_P681H,NSP2_S138L,Spike_Y144del,NSP2_L550F,NSP6_G107del,NSP3_A890D,Spike_D1118H,NSP6_F108del,NS8_Y73C,Spike_V70del,NSP12_P323L,Spike_D614G,N_D3L,Spike_S982A)
hCoV-19/Algeria/66171/2021	EPI_ISL_12156717	2021-08-01	Africa / Algeria / Algiers	Human			Female	88	unknown		Original	Nasal		B.1.617.2	GK	(NS3_I10del,N_D63G,NSP3_Y647C,NSP12_G671S,NS3_S26L,NSP15_L162F,Spike_P681R,NSP3_P1228L,NS3_G11del,NSP3_A488S,NSP4_T492I,NSP14_A394V,M_I82T,Spike_D950N,NS7b_T40I,NSP13_P77L,NS3_F8L,NSP3_P1469S,Spike_T478K,NSP6_T77A,NSP12_P323L,Spike_D614G,NS3_T12del,Spike_V1104L,Spike_L452R,NSP4_V167L)
hCoV-19/Algeria/76838/2021	EPI_ISL_12156716	2021-09-04	Africa / Algeria / Algiers	Human			Female	67	unknown		Original	Nasal		B.1.617.2	GK	(M_I82T,N_D63G,Spike_D950N,NS7b_T40I,NSP12_G671S,NSP13_P77L,NSP3_P1469S,NS3_S26L,NSP12_A656S,Spike_T478K,NSP4_T143I,Spike_P681R,NSP6_T77A,NSP3_P1228L,NSP12_P323L,Spike_D614G,NSP4_V167L,Spike_L452R,NSP3_A488S,NSP4_T492I,NSP6_Q208R,NSP14_A394V)
hCoV-19/Algeria/76454/2021	EPI_ISL_12156715	2021-09-02	Africa / Algeria / Algiers	Human			Male	32	unknown		Original	Nasal		B.1.617.2	GK	(NS6_T10N,NSP6_V149A,N_D63G,Spike_D950N,NSP12_G671S,NSP13_P77L,NSP13_P504S,NS3_S26L,NSP14_P46L,Spike_P681R,NSP12_P323L,NS3_Q57R,Spike_D614G)
hCoV-19/Algeria/76866/2021	EPI_ISL_12156714	2021-09-03	Africa / Algeria / Algiers	Human			Male	90	unknown		Original	Nasopharyngeal swab		B.1.617.2	GK	(M_I82T,N_D63G,Spike_D950N,NSP12_G671S,NSP13_P77L,Spike_A1070S,NSP3_V453I,NS3_S26L,Spike_P681R,NSP6_T77A,NSP3_P1228L,NSP12_P323L,Spike_D614G,NSP4_V167L,NSP3_A488S,NSP6_Q208R,NSP14_A394V,NSP13_E341D)
hCoV-19/Algeria/77518/2021	EPI_ISL_12156713	2021-09-06	Africa / Algeria / Algiers	Human			Male	88	unknown		Original	Nasopharyngeal swab		B.1.617.2	GK	(NSP5_V18I,N_D63G,NSP12_G671S,NS3_S26L,Spike_P681R,NSP4_D72Y,NSP3_P1228L,NS3_G172C,NS7a_V82A,NSP3_A488S,NSP4_T492I,NSP14_A394V,NS7a_T120I,M_I82T,Spike_D950N,NS7b_T40I,NSP13_P77L,NSP2_L213F,NSP3_P1469S,Spike_T478K,NSP6_T77A,NSP12_T26I,NSP12_P323L,Spike_D614G,Spike_V1104L,Spike_L452R,NSP4_V167L)
hCoV-19/Algeria/65367/2021	EPI_ISL_12156712	2021-07-29	Africa / Algeria / Algiers	Human			Male	8	unknown		Original	Oropharyngeal swab		B.1.617.2	GK	(M_I82T,N_D63G,Spike_D950N,NS7b_T40I,NSP12_G671S,NSP13_P77L,NSP3_P1469S,NS3_S26L,Spike_P681R,NSP6_T77A,NSP13_E261G,NSP3_P1228L,NSP12_P323L,NS3_E261stop,NSP3_A256V,Spike_D614G,NSP4_V167L,NSP3_A488S,NSP4_T492I,NSP6_Q208R,NSP14_A394V,NSP3_S1467F)
hCoV-19/Algeria/65534/2021	EPI_ISL_12156711	2021-08-01	Africa / Algeria / Algiers	Human			Female	38	unknown		Original	Nasal		B.1.617.2	GK	(M_I82T,N_D63G,Spike_D950N,NS7b_T40I,NSP12_G671S,NSP13_P77L,N_P6S,NSP3_P1469S,NS3_S26L,Spike_T478K,Spike_P681R,NSP6_T77A,NSP13_E261G,NSP3_P1228L,NSP12_P323L,Spike_D614G,NSP4_V167L,NSP3_A488S,NSP6_Q208R,NSP14_A394V)
hCoV-19/Algeria/65837/2021	EPI_ISL_12156710	2021-08-01	Africa / Algeria / Blida	Human			Male	50	unknown		Original	Nasopharyngeal swab		B.1.1.7	G	(NSP3_T1275I,Spike_H69del,NS8_Q27stop,NSP3_T183I,Spike_T716I,NS8_K68stop,NSP6_S106del,Spike_A570D,NSP13_V356I,Spike_N501Y,NSP3_I1412T,NS6_W27L,NS8_R52I,Spike_P681H,Spike_Y144del,NS3_A54V,NSP6_G107del,NSP3_A890D,Spike_D1118H,NS8_A51V,NSP6_F108del,NS8_Y73C,Spike_V70del,NSP3_L1477S,NSP12_P323L,Spike_D614G,N_D3L,Spike_S982A,NSP4_A307T)
hCoV-19/Algeria/65926/2021	EPI_ISL_12156709	2021-07-29	Africa / Algeria / Bouira	Human			Male	43	unknown		Original	Nasopharyngeal swab		B.1.617.2	GK	(N_G215C,N_A359S,N_D63G,N_R203M,NSP12_G671S,NS3_I232V,NS3_S26L,Spike_P681R,NSP3_P1228L,NS7a_V82A,NSP3_A488S,NSP4_T492I,NSP14_A394V,NS7a_T120I,N_D377Y,M_I82T,Spike_D950N,NS7b_T40I,NSP13_P77L,NSP14_G189S,NSP3_P1469S,Spike_T478K,NSP6_T77A,NSP12_P323L,Spike_D614G,Spike_V1104L,Spike_L452R,NSP4_V167L)
hCoV-19/Algeria/65936/2021	EPI_ISL_12156708	2021-07-29	Africa / Algeria / Bouira	Human			Female	87	unknown		Original	Nasal		B.1.617.2	GK	(M_I82T,NSP3_C1347Y,N_D63G,Spike_D950N,NSP3_D163Y,NS7b_T40I,NSP12_G671S,NSP13_P77L,NSP3_P1469S,NS3_S26L,Spike_T478K,Spike_P681R,NSP6_T77A,NSP3_P1228L,NSP12_T26I,NSP12_P323L,Spike_D614G,Spike_V1104L,NSP4_V167L,Spike_L452R,NSP3_A488S,NSP14_A394V)
hCoV-19/Algeria/65951/2021	EPI_ISL_12156707	2021-07-30	Africa / Algeria / Bouira	Human			Male	63	unknown		Original	Nasal		B.1.617.2	GK	(NS3_I10del,N_D63G,NSP3_Y647C,NSP12_G671S,NS3_S26L,Spike_P681R,NSP3_P1228L,NS3_G11del,NSP3_A488S,NSP4_T492I,NSP14_A394V,M_I82T,NSP6_Q208H,Spike_D950N,NS7b_T40I,NSP13_P77L,NS3_F8L,NSP3_P1469S,Spike_T478K,NSP6_T77A,NSP12_P323L,Spike_D614G,NS3_T12del,Spike_V1104L,Spike_L452R,NSP4_V167L)
hCoV-19/Algeria/66067/2021	EPI_ISL_12156706	2021-07-29	Africa / Algeria / El Oued	Human			Female	86	unknown		Original	Nasopharyngeal swab		B.1.617.2	GK	(M_I82T,N_D63G,Spike_D950N,NS7b_T40I,NSP12_G671S,NSP13_P77L,NSP3_P1469S,NS3_S26L,Spike_P681R,NSP6_T77A,NSP3_P1228L,NSP12_P323L,Spike_D614G,NSP4_V167L,NSP3_A488S,NSP6_Q208R,NSP14_A394V)
hCoV-19/Algeria/55951/2021	EPI_ISL_12156705	2021-07-10	Africa / Algeria / Algiers	Human			Female	34	unknown		Original	Nasal		B.1.617.2	GK	(M_I82T,N_D63G,Spike_D950N,NS7b_T40I,NSP12_G671S,NSP13_P77L,NSP4_L15F,NSP3_P1469S,NS3_S26L,Spike_T478K,Spike_P681R,NSP6_T77A,NSP3_P1228L,NSP12_P323L,Spike_D614G,Spike_V1104L,NSP4_V167L,Spike_L452R,NSP3_A488S,NSP4_T492I,NSP14_A394V)
hCoV-19/Algeria/17646-44FR/2021	EPI_ISL_1240720	2021-02-26	Africa / Algeria / Ouargla	Human		S gene dropout	Male	57	Hospitalized		Original	Nasopharyngeal swab		Unassigned	O	(Spike_H69del,Spike_A67V,Spike_Q52R,Spike_V70del,Spike_Y144del)
hCoV-19/Algeria/512/2021	EPI_ISL_4004797	2021-03-17	Africa / Algeria / Sidi Bel Abbes	Human			Male	74	unknown		Original	Other		B.1.160	GH	(N_M234I,NSP4_L435del,Spike_S477N,NSP4_M324I,NSP12_A185S,NSP13_G54C,NS3_Q57H,N_D3Y,NSP2_T44N,NS8_E64stop,NSP12_P323L,NSP5_K90R,Spike_D614G,Spike_M1229I,N_A376T,NSP12_V776L)
hCoV-19/Algeria/1999/2020	EPI_ISL_15928044	2020-03-19	Africa / Algeria / Blida	Human		National SARS-CoV-2 genomic and variants surveillance program	Male	32	Live		Original	Nasopharyngeal swab		B.1	GH	(NSP3_A1006V,NS3_Q57H,NSP2_T85I,NSP12_P323L,Spike_D614G)
hCoV-19/Algeria/2002/2020	EPI_ISL_15928045	2020-03-19	Africa / Algeria / Blida	Human		National SARS-CoV-2 genomic and variants surveillance program	Female	16	Live		Original	Nasopharyngeal swab		B.1	GH	(NS3_Q57H,NSP2_T85I,NSP12_P323L,Spike_D614G,E_D72G)
hCoV-19/Algeria/2045/2020	EPI_ISL_15928047	2020-03-19	Africa / Algeria / Blida	Human		National SARS-CoV-2 genomic and variants surveillance program	Female	38	Live		Original	Nasopharyngeal swab		B.1	GH	(NS3_Q57H,NSP2_T85I,NSP12_P323L,Spike_D614G)
hCoV-19/Algeria/2826/2020	EPI_ISL_15928048	2020-03-23	Africa / Algeria / Algiers	Human		National SARS-CoV-2 genomic and variants surveillance program	Male	65	Live		Original	Nasopharyngeal swab		B.1	GH	(NS3_Q57H,NSP12_P323L,Spike_D614G)
hCoV-19/Algeria/2999/2020	EPI_ISL_15928049	2020-03-24	Africa / Algeria / Blida	Human		National SARS-CoV-2 genomic and variants surveillance program	Female	48	Live		Original	Nasopharyngeal swab		B.1	GH	(NSP1_F143del,NS3_Q57H,NSP2_T85I,NSP12_P323L,Spike_D614G)
hCoV-19/Algeria/3091/2020	EPI_ISL_15928050	2020-03-25	Africa / Algeria / Blida	Human		National SARS-CoV-2 genomic and variants surveillance program	Male	38	Live		Original	Nasopharyngeal swab		B.1	GH	(NS3_Q57H,NSP2_T85I,NSP12_P323L,Spike_D614G)
hCoV-19/Algeria/3449/2020	EPI_ISL_15928051	2020-03-27	Africa / Algeria / Blida	Human		National SARS-CoV-2 genomic and variants surveillance program	Male	76	Live		Original	Nasopharyngeal swab		B.1	GH	(NS3_Q57H,NSP2_T85I,NSP12_P323L,Spike_D614G)
hCoV-19/Algeria/3465/2020	EPI_ISL_15928052	2020-03-27	Africa / Algeria / Blida	Human		National SARS-CoV-2 genomic and variants surveillance program	Male	61	Live		Original	Nasopharyngeal swab		B.1	GH	(NSP2_E206K,NS3_Q57H,NSP2_T85I,NSP12_P323L,Spike_D614G)
hCoV-19/Algeria/3726/2020	EPI_ISL_15928053	2020-03-29	Africa / Algeria / Blida	Human		National SARS-CoV-2 genomic and variants surveillance program	Male	67	Live		Original	Nasopharyngeal swab		B.1	GH	(NS3_Q57H,NSP2_T85I,NSP12_P323L,Spike_D614G)
hCoV-19/Algeria/3731/2020	EPI_ISL_15928054	2020-03-29	Africa / Algeria / Blida	Human		National SARS-CoV-2 genomic and variants surveillance program	Male	72	Live		Original	Nasopharyngeal swab		B.1	GH	(NS3_Q57H,NSP2_T85I,NSP12_P323L,Spike_D614G)
hCoV-19/Algeria/9822/2020	EPI_ISL_15928056	2020-04-26	Africa / Algeria / Blida	Human		National SARS-CoV-2 genomic and variants surveillance program	Female	60	Live		Original	Nasopharyngeal swab		B.1	GH	(NS3_Q57H,NSP2_T85I,Spike_M153I,NSP12_P323L,NS3_G49V,Spike_D614G)
hCoV-19/Algeria/11024/2020	EPI_ISL_15928058	2020-05-01	Africa / Algeria / Algiers	Human		National SARS-CoV-2 genomic and variants surveillance program	Male	65	Live		Original	Nasopharyngeal swab		B.1.597	GH	(N_L139F,N_S186Y,NSP3_T1336I,NS3_Q57H,NSP2_T85I,NSP12_P323L,Spike_D614G,NSP14_H455R)
hCoV-19/Algeria/11035/2020	EPI_ISL_15928059	2020-04-30	Africa / Algeria / Algiers	Human		National SARS-CoV-2 genomic and variants surveillance program	Female	56	Live		Original	Nasopharyngeal swab		B.1	GH	(NS3_S60F,NS3_Q57H,NSP2_T85I,NSP4_T204I,NSP12_P323L,Spike_D614G)
hCoV-19/Algeria/11404/2020	EPI_ISL_15928060	2020-05-01	Africa / Algeria / Algiers	Human		National SARS-CoV-2 genomic and variants surveillance program	Male	34	Live		Original	Nasopharyngeal swab		B.1.597	GH	(NSP3_A1006V,N_S186Y,NS3_Q57H,NSP2_T85I,NSP12_P323L,Spike_D614G)
hCoV-19/Algeria/11713/2020	EPI_ISL_15928061	2020-05-02	Africa / Algeria / Blida	Human		National SARS-CoV-2 genomic and variants surveillance program	Male	67	Live		Original	Nasopharyngeal swab		B.1	GH	(Spike_Q784L,NS3_Q57H,NSP2_T85I,NSP12_P323L,Spike_D614G,N_T391I)
hCoV-19/Algeria/11755/2020	EPI_ISL_15928062	2020-05-02	Africa / Algeria / Algiers	Human		National SARS-CoV-2 genomic and variants surveillance program	Male	60	Live		Original	Nasopharyngeal swab		B.1.597	GH	(NSP12_M629I,N_S186Y,NS3_Q57H,NSP2_T85I,NSP12_P323L,Spike_D614G)
hCoV-19/Algeria/12328/2020	EPI_ISL_15928063	2020-05-04	Africa / Algeria / Tipaza	Human		National SARS-CoV-2 genomic and variants surveillance program	Male	53	Live		Original	Nasopharyngeal swab		B.1	GH	(NS3_Q57H,NSP2_T85I,NSP12_P323L,Spike_D614G)
hCoV-19/Algeria/16347/2020	EPI_ISL_15928067	2020-05-14	Africa / Algeria / Blida	Human		National SARS-CoV-2 genomic and variants surveillance program	Male	29	Live		Original	Nasopharyngeal swab		B.1	GH	(NS3_Q57H,NSP2_T85I,NSP4_T354I,NSP12_P323L,Spike_D614G)
hCoV-19/Algeria/13852/2020	EPI_ISL_15928064	2020-05-08	Africa / Algeria / Blida	Human		National SARS-CoV-2 genomic and variants surveillance program	Male	36	Live		Original	Nasopharyngeal swab		B.1.597	GH	(N_S186Y,NS3_Q57H,NSP2_T85I,NSP12_P323L,Spike_D614G,N_T271I)
hCoV-19/Algeria/15603/2020	EPI_ISL_15928065	2020-05-12	Africa / Algeria / Algiers	Human		National SARS-CoV-2 genomic and variants surveillance program	Female	27	Live		Original	Nasopharyngeal swab		B.1	G	(M_A63T,NSP12_P323L,Spike_D614G)
hCoV-19/Algeria/15741/2020	EPI_ISL_15928066	2020-05-15	Africa / Algeria / Algiers	Human		National SARS-CoV-2 genomic and variants surveillance program	Female	30	Live		Original	Nasopharyngeal swab		B.1	GH	(NS3_Q57H,NSP2_T85I,NSP12_P323L,Spike_D614G)
hCoV-19/Algeria/16348/2020	EPI_ISL_15928068	2020-05-14	Africa / Algeria / Blida	Human		National SARS-CoV-2 genomic and variants surveillance program	Male	72	Live		Original	Nasopharyngeal swab		B.1.597	GH	(N_S186Y,NS3_Q57H,NSP2_T85I,NSP12_P323L,Spike_D614G)
hCoV-19/Algeria/17808/2020	EPI_ISL_15928069	2020-05-16	Africa / Algeria / Algiers	Human		National SARS-CoV-2 genomic and variants surveillance program	Male	37	Live		Original	Nasopharyngeal swab		B.1	G	(N_S202N,NSP12_P323L,Spike_D614G)
hCoV-19/Algeria/23488/2020	EPI_ISL_15928070	2020-05-28	Africa / Algeria / Algiers	Human		National SARS-CoV-2 genomic and variants surveillance program	Female	46	Live		Original	Nasopharyngeal swab		B.1	GH	(NSP2_S543F,N_R203M,NS3_Q57H,NSP3_T204I,NSP2_T85I,NSP12_P323L,Spike_D614G,NSP14_P297S,NSP13_A18V)
hCoV-19/Algeria/37385/2020	EPI_ISL_15928071	2020-06-19	Africa / Algeria / Algiers	Human		National SARS-CoV-2 genomic and variants surveillance program	Male	34	Live		Original	Nasopharyngeal swab		B.1.1	GR	(N_T362I,N_R203K,NSP12_Q875H,NSP8_N28T,N_G204R,NSP12_M463I,NSP12_P323L,Spike_D614G)
hCoV-19/Algeria/45522/2020	EPI_ISL_15928072	2020-06-30	Africa / Algeria / Algiers	Human		National SARS-CoV-2 genomic and variants surveillance program	Male	40	Live		Original	Nasopharyngeal swab		B.1.597	GH	(NSP10_T51I,N_S186Y,NS3_Q57H,NSP2_T85I,NSP12_P323L,Spike_D614G,NSP16_A34V)
hCoV-19/Algeria/45537/2020	EPI_ISL_15928073	2020-06-30	Africa / Algeria / Algiers	Human		National SARS-CoV-2 genomic and variants surveillance program	Male	45	Live		Original	Nasopharyngeal swab		B.1.597	GH	(NSP4_T14I,NSP13_H290Y,NSP8_T123I,N_S186Y,NS3_Q57H,NSP2_T85I,NSP15_D128E,NSP12_P323L,Spike_D614G,NSP16_A34V)
hCoV-19/Algeria/45555/2020	EPI_ISL_15928075	2020-06-30	Africa / Algeria / Algiers	Human		National SARS-CoV-2 genomic and variants surveillance program	Male	25	Live		Original	Nasopharyngeal swab		B.1.597	GH	(NS3_A23V,N_S186Y,Spike_V143D,NSP3_A1133V,NS3_Q57H,NSP2_T85I,NSP12_P323L,Spike_D614G,Spike_Y144del)
hCoV-19/Algeria/45562/2020	EPI_ISL_15928076	2020-06-30	Africa / Algeria / Algiers	Human		National SARS-CoV-2 genomic and variants surveillance program	Male	40	Live		Original	Nasopharyngeal swab		B.1.597	GH	(NSP12_M629I,NSP13_H290Y,N_S186Y,NS3_Q57H,NSP2_T85I,NSP12_P323L,Spike_D614G)
hCoV-19/Algeria/45953/2020	EPI_ISL_15928077	2020-07-01	Africa / Algeria / Algiers	Human		National SARS-CoV-2 genomic and variants surveillance program	Female	67	Live		Original	Nasopharyngeal swab		B.1.597	GH	(N_S186Y,NS3_Q57H,NSP4_V129I,NSP2_T85I,NSP12_P323L,Spike_D614G)
hCoV-19/Algeria/48642/2020	EPI_ISL_15928078	2020-07-05	Africa / Algeria / Algiers	Human		National SARS-CoV-2 genomic and variants surveillance program	Female	4	Live		Original	Nasopharyngeal swab		B.1	GH	(NSP12_D155A,NS3_Q57H,NSP5_A255V,NSP7_A80V,NSP12_P323L,NSP3_Q1884H,Spike_D614G,NS3_G100C)
hCoV-19/Algeria/49081/2020	EPI_ISL_15928079	2020-07-03	Africa / Algeria / Blida	Human		National SARS-CoV-2 genomic and variants surveillance program	Male	59	Live		Original	Nasopharyngeal swab		B.1.597	GH	(NSP2_S378F,N_S186Y,NSP3_F210Y,NS3_Q57H,NSP2_T85I,NSP12_P323L,Spike_D614G,NSP14_A96V,NSP13_T416I,NSP13_V221F)
hCoV-19/Algeria/49082/2020	EPI_ISL_15928080	2020-07-03	Africa / Algeria / Blida	Human		National SARS-CoV-2 genomic and variants surveillance program	Male	35	Live		Original	Nasopharyngeal swab		B.1.597	GH	(N_S186Y,NS8_T26I,NS3_Q57H,NSP2_T85I,NSP12_P323L,Spike_D614G)
hCoV-19/Algeria/50627/2020	EPI_ISL_15928081	2020-07-06	Africa / Algeria / Algiers	Human		National SARS-CoV-2 genomic and variants surveillance program	Female	42	Live		Original	Nasopharyngeal swab		B.1.597	GH	(N_S186Y,NS3_Q57H,NSP2_T85I,NSP12_P323L,Spike_D614G)
hCoV-19/Algeria/54251/2020	EPI_ISL_15928082	2020-07-10	Africa / Algeria / Algiers	Human		National SARS-CoV-2 genomic and variants surveillance program	Male	40	Live		Original	Nasopharyngeal swab		B.1.597	GH	(N_S186Y,NSP2_L266del,NSP2_G465S,NSP2_N267H,NS3_Q57H,NSP2_T85I,NSP12_P323L,NSP2_S263F,Spike_D614G,Spike_V1228L)
hCoV-19/Algeria/71348/2020	EPI_ISL_15928083	2020-08-05	Africa / Algeria / Algiers	Human		National SARS-CoV-2 genomic and variants surveillance program	Male	41	Live		Original	Nasopharyngeal swab		B.1.597	GH	(NSP12_M629I,N_S186Y,NS7a_P34S,NS3_Q57H,NSP12_P169S,NSP2_T85I,Spike_V308L,NS3_V259L,NSP12_P323L,Spike_D614G)
hCoV-19/Algeria/91082/2020	EPI_ISL_15928084	2020-09-20	Africa / Algeria / Bouira	Human		National SARS-CoV-2 genomic and variants surveillance program	Male	92	Live		Original	Nasopharyngeal swab		B.1.160	GH	(N_M234I,Spike_S477N,NSP4_M324I,NSP12_A185S,NS3_Q57H,NSP3_A1120V,NSP12_P323L,Spike_D614G,N_A376T,NSP12_V776L)
hCoV-19/Algeria/91199/2020	EPI_ISL_15928085	2020-09-20	Africa / Algeria / Algiers	Human		National SARS-CoV-2 genomic and variants surveillance program	Female	43	Live		Original	Nasopharyngeal swab		B.1.1	GR	(N_R203K,NSP15_R257C,N_G204R,NSP4_T237I,NSP12_P323L,Spike_D614G)
hCoV-19/Algeria/95763/2020	EPI_ISL_15928086	2020-09-30	Africa / Algeria / Blida	Human		National SARS-CoV-2 genomic and variants surveillance program	Female	74	Live		Original	Nasopharyngeal swab		B.1.597	GH	(NSP12_M629I,NS3_A23T,NSP1_R24C,NSP13_I258T,N_S186Y,Spike_E484K,NSP8_P10S,NS3_Q57H,NSP2_T85I,NSP14_L157I,NS3_D222Y,NSP12_P323L,Spike_D614G,Spike_D936N,NSP16_A10T)
hCoV-19/Algeria/100749/2020	EPI_ISL_15928087	2020-10-13	Africa / Algeria / Algiers	Human		National SARS-CoV-2 genomic and variants surveillance program	Male	38	Live		Original	Nasopharyngeal swab		B.1.597	GH	(NSP6_L185V,NSP12_M629I,NS3_A23T,NSP3_T725A,NSP3_T1334I,N_S186Y,Spike_K558N,NS3_Q57H,NSP12_A699S,NSP2_T85I,Spike_A1020S,NSP12_P323L,Spike_D614G)
hCoV-19/Algeria/100756/2020	EPI_ISL_15928088	2020-10-13	Africa / Algeria / Algiers	Human		National SARS-CoV-2 genomic and variants surveillance program	Female	52	Live		Original	Nasopharyngeal swab		B.1.160	GH	(N_M234I,Spike_S477N,NSP4_M324I,NSP12_A185S,NS3_Q57H,NSP12_D445N,NSP3_E522D,NSP3_T64A,NSP12_P323L,Spike_D614G,NS7a_S36F,NSP16_K160R,N_A376T,NSP12_V776L)
hCoV-19/Algeria/123792/2020	EPI_ISL_15928089	2020-11-16	Africa / Algeria / Algiers	Human		National SARS-CoV-2 genomic and variants surveillance program	Female	26	Live		Original	Nasopharyngeal swab		B.1.160	GH	(N_M234I,Spike_S477N,NSP4_M324I,NSP12_A185S,NS3_Q57H,NSP14_L493F,NSP12_P323L,Spike_D614G,N_A376T,NSP12_V776L)
hCoV-19/Algeria/129498/2020	EPI_ISL_15928090	2020-11-24	Africa / Algeria / Algiers	Human		National SARS-CoV-2 genomic and variants surveillance program	Male	60	Live		Original	Nasopharyngeal swab		B.1.160	GH	(N_M234I,Spike_S477N,NSP4_M324I,NSP12_A185S,NS3_Q57H,NSP3_M1441I,NS8_F108S,NSP12_P323L,Spike_D614G,N_A376T,NSP12_V776L)
hCoV-19/Algeria/129519/2020	EPI_ISL_15928091	2020-11-24	Africa / Algeria / Algiers	Human		National SARS-CoV-2 genomic and variants surveillance program	Male	76	Live		Original	Nasopharyngeal swab		B.1.597	GH	(NSP12_M629I,NS3_A23T,N_S186Y,Spike_E484K,NSP8_P10S,NS3_Q57H,NSP2_T85I,NSP3_P340L,NSP14_L157I,NS3_D222Y,NSP12_P323L,Spike_D614G,NSP3_S769L,NSP15_P262S,Spike_T33I)
hCoV-19/Algeria/129525/2020	EPI_ISL_15928092	2020-11-24	Africa / Algeria / Algiers	Human		National SARS-CoV-2 genomic and variants surveillance program	Male	50	Live		Original	Nasopharyngeal swab		B.1	G	(N_D63N,NS3_T223N,N_S202N,NSP12_P323L,Spike_D614G,NSP3_P723S,Spike_Q677H)
hCoV-19/Algeria/131369/2020	EPI_ISL_15928093	2020-11-29	Africa / Algeria / Bouira	Human		National SARS-CoV-2 genomic and variants surveillance program	Male	72	Live		Original	Nasopharyngeal swab		B.1.1.317	GR	(NSP6_L105F,N_R203K,N_G204R,NSP4_I275V,NS3_T151I,NSP14_P43L,NSP12_P323L,Spike_D614G,N_A211V,Spike_Q675H,NS3_G251C)
hCoV-19/Algeria/132094/2020	EPI_ISL_15928094	2020-11-30	Africa / Algeria / Algiers	Human		National SARS-CoV-2 genomic and variants surveillance program	Female	30	Live		Original	Nasopharyngeal swab		B.1.1	GR	(NSP3_A1527S,NSP6_L105F,NSP8_M174I,NSP14_T378I,N_R203K,N_G204R,NS3_T151I,NSP14_P43L,NSP12_P323L,Spike_D614G,N_A211V,Spike_Q675H,NS3_G251C)
hCoV-19/Algeria/134933/2020	EPI_ISL_15928095	2020-12-06	Africa / Algeria / Algiers	Human		National SARS-CoV-2 genomic and variants surveillance program	Male	28	Live		Original	Nasopharyngeal swab		B.1.160	GH	(NSP2_L550F,N_M234I,Spike_S477N,NSP4_M324I,NSP12_A185S,NSP3_P1103S,NS3_Q57H,NSP3_M1441I,Spike_G1219A,NSP12_P323L,Spike_D614G,N_A376T,NSP12_V776L,NSP3_G1001S,NSP8_V34F)
hCoV-19/Algeria/135160/2020	EPI_ISL_15928096	2020-12-07	Africa / Algeria / Algiers	Human		National SARS-CoV-2 genomic and variants surveillance program	Male	29	Live		Original	Nasopharyngeal swab		B.1.1	GR	(M_L29F,Spike_K1191N,Spike_I844V,NSP3_T1306I,Spike_E484K,N_R203K,N_G204L,NSP12_P323L,Spike_D614G,NSP2_G235D)
hCoV-19/Algeria/135656/2020	EPI_ISL_15928097	2020-12-07	Africa / Algeria / Bouira	Human		National SARS-CoV-2 genomic and variants surveillance program	Female	26	Live		Original	Nasopharyngeal swab		B.1.1	GR	(N_M234I,N_R203K,NSP15_R257C,Spike_A27S,N_G204R,NSP4_T237I,NSP12_P323L,Spike_D614G,NSP3_L1791F)
hCoV-19/Algeria/135661/2020	EPI_ISL_15928098	2020-12-07	Africa / Algeria / Bouira	Human		National SARS-CoV-2 genomic and variants surveillance program	Male	51	Live		Original	Nasopharyngeal swab		B.1.160	GH	(N_M234I,Spike_S477N,NSP4_M324I,NSP12_A185S,NS3_Q57H,NSP3_M1441I,NSP3_P1403S,N_D402Y,NSP12_P323L,Spike_D614G,N_A376T,NSP12_V776L)
hCoV-19/Algeria/137385/2020	EPI_ISL_15928099	2020-12-13	Africa / Algeria / Bouira	Human		National SARS-CoV-2 genomic and variants surveillance program	Male	87	Live		Original	Nasopharyngeal swab		B.1.597	GH	(NS3_Y215D,N_S186Y,NS3_Q57H,NS3_V13L,NSP2_T85I,NSP3_V1770F,N_N48del,NSP12_P323L,Spike_D614G)
hCoV-19/Algeria/2347/2021	EPI_ISL_15928100	2021-01-07	Africa / Algeria / Algiers	Human		National SARS-CoV-2 genomic and variants surveillance program	Female	13	Live		Original	Nasopharyngeal swab		B.1.597	GH	(Spike_V171I,NS3_V256del,NSP3_T1036I,N_S186Y,NSP13_S468L,NS3_M260del,N_P6S,NS3_I263del,NS3_Q57H,NS8_D63Y,NS3_P258del,NSP2_T85I,NS3_E261del,NS3_T223I,Spike_T1076I,NSP12_P323L,Spike_D614G,NS3_P262del,NS3_N257del,NS3_V259del)
hCoV-19/Algeria/8557/2021	EPI_ISL_15928101	2021-01-27	Africa / Algeria / Algiers	Human		National SARS-CoV-2 genomic and variants surveillance program	Male	38	Live		Original	Nasopharyngeal swab		B.1.160	GH	(N_T166I,N_M234I,Spike_S477N,NSP3_D729Y,NSP4_M324I,NSP12_A185S,NS3_Q57H,NSP3_T237I,NSP1_H110Y,NSP12_P323L,Spike_D614G,Spike_Q675H,NSP14_T16I,Spike_A892S,N_A376T,NSP12_V776L)
hCoV-19/Algeria/8664/2021	EPI_ISL_15928102	2021-01-28	Africa / Algeria / Algiers	Human		National SARS-CoV-2 genomic and variants surveillance program	Male	38	Live		Original	Nasopharyngeal swab		B.1.160	GH	(NSP2_S378F,NSP2_L140F,N_M234I,Spike_S477N,NSP2_A476S,NSP4_M324I,NSP5_A129V,NSP12_A185S,NS3_Q57H,NSP3_M1441I,NSP3_P1403S,Spike_D88G,NSP12_P323L,Spike_D614G,N_A376T,NSP12_V776L)
hCoV-19/Algeria/9791/2021	EPI_ISL_15928103	2021-02-01	Africa / Algeria / Algiers	Human		National SARS-CoV-2 genomic and variants surveillance program	Female	73	Live		Original	Nasopharyngeal swab		B.1	G	(Spike_T95I,NSP1_K120N,N_A152V,NSP2_G265V,N_S202N,NSP12_P323L)
hCoV-19/Algeria/9825/2021	EPI_ISL_15928104	2021-02-01	Africa / Algeria / Algiers	Human		National SARS-CoV-2 genomic and variants surveillance program	Female	49	Live		Original	Nasopharyngeal swab		L.3	GR	(NSP2_L266F,N_R203K,NSP3_E206del,Spike_T95S,NSP3_M560I,NSP3_S209del,NSP4_Y300S,NSP3_P1921L,NSP14_A497S,Spike_Y1155F,Spike_V1228L,NSP6_L75F,NSP6_P198L,NS8_E59stop,NSP3_V207del,NSP2_T412I,NSP3_N208del,N_G204R,NSP3_F210del,NSP14_P43L,NSP12_P323L,Spike_D614G,Spike_L452R)
hCoV-19/Algeria/9902/2021	EPI_ISL_15928105	2021-02-01	Africa / Algeria / Algiers	Human		National SARS-CoV-2 genomic and variants surveillance program	Female	54	Live		Original	Nasopharyngeal swab		B.1.597	GH	(NSP12_M629I,NS3_A23T,N_S186Y,Spike_E484K,NSP8_P10S,NS3_Q57H,NSP2_T85I,NSP14_L157I,NS3_D222Y,Spike_Y248H,NSP9_T77I,NSP12_P323L)
hCoV-19/Algeria/13421/2021	EPI_ISL_15928106	2021-02-11	Africa / Algeria / Algiers	Human		National SARS-CoV-2 genomic and variants surveillance program	Male	53	Live		Original	Nasopharyngeal swab		B.1.160	GH	(N_Q7K,NSP1_K120N,N_M234I,NSP14_A1S,Spike_S477N,NSP4_M324I,NSP12_A185S,NSP3_K1211N,NS3_Q57H,NSP12_P323L,Spike_D614G,N_A376T,NSP12_V776L,Spike_Q677H)
hCoV-19/Algeria/79342/2021	EPI_ISL_15928126	2021-09-15	Africa / Algeria / Algiers	Human		National SARS-CoV-2 genomic and variants surveillance program	Female	29	Live		Original	Nasopharyngeal swab		B.1	G	(Spike_T95I,N_D63G,N_R203M,NS7b_T40I,Spike_G142D,Spike_T478K,NSP16_R216H,NSP12_P323L,Spike_D614G,Spike_L452R,NSP4_T492I)
hCoV-19/Algeria/82249/2021	EPI_ISL_15928127	2021-10-03	Africa / Algeria / Bouira	Human		National SARS-CoV-2 genomic and variants surveillance program	Male	87	Live		Original	Nasopharyngeal swab		B.1	GK	(Spike_T95I,N_D63G,N_R203M,NS7b_T40I,Spike_E156G,Spike_G142D,Spike_V120F,Spike_T478K,Spike_R158del,NSP12_P323L,Spike_D614G,Spike_L452R,Spike_F157del,NSP4_T492I,Spike_T19R)
hCoV-19/Algeria/82266/2021	EPI_ISL_15928128	2021-10-03	Africa / Algeria / Bouira	Human		National SARS-CoV-2 genomic and variants surveillance program	Male	85	Live		Original	Nasopharyngeal swab		B.1	GK	(Spike_T95I,N_D63G,Spike_D950N,N_R203M,NS7b_T40I,Spike_G142D,Spike_T478K,NSP12_P323L,Spike_D614G,Spike_L452R)
hCoV-19/Algeria/83463/2021	EPI_ISL_15928130	2021-10-10	Africa / Algeria / Algiers	Human		National SARS-CoV-2 genomic and variants surveillance program	Female	64	Live		Original	Nasopharyngeal swab		B.1	G	(NSP1_E148G,N_D63G,N_R203M,NS7b_T40I,NSP13_R392C,NSP15_T112I,Spike_T478K,NSP12_P323L,Spike_D614G,Spike_L452R,NSP4_T492I)
hCoV-19/Algeria/83486/2021	EPI_ISL_15928131	2021-10-10	Africa / Algeria / Algiers	Human		National SARS-CoV-2 genomic and variants surveillance program	Male	5mois	Live		Original	Nasopharyngeal swab		B.1.1.529	G	(N_D63G,N_R203M,Spike_S477N,Spike_Y505H,Spike_E484A,Spike_T478K,Spike_N501Y,NSP12_P323L,Spike_D614G,Spike_N440K,NSP4_T492I,Spike_D405N)
hCoV-19/Algeria/87391/2021	EPI_ISL_15928132	2021-10-31	Africa / Algeria / Blida	Human		National SARS-CoV-2 genomic and variants surveillance program	Female	48	Live		Original	Nasopharyngeal swab		B.1	GK	(N_D63G,Spike_D950N,N_R203M,NS7b_T40I,NSP13_R392C,Spike_G142D,Spike_T478K,NSP12_P323L,Spike_D614G,NSP5_I78V,Spike_L452R,NSP4_T492I)
hCoV-19/Algeria/87970/2021	EPI_ISL_15928135	2021-11-03	Africa / Algeria / Algiers	Human		National SARS-CoV-2 genomic and variants surveillance program	Female	74	Live		Original	Nasopharyngeal swab		B.1	G	(N_D63G,N_R203K,Spike_G142D,NS8_T87I,Spike_T478K,NSP12_P323L,Spike_D614G,Spike_L452R,NSP4_T492I)
hCoV-19/Algeria/88041/2021	EPI_ISL_15928136	2021-11-03	Africa / Algeria / Medea	Human		National SARS-CoV-2 genomic and variants surveillance program	Male	68	Live		Original	Nasopharyngeal swab		B.1	GK	(NSP5_V18I,N_Q229H,N_D63G,N_R203M,NS7b_T40I,NSP4_H313Y,Spike_G142D,Spike_T478K,NS8_V32L,NSP12_P323L,Spike_P681H,Spike_D614G,Spike_L452R,NSP4_T492I,Spike_T19R)
hCoV-19/Algeria/90207/2021	EPI_ISL_15928141	2021-11-16	Africa / Algeria / Algiers	Human		National SARS-CoV-2 genomic and variants surveillance program	Female	42	Live		Original	Nasopharyngeal swab		B	G	(N_D63G,Spike_T478K,NSP12_P323L,Spike_D614G)
hCoV-19/Algeria/95664/2021	EPI_ISL_15928144	2021-12-12	Africa / Algeria / Algiers	Human		National SARS-CoV-2 genomic and variants surveillance program	Female	30	Live		Original	Nasopharyngeal swab		B.1	G	(N_D63G,N_R203M,NS7b_T40I,NSP3_G489S,Spike_G142D,Spike_T478K,NSP12_P323L,Spike_D614G,NSP4_T492I)
hCoV-19/Algeria/95698/2021	EPI_ISL_15928147	2021-12-12	Africa / Algeria / Algiers	Human		National SARS-CoV-2 genomic and variants surveillance program	Female	61	Live		Original	Nasopharyngeal swab		B.1	GK	(N_D63G,Spike_D950N,N_R203M,N_R14C,NS7b_T40I,NSP13_P77L,Spike_E156G,Spike_T478K,NS3_V112F,Spike_R158del,NSP12_P323L,Spike_D614G,Spike_L452R,Spike_F157del,NSP4_T492I)
hCoV-19/Algeria/95708/2021	EPI_ISL_15928149	2021-12-12	Africa / Algeria / Algiers	Human		National SARS-CoV-2 genomic and variants surveillance program	Male	52	Live		Original	Nasopharyngeal swab		B.1	GK	(NSP16_S33I,N_D63G,Spike_D950N,N_R203M,NS7b_T40I,Spike_G142D,NSP4_A446V,Spike_T478K,Spike_P681R,Spike_V826L,Spike_T19I,N_A35V,NSP12_P323L,Spike_D614G,NS7a_I103del,NSP4_T492I)
hCoV-19/Algeria/8821/2022	EPI_ISL_14498420	2022-07-17	Africa / Algeria / Algiers	Human		National SARS-CoV-2 genomic and variants surveillance program	unknown	unknown	Live		Original	Nasopharyngeal swab		BA.5.2	GRA	(NSP5_P132H,Spike_H69del,NSP3_G489S,Spike_L24del,NSP4_T327I,Spike_N969K,Spike_H655Y,N_R203K,Spike_V213G,Spike_G142D,Spike_A27S,Spike_Q954H,N_P13L,Spike_N501Y,Spike_P25del,N_R32del,NS3_T223I,Spike_T19I,M_Q19E,Spike_N440K,NSP4_T492I,M_D3N,Spike_N679K,Spike_N764K,NSP6_G107del,Spike_Y505H,Spike_D796Y,N_G204R,Spike_T478K,N_S413R,M_A63T,Spike_K417N,NSP13_R392C,Spike_F486V,NSP6_S106del,NSP13_T127N,Spike…
hCoV-19/Algeria/6322/2022	EPI_ISL_14498419	2022-06-22	Africa / Algeria / Sidi Bel Abbes	Human		National SARS-CoV-2 genomic and variants surveillance program	Female	64	Live		Original	Nasopharyngeal swab		BA.2.12.1	GRA	(NSP5_P132H,NSP3_G489S,Spike_L24del,NSP4_T327I,Spike_Q493R,Spike_N969K,Spike_H655Y,N_R203K,Spike_V213G,Spike_G142D,Spike_A27S,Spike_Q954H,N_P13L,Spike_N501Y,Spike_P25del,N_R32del,NS3_T223I,Spike_T19I,Spike_N440K,NSP4_T492I,NSP3_V1676I,Spike_N679K,Spike_N764K,NSP6_G107del,Spike_Y505H,Spike_D796Y,N_G204R,Spike_T478K,N_S413R,M_A63T,NSP7_I39V,Spike_K417N,NSP13_R392C,NSP6_S106del,Spike_R408S,NSP4_L438…
hCoV-19/Algeria/29140/2022	EPI_ISL_14498418	2022-07-04	Africa / Algeria / Algiers	Human			Female	89	Hospitalized		Original	Nasopharyngeal swab		BA.2.52	GRA	(NSP5_P132H,NSP3_G489S,Spike_L24del,NSP4_T327I,Spike_Q493R,Spike_N969K,Spike_H655Y,N_R203K,Spike_V213G,Spike_G142D,Spike_A27S,Spike_Q954H,N_P13L,Spike_N501Y,Spike_P25del,N_R32del,NS3_T223I,Spike_T19I,M_Q19E,Spike_N440K,NSP4_T492I,NSP2_C475R,Spike_N679K,Spike_N764K,Spike_Y505H,NSP6_G107del,Spike_D796Y,N_G204R,Spike_T478K,N_S413R,M_A63T,Spike_K417N,NSP6_S106del,Spike_R408S,NSP4_L438F,Spike_P681H,NS…
hCoV-19/Algeria/30906/2022	EPI_ISL_14498417	2022-07-17	Africa / Algeria / Algiers	Human			Female	78	Live		Original	Nasopharyngeal swab		BA.5.1.4	GRA	(NSP5_P132H,NSP10_L138F,Spike_H69del,NSP3_S692C,NSP3_G489S,Spike_L24del,NSP4_T327I,Spike_N969K,Spike_H655Y,N_R203K,Spike_V213G,Spike_G142D,Spike_A27S,Spike_Q954H,N_P13L,Spike_N501Y,Spike_P25del,N_R32del,NS3_T223I,Spike_T19I,M_Q19E,Spike_N440K,NSP4_T492I,M_D3N,Spike_N679K,Spike_N764K,NSP6_G107del,Spike_Y505H,Spike_D796Y,N_G204R,Spike_T478K,M_A63T,N_S413H,Spike_K417N,NSP13_R392C,Spike_F486V,NSP6_S1…
hCoV-19/Algeria/30532/2022	EPI_ISL_14498416	2022-07-17	Africa / Algeria / Algiers	Human			Female	37	Live		Original	Nasopharyngeal swab		BA.5.2.20	GRA	(NSP5_P132H,Spike_H69del,NSP3_G489S,Spike_L24del,NSP4_T327I,Spike_N969K,Spike_H655Y,N_R203K,Spike_V213G,Spike_G142D,NSP3_A1561V,NSP3_A1872V,Spike_A27S,Spike_Q954H,N_P13L,Spike_N501Y,Spike_P25del,N_R32del,NS3_T223I,Spike_T19I,M_Q19E,Spike_N440K,NSP4_T492I,M_D3N,Spike_N679K,Spike_N764K,NSP6_G107del,Spike_Y505H,NSP14_G44S,Spike_D796Y,N_G204R,Spike_T478K,N_S413R,M_A63T,NSP16_T140I,Spike_K417N,NSP13_R…
hCoV-19/Algeria/30955/2022	EPI_ISL_14498415	2022-07-16	Africa / Algeria / Tebessa	Human			Male	70	Live		Original	Nasopharyngeal swab		BA.5.2	GRA	(NSP5_P132H,Spike_H69del,NSP3_G489S,Spike_L24del,NSP4_T327I,Spike_N969K,Spike_H655Y,N_R203K,Spike_V213G,Spike_G142D,Spike_A27S,Spike_Q954H,N_P13L,Spike_N501Y,Spike_P25del,N_R32del,NS3_T223I,Spike_T19I,M_Q19E,Spike_N440K,NSP4_T492I,NSP14_D301N,M_D3N,Spike_N679K,Spike_N764K,NSP6_G107del,Spike_Y505H,Spike_D796Y,N_G204R,Spike_T478K,N_S413R,M_A63T,Spike_K417N,Spike_F486V,NSP6_S106del,NSP13_T127N,Spike…
hCoV-19/Algeria/31419/2022	EPI_ISL_14498414	2022-07-20	Africa / Algeria / Algiers	Human			Female	28	Live		Original	Nasopharyngeal swab		BA.5.2	GRA	(NSP5_P132H,Spike_H69del,NSP3_G489S,Spike_L24del,NSP4_T327I,Spike_S373P,Spike_N969K,Spike_H655Y,N_R203K,Spike_V213G,Spike_G142D,Spike_A27S,Spike_Q954H,N_P13L,Spike_N501Y,Spike_P25del,N_R32del,NS3_T223I,Spike_T19I,M_Q19E,Spike_N440K,NSP4_T492I,M_D3N,Spike_N679K,Spike_N764K,NSP6_G107del,Spike_Y505H,Spike_D796Y,N_G204R,Spike_T478K,N_S413R,M_A63T,Spike_S371F,Spike_K417N,NSP13_R392C,Spike_F486V,Spike_…
hCoV-19/Algeria/31414/2022	EPI_ISL_14498413	2022-07-20	Africa / Algeria / Algiers	Human			Male	68	Live		Original	Nasopharyngeal swab		BA.5.2	GRA	(NSP5_P132H,Spike_H69del,NSP3_G489S,Spike_L24del,NSP4_T327I,Spike_N969K,Spike_H655Y,N_R203K,Spike_V213G,Spike_G142D,Spike_A27S,Spike_Q954H,N_P13L,Spike_N501Y,Spike_P25del,N_R32del,NS3_T223I,Spike_T19I,M_Q19E,Spike_N440K,NSP4_T492I,M_D3N,Spike_N679K,Spike_N764K,NSP6_G107del,Spike_Y505H,Spike_D796Y,N_G204R,Spike_T478K,N_S413R,M_A63T,Spike_K417N,NSP13_R392C,Spike_F486V,NSP6_S106del,NSP13_T127N,Spike…
hCoV-19/Algeria/31427/2022	EPI_ISL_14498412	2022-07-20	Africa / Algeria / Algiers	Human			Male	21	Live		Original	Nasopharyngeal swab		BA.5.1	GRA	(NSP5_P132H,Spike_H69del,NS7a_L7V,NSP3_G489S,Spike_L24del,NSP4_T327I,Spike_S373P,Spike_N969K,Spike_H655Y,N_R203K,Spike_V213G,Spike_G142D,Spike_A27S,Spike_Q954H,N_P13L,Spike_N501Y,Spike_P25del,N_R32del,NS3_T223I,Spike_T19I,M_Q19E,Spike_N440K,NSP4_T492I,M_D3N,Spike_N679K,Spike_N764K,NSP6_G107del,Spike_Y505H,Spike_D796Y,N_G204R,NSP3_A831S,Spike_T478K,N_S413R,M_A63T,Spike_S371F,Spike_K417N,Spike_F486…
hCoV-19/Algeria/31424/2022	EPI_ISL_14498411	2022-07-20	Africa / Algeria / Algiers	Human			Female	30	Live		Original	Nasopharyngeal swab		BA.5.2.20	GRA	(NSP5_P132H,Spike_H69del,NSP3_G489S,Spike_L24del,NSP4_T327I,Spike_S373P,Spike_N969K,Spike_H655Y,N_R203K,Spike_V213G,Spike_G142D,NSP3_A1561V,NSP3_A1872V,Spike_A27S,Spike_Q954H,N_P13L,Spike_N501Y,Spike_P25del,N_R32del,NS3_T223I,Spike_T19I,M_Q19E,Spike_N440K,NSP4_T492I,M_D3N,Spike_N679K,Spike_N764K,NSP6_G107del,Spike_Y505H,NSP14_G44S,Spike_D796Y,N_G204R,Spike_T478K,N_S413R,M_A63T,NSP16_T140I,Spike_S…
hCoV-19/Algeria/32446/2022	EPI_ISL_14497329	2022-07-27	Africa / Algeria / Bouira	Human			Female	64	Live		Original	Nasopharyngeal swab		BA.5.6	GRA	(NSP5_P132H,Spike_H69del,NSP3_G489S,Spike_L24del,NSP4_T327I,Spike_N969K,Spike_H655Y,N_R203K,Spike_V213G,Spike_G142D,Spike_A27S,Spike_Q954H,N_P13L,Spike_N501Y,Spike_P25del,N_R32del,NS3_T223I,Spike_T19I,Spike_N440K,NSP4_T492I,Spike_N679K,Spike_N764K,NSP6_G107del,Spike_Y505H,Spike_D796Y,N_G204R,Spike_T478K,N_S413R,Spike_Y145H,M_A63T,NSP16_T140I,Spike_K417N,NSP13_R392C,Spike_F486V,NSP6_S106del,NSP13_…
hCoV-19/Algeria/32438/2022	EPI_ISL_14497328	2022-07-27	Africa / Algeria / Algiers	Human			Female	2	Live		Original	Nasopharyngeal swab		BA.5.2.27	GRA	(NSP5_P132H,Spike_H69del,NSP3_G489S,Spike_L24del,NSP4_T327I,Spike_N969K,Spike_H655Y,N_R203K,Spike_V213G,Spike_G142D,Spike_A27S,Spike_Q954H,N_P13L,Spike_N501Y,Spike_P25del,N_R32del,NS3_T223I,Spike_T19I,M_Q19E,Spike_N440K,NSP4_T492I,M_D3N,Spike_N679K,Spike_N764K,NSP6_G107del,Spike_Y505H,Spike_D796Y,N_G204R,Spike_T478K,N_S413R,M_A63T,Spike_K417N,NSP13_R392C,Spike_F486V,NSP6_S106del,NSP13_T127N,Spike…
hCoV-19/Algeria/32436/2022	EPI_ISL_14497327	2022-07-27	Africa / Algeria / Algiers	Human			Male	1	Live		Original	Nasopharyngeal swab		BA.5.2	GRA	(NSP5_P132H,Spike_H69del,NSP3_G489S,Spike_L24del,NSP4_T327I,Spike_N969K,Spike_H655Y,N_R203K,Spike_V213G,Spike_G142D,Spike_A27S,Spike_Q954H,N_P13L,Spike_N501Y,Spike_P25del,N_R32del,NS3_T223I,Spike_T19I,M_Q19E,Spike_N440K,NSP4_T492I,M_D3N,Spike_N679K,Spike_N764K,NSP6_G107del,Spike_Y505H,Spike_D796Y,N_G204R,Spike_T478K,N_S413R,M_A63T,Spike_K417N,Spike_F486V,NSP6_S106del,NSP13_T127N,Spike_R408S,Spike…
hCoV-19/Algeria/32329/2022	EPI_ISL_14497326	2022-07-27	Africa / Algeria / Algiers	Human			Female	23	Live		Original	Nasopharyngeal swab		BA.5.2	GRA	(NSP5_P132H,Spike_H69del,NSP3_G489S,Spike_L24del,NSP4_T327I,Spike_N969K,Spike_H655Y,N_R203K,Spike_V213G,Spike_G142D,Spike_A27S,Spike_Q954H,NS3_P240S,NS3_D155Y,N_P13L,Spike_N501Y,Spike_P25del,N_R32del,NS3_T223I,Spike_T19I,M_Q19E,Spike_N440K,NSP4_T492I,M_D3N,Spike_N679K,Spike_N764K,NSP6_G107del,Spike_Y505H,Spike_D796Y,N_G204R,Spike_T478K,N_S413R,M_A63T,NSP6_M126I,Spike_K417N,NSP13_R392C,Spike_F486V…
hCoV-19/Algeria/32328/2022	EPI_ISL_14497325	2022-07-23	Africa / Algeria / Algiers	Human			Male	20	Live		Original	Nasopharyngeal swab		BE.1	GRA	(NSP5_P132H,Spike_H69del,NSP3_G489S,Spike_L24del,NSP4_T327I,Spike_N969K,Spike_H655Y,N_R203K,Spike_V213G,Spike_G142D,Spike_A27S,Spike_Q954H,N_P13L,Spike_N501Y,Spike_P25del,N_R32del,NS3_T223I,Spike_T19I,M_Q19E,Spike_N440K,NSP4_T492I,NSP1_L149F,N_E136D,M_D3N,Spike_N679K,Spike_N764K,NSP6_G107del,Spike_Y505H,Spike_D796Y,N_G204R,Spike_T478K,N_S413R,M_A63T,NSP2_Q376K,NSP3_I184V,Spike_K417N,NSP13_R392C,S…
hCoV-19/Algeria/32073/2022	EPI_ISL_14497324	2022-07-26	Africa / Algeria / Algiers	Human			Male	86	Live		Original	Nasopharyngeal swab		BA.5.1	GRA	(NSP5_P132H,Spike_H69del,NSP3_G489S,Spike_L24del,NSP4_T327I,Spike_N969K,Spike_H655Y,N_R203K,Spike_V213G,Spike_G142D,Spike_A27S,Spike_Q954H,N_P13L,Spike_N501Y,Spike_P25del,N_R32del,NS3_T223I,Spike_T19I,M_Q19E,Spike_N440K,NSP4_T492I,M_D3N,Spike_N679K,Spike_N764K,NSP6_G107del,Spike_Y505H,Spike_D796Y,N_G204R,Spike_T478K,N_S413R,M_A63T,NSP1_R175C,Spike_K417N,NSP13_R392C,Spike_F486V,NSP6_S106del,Spike_…
hCoV-19/Algeria/31851/2022	EPI_ISL_14497323	2022-07-24	Africa / Algeria / Medea	Human			Male	64	Live		Original	Nasopharyngeal swab		BA.5.2	GRA	(NSP5_P132H,Spike_H69del,Spike_L24del,NSP4_T327I,Spike_H655Y,Spike_N969K,N_R203K,Spike_V213G,Spike_G142D,Spike_A27S,Spike_Q954H,N_P13L,Spike_N501Y,Spike_P25del,N_R32del,NS3_T223I,Spike_T19I,M_Q19E,Spike_N440K,NSP4_T492I,M_D3N,Spike_N679K,Spike_N764K,NSP6_G107del,Spike_Y505H,Spike_D796Y,N_G204R,Spike_T478K,N_S413R,NSP9_T21I,M_A63T,Spike_K417N,Spike_F486V,NSP6_S106del,NS7a_P34S,NSP1_P67S,NSP13_T127…
hCoV-19/Algeria/31336/2022	EPI_ISL_14497322	2022-07-20	Africa / Algeria / Algiers	Human			Male	22	Live		Original	Nasopharyngeal swab		BA.5.2.20	GRA	(NSP5_P132H,Spike_H69del,NSP3_G489S,Spike_L24del,NSP4_T327I,Spike_N969K,Spike_H655Y,N_R203K,Spike_V213G,Spike_G142D,Spike_A27S,Spike_Q954H,N_P13L,Spike_N501Y,Spike_P25del,N_R32del,NS3_T223I,Spike_T19I,M_Q19E,Spike_N440K,NSP4_T492I,M_D3N,Spike_N679K,Spike_N764K,NSP6_G107del,Spike_Y505H,Spike_K147N,Spike_D796Y,N_G204R,Spike_T478K,N_S413R,M_A63T,Spike_K417N,NSP13_R392C,Spike_F486V,NSP6_S106del,NSP13…
hCoV-19/Algeria/28014/2022	EPI_ISL_14497315	2022-06-30	Africa / Algeria / Oran	Human		National SARS-CoV-2 genomic and variants surveillance program	Female	30	Live		Original	Nasopharyngeal swab		BA.5.2	GRA	(NSP5_P132H,Spike_H69del,NSP3_G489S,Spike_L24del,NSP4_T327I,Spike_S373P,Spike_N969K,Spike_H655Y,N_R203K,Spike_V213G,Spike_G142D,Spike_A27S,Spike_Q954H,N_P13L,Spike_N501Y,Spike_P25del,N_R32del,NS3_T223I,Spike_T19I,M_Q19E,Spike_N440K,NSP4_T492I,M_D3N,Spike_N679K,Spike_N764K,NSP6_G107del,Spike_Y505H,Spike_D796Y,N_G204R,Spike_T478K,N_S413R,NSP14_H455Y,M_A63T,Spike_S371F,Spike_K417N,NSP13_R392C,Spike_…
hCoV-19/Algeria/17/2022	EPI_ISL_14497314	2022-07-17	Africa / Algeria / Touggourt	Human		National SARS-CoV-2 genomic and variants surveillance program	Female	80	Live		Original	Nasopharyngeal swab		BA.5.2	GRA	(NSP5_P132H,Spike_H69del,NSP3_G489S,Spike_L24del,NSP4_T327I,Spike_S373P,Spike_N969K,Spike_H655Y,N_R203K,Spike_V213G,Spike_G142D,Spike_A27S,Spike_Q954H,N_P13L,Spike_N501Y,Spike_P25del,N_R32del,NS3_T223I,Spike_T19I,M_Q19E,Spike_N440K,NSP4_T492I,M_D3N,Spike_N679K,Spike_N764K,NSP6_G107del,Spike_Y505H,Spike_D796Y,N_G204R,Spike_T478K,N_S413R,M_A63T,Spike_S371F,Spike_K417N,NSP13_R392C,Spike_F486V,Spike_…
hCoV-19/Algeria/14/2022	EPI_ISL_14497313	2022-06-29	Africa / Algeria / Ouargla	Human		National SARS-CoV-2 genomic and variants surveillance program	Male	56	Live		Original	Nasopharyngeal swab		BA.5.2	GRA	(NSP5_P132H,Spike_H69del,NSP3_G489S,Spike_L24del,NSP4_T327I,Spike_S373P,Spike_N969K,Spike_H655Y,N_R203K,Spike_V213G,Spike_G142D,Spike_A27S,Spike_Q954H,N_P13L,Spike_N501Y,Spike_P25del,N_R32del,NS3_T223I,Spike_T19I,M_Q19E,Spike_N440K,NSP4_T492I,M_D3N,Spike_N679K,Spike_N764K,NSP6_G107del,Spike_Y505H,Spike_D796Y,N_G204R,Spike_T478K,N_S413R,M_A63T,Spike_S371F,Spike_K417N,NSP13_R392C,Spike_F486V,Spike_…
hCoV-19/Algeria/27978/2022	EPI_ISL_14497312	2022-07-12	Africa / Algeria / Oran	Human		National SARS-CoV-2 genomic and variants surveillance program	Female	27	Live		Original	Nasopharyngeal swab		BA.5.1	GRA	(NSP5_P132H,Spike_H69del,NSP3_G489S,Spike_L24del,NSP4_T327I,Spike_S373P,Spike_N969K,Spike_H655Y,N_R203K,Spike_V213G,Spike_G142D,Spike_A27S,Spike_Q954H,N_P13L,Spike_N501Y,Spike_P25del,N_R32del,NS3_T223I,Spike_T19I,M_Q19E,Spike_N440K,NSP4_T492I,NSP14_R289H,M_D3N,Spike_N679K,Spike_N764K,NSP6_G107del,Spike_Y505H,Spike_D796Y,N_G204R,Spike_T478K,N_S413R,M_A63T,Spike_K417N,NSP13_R392C,Spike_F486V,Spike_…
hCoV-19/Algeria/27975/2022	EPI_ISL_14497311	2022-07-11	Africa / Algeria / Oran	Human		National SARS-CoV-2 genomic and variants surveillance program	unknown	18	Live		Original	Nasopharyngeal swab		BA.5.2	GRA	(NSP5_P132H,Spike_H69del,NSP3_G489S,Spike_L24del,NSP4_T327I,Spike_N969K,Spike_H655Y,N_R203K,Spike_V213G,Spike_G142D,Spike_A27S,Spike_Q954H,N_P13L,Spike_N501Y,Spike_P25del,N_R32del,NS3_T223I,Spike_T19I,M_Q19E,Spike_N440K,NSP4_T492I,M_D3N,Spike_N679K,Spike_N764K,NSP6_G107del,Spike_Y505H,Spike_D796Y,N_G204R,Spike_T478K,N_S413R,M_A63T,Spike_K417N,NSP13_R392C,Spike_F486V,NSP6_S106del,NSP13_T127N,Spike…
hCoV-19/Algeria/27967/2022	EPI_ISL_14497310	2022-07-10	Africa / Algeria / Oran	Human		National SARS-CoV-2 genomic and variants surveillance program	unknown	26	Live		Original	Nasopharyngeal swab		BA.2.12.1	GRA	(NSP5_P132H,NSP3_G489S,Spike_L24del,NSP4_T327I,Spike_Q493R,Spike_N969K,Spike_H655Y,N_R203K,Spike_V213G,Spike_G142D,Spike_A27S,Spike_Q954H,N_P13L,Spike_N501Y,Spike_P25del,N_R32del,NS3_T223I,Spike_T19I,M_Q19E,Spike_N440K,NSP4_T492I,Spike_N679K,Spike_N764K,NSP6_G107del,Spike_Y505H,Spike_D796Y,N_G204R,Spike_T478K,N_S413R,M_A63T,Spike_K417N,NSP13_R392C,NSP6_S106del,Spike_R408S,NSP4_L438F,NSP4_A146V,NS…
hCoV-19/Algeria/27954/2022	EPI_ISL_14497309	2022-07-04	Africa / Algeria / Oran	Human		National SARS-CoV-2 genomic and variants surveillance program	unknown	57	Live		Original	Nasopharyngeal swab		BA.5.1	GRA	(NSP5_P132H,Spike_H69del,NSP3_G489S,Spike_L24del,NSP4_T327I,Spike_S373P,Spike_N969K,Spike_H655Y,N_R203K,Spike_V213G,Spike_G142D,Spike_A27S,Spike_Q954H,N_P13L,Spike_N501Y,Spike_P25del,N_R32del,NS3_T223I,Spike_T19I,M_Q19E,Spike_N440K,NSP4_T492I,M_D3N,Spike_N679K,Spike_N764K,NSP6_G107del,Spike_Y505H,Spike_D796Y,N_G204R,Spike_T478K,N_S413R,M_A63T,Spike_S371F,Spike_K417N,NSP13_R392C,Spike_F486V,Spike_…
hCoV-19/Algeria/2711/2022	EPI_ISL_14497308	2022-07-02	Africa / Algeria / Tlemcen	Human		National SARS-CoV-2 genomic and variants surveillance program	Female	30	Live		Original	Nasopharyngeal swab		BA.5.2	GRA	(NSP5_P132H,Spike_H69del,NSP3_G489S,Spike_L24del,NSP4_T327I,Spike_N969K,Spike_H655Y,N_R203K,Spike_V213G,Spike_G142D,Spike_A27S,Spike_Q954H,N_P13L,Spike_N501Y,Spike_P25del,N_R32del,NS3_T223I,Spike_T19I,M_Q19E,Spike_N440K,NSP4_T492I,M_D3N,Spike_N679K,Spike_N764K,NSP6_G107del,Spike_Y505H,Spike_D796Y,N_G204R,Spike_T478K,N_S413R,M_A63T,Spike_K417N,NSP13_R392C,Spike_F486V,NSP6_S106del,NSP13_T127N,Spike…
hCoV-19/Algeria/2707/2022	EPI_ISL_14497307	2022-06-30	Africa / Algeria / Tlemcen	Human		National SARS-CoV-2 genomic and variants surveillance program	Male	27	Live		Original	Nasopharyngeal swab		BA.5.2	GRA	(NSP5_P132H,Spike_H69del,NSP3_G489S,Spike_L24del,NSP4_T327I,Spike_S373P,Spike_N969K,Spike_H655Y,N_R203K,Spike_V213G,Spike_G142D,Spike_A27S,Spike_Q954H,N_P13L,Spike_N501Y,Spike_P25del,N_R32del,NS3_T223I,Spike_T19I,M_Q19E,Spike_N440K,NSP4_T492I,M_D3N,Spike_N679K,Spike_N764K,NSP6_G107del,Spike_Y505H,Spike_D796Y,N_G204R,Spike_T478K,N_S413R,M_A63T,Spike_S371F,Spike_K417N,NSP13_R392C,Spike_F486V,Spike_…
hCoV-19/Algeria/2705/2022	EPI_ISL_14497306	2022-06-29	Africa / Algeria / Tlemcen	Human		National SARS-CoV-2 genomic and variants surveillance program	Female	52	Live	2021-09	Original	Nasopharyngeal swab		BE.1	GRA	(NSP5_P132H,Spike_H69del,NSP3_G489S,Spike_L24del,NSP4_T327I,Spike_S373P,Spike_N969K,Spike_H655Y,N_R203K,Spike_V213G,Spike_G142D,Spike_A27S,Spike_Q954H,N_P13L,Spike_N501Y,Spike_P25del,N_R32del,NS3_T223I,Spike_T19I,M_Q19E,Spike_N440K,NSP4_T492I,N_E136D,M_D3N,Spike_N679K,Spike_N764K,NSP6_G107del,Spike_Y505H,Spike_D796Y,N_G204R,Spike_T478K,N_S413R,M_A63T,NS8_G66V,NSP2_Q376K,Spike_S371F,Spike_K417N,NS…
hCoV-19/Algeria/31861/2022	EPI_ISL_14497304	2022-07-24	Africa / Algeria / Bouira	Human			Male	57	Live		Original	Nasopharyngeal swab		BF.39	GRA	(NSP5_P132H,Spike_H69del,NSP3_G489S,Spike_L24del,NSP4_T327I,Spike_S373P,Spike_N969K,Spike_H655Y,N_R203K,Spike_V213G,Spike_G142D,Spike_A27S,Spike_Q954H,N_P13L,Spike_N501Y,Spike_P25del,N_R32del,NS3_T223I,Spike_T19I,M_Q19E,Spike_N440K,NSP4_T492I,M_D3N,Spike_N679K,Spike_N764K,NSP6_G107del,Spike_Y505H,Spike_D796Y,N_G204R,Spike_T478K,Spike_G181V,N_S413R,M_A63T,Spike_S371F,Spike_K417N,NSP13_R392C,Spike_…
hCoV-19/Algeria/30962/2022	EPI_ISL_14497303	2022-07-18	Africa / Algeria / Medea	Human			Female	61	Live		Original	Nasopharyngeal swab		BA.5.2.27	GRA	(NSP5_P132H,Spike_H69del,NSP3_G489S,Spike_L24del,NSP4_T327I,Spike_N969K,Spike_H655Y,N_R203K,Spike_V213G,Spike_G142D,Spike_A27S,Spike_Q954H,N_P13L,Spike_N501Y,Spike_P25del,N_R32del,NS3_T223I,Spike_T19I,M_A2V,M_Q19E,Spike_N440K,NSP4_T492I,M_D3N,Spike_N679K,Spike_N764K,NSP6_G107del,Spike_Y505H,Spike_D796Y,N_G204R,Spike_T478K,N_S413R,M_A63T,Spike_K417N,NSP13_R392C,Spike_F486V,NSP6_S106del,NSP13_T127N…
hCoV-19/Algeria/31487/2022	EPI_ISL_14497302	2022-07-19	Africa / Algeria / Tebessa	Human			Male	77	Live		Original	Nasopharyngeal swab		BA.5.2	GRA	(NSP5_P132H,Spike_H69del,NSP3_G489S,Spike_L24del,NSP4_T327I,Spike_S373P,Spike_N969K,Spike_H655Y,N_R203K,Spike_V213G,Spike_G142D,Spike_A27S,Spike_Q954H,NS3_P240S,N_P13L,Spike_N501Y,Spike_P25del,N_R32del,NS3_T223I,Spike_T19I,M_Q19E,Spike_N440K,NSP4_T492I,M_D3N,Spike_N679K,Spike_N764K,NSP6_G107del,Spike_Y505H,Spike_D796Y,N_G204R,Spike_T478K,N_S413R,M_A63T,Spike_S371F,Spike_K417N,Spike_F486V,Spike_T3…
hCoV-19/Algeria/31697/2022	EPI_ISL_14497301	2022-07-22	Africa / Algeria / Bouira	Human			Male	34	Live		Original	Nasopharyngeal swab		BA.5.2.20	GRA	(NSP5_P132H,Spike_H69del,NSP3_G489S,Spike_L24del,NSP4_T327I,Spike_N969K,Spike_H655Y,N_R203K,Spike_V213G,Spike_G142D,Spike_A27S,Spike_Q954H,N_P13L,Spike_N501Y,Spike_P25del,N_R32del,NS3_T223I,Spike_T19I,M_Q19E,Spike_N440K,NSP4_T492I,Spike_N679K,Spike_N764K,NSP6_G107del,Spike_Y505H,Spike_D796Y,N_G204R,Spike_T478K,N_S413R,M_A63T,Spike_K417N,Spike_F486V,NSP6_S106del,NSP13_T127N,Spike_R408S,Spike_P681H…
hCoV-19/Algeria/31735/2022	EPI_ISL_14497300	2022-07-23	Africa / Algeria / Blida	Human			Female	75	Live		Original	Nasopharyngeal swab		BE.1	GRA	(NSP5_P132H,Spike_H69del,NSP3_G489S,Spike_L24del,NSP4_T327I,Spike_N969K,Spike_H655Y,N_R203K,Spike_V213G,Spike_G142D,Spike_A27S,Spike_Q954H,N_P13L,Spike_N501Y,Spike_P25del,N_R32del,NS3_T223I,Spike_T19I,NS3_V48F,M_Q19E,Spike_N440K,N_E136D,M_D3N,Spike_N679K,Spike_N764K,NSP6_G107del,Spike_Y505H,Spike_D796Y,N_G204R,Spike_T478K,N_S413R,M_A63T,NSP3_A386T,NSP2_Q376K,Spike_K417N,NSP13_R392C,Spike_F486V,NS…
hCoV-19/Algeria/31399/2022	EPI_ISL_14497299	2022-07-18	Africa / Algeria / Algiers	Human			Female	86	Live		Original	Nasopharyngeal swab		BA.5.1.22	GRA	(NSP5_P132H,NSP13_S350L,Spike_H69del,NSP3_G489S,Spike_L24del,NSP4_T327I,Spike_N969K,Spike_H655Y,N_R203K,Spike_V213G,Spike_G142D,Spike_A27S,Spike_Q954H,N_P13L,Spike_N501Y,Spike_P25del,N_R32del,NS3_T223I,Spike_T19I,M_Q19E,Spike_N440K,NSP4_T492I,M_D3N,Spike_N679K,Spike_N764K,NSP6_G107del,Spike_Y505H,Spike_D796Y,N_G204R,Spike_T478K,N_S413R,M_A63T,Spike_K417N,Spike_F486V,NSP6_S106del,Spike_R408S,Spike…
hCoV-19/Algeria/31497/2022	EPI_ISL_14497297	2022-07-21	Africa / Algeria / Algiers	Human			Male	28	Live		Original	Nasopharyngeal swab		BA.5.1	GRA	(NSP5_P132H,Spike_H69del,NSP3_G489S,Spike_L24del,NSP4_T327I,Spike_S373P,Spike_N969K,Spike_H655Y,N_R203K,Spike_V213G,Spike_G142D,Spike_A27S,Spike_Q954H,N_P13L,Spike_N501Y,Spike_P25del,N_R32del,NS3_T223I,Spike_I850T,Spike_T19I,M_Q19E,Spike_N440K,Spike_N679K,Spike_N764K,NSP6_G107del,Spike_Y505H,Spike_D796Y,N_G204R,Spike_T478K,N_S413R,M_A63T,Spike_S371F,Spike_K417N,Spike_F486V,Spike_T376A,NSP6_S106de…
hCoV-19/Algeria/30947/2022	EPI_ISL_14497296	2022-07-18	Africa / Algeria / Blida	Human			Female	59	Live		Original	Nasopharyngeal swab		BA.5.2	GRA	(NSP5_P132H,Spike_H69del,NSP3_G489S,Spike_L24del,NSP4_T327I,Spike_S373P,Spike_N969K,Spike_H655Y,N_R203K,Spike_V213G,Spike_G142D,Spike_A27S,Spike_Q954H,N_P13L,Spike_N501Y,Spike_P25del,N_R32del,NS3_T223I,Spike_T19I,M_Q19E,Spike_N440K,NSP4_T492I,M_D3N,Spike_N679K,Spike_N764K,NSP6_G107del,Spike_Y505H,Spike_D796Y,N_G204R,Spike_T478K,N_S413R,M_A63T,Spike_S371F,Spike_K417N,NSP13_R392C,Spike_F486V,Spike_…
hCoV-19/Algeria/32593/2022	EPI_ISL_14497295	2022-07-21	Africa / Algeria / Blida	Human			Female	32	Live		Original	Nasopharyngeal swab		BF.5	GRA	(NSP5_P132H,Spike_H69del,NSP3_G489S,Spike_L24del,NSP4_T327I,Spike_N969K,Spike_H655Y,N_R203K,Spike_V213G,Spike_G142D,Spike_A27S,Spike_Q954H,N_P13L,Spike_N501Y,Spike_P25del,N_R32del,NS3_T223I,Spike_T19I,M_Q19E,Spike_N440K,NSP4_T492I,M_D3N,Spike_N679K,Spike_N764K,NSP6_G107del,Spike_Y505H,NS7a_H47Y,N_G34del,Spike_D796Y,N_G204R,Spike_T478K,N_S413R,M_A63T,Spike_K417N,Spike_F486V,NSP6_S106del,Spike_R408…
hCoV-19/Algeria/31168/2022	EPI_ISL_14497294	2022-07-20	Africa / Algeria / Algiers	Human			Female	39	Live		Original	Nasopharyngeal swab		BA.5.2.1	GRA	(NSP5_P132H,Spike_H69del,NSP15_E145D,NSP3_G489S,Spike_L24del,NSP4_T327I,Spike_S373P,Spike_N969K,Spike_H655Y,N_R203K,Spike_V213G,Spike_G142D,Spike_A27S,Spike_Q954H,N_P13L,Spike_N501Y,Spike_P25del,N_R32del,NS3_T223I,Spike_T19I,M_Q19E,Spike_N440K,NSP4_T492I,M_D3N,Spike_N679K,Spike_N764K,NSP6_G107del,Spike_Y505H,Spike_D796Y,N_G204R,Spike_T478K,N_S413R,M_A63T,Spike_S371F,Spike_K417N,Spike_F486V,Spike_…
hCoV-19/Algeria/G35081-8858/2020	EPI_ISL_766870	2020-06-15	Africa / Algeria / Tizi-Ouzou	Human			Female	31	unknown		Original			B.1	G	(NSP14_K349N,N_S194L,NS3_A110V,NSP12_P323L,Spike_D614G,NSP3_T1793I)
hCoV-19/Algeria/12689/2022	EPI_ISL_10588943	2022-01-31	Africa / Algeria / Algiers	Human			Male	29	unknown		Original	Oropharyngeal swab		BA.2	GRA	(NSP5_P132H,NSP3_G489S,Spike_L24del,NSP4_T327I,Spike_S373P,Spike_Q493R,Spike_N969K,Spike_H655Y,N_R203K,Spike_V213G,Spike_G142D,Spike_A27S,Spike_Q954H,N_P13L,Spike_N501Y,Spike_P25del,N_R32del,NS3_T223I,Spike_T19I,M_Q19E,Spike_N440K,NSP4_T492I,Spike_N679K,Spike_N764K,NSP6_G107del,Spike_Y505H,Spike_D796Y,N_G204R,Spike_T478K,N_S413R,M_A63T,Spike_S371F,Spike_K417N,NSP13_R392C,Spike_T376A,NSP6_S106del,…
hCoV-19/Algeria/12664/2022	EPI_ISL_10588941	2022-01-31	Africa / Algeria / Algiers	Human			Female	88	unknown		Original	Oropharyngeal swab		BA.2	GRA	(NSP5_P132H,NSP3_G489S,Spike_L24del,NSP4_T327I,Spike_S373P,Spike_Q493R,Spike_N969K,Spike_H655Y,N_R203K,Spike_V213G,Spike_G142D,Spike_A27S,Spike_Q954H,N_P13L,Spike_N501Y,Spike_P25del,N_R32del,NS3_T223I,Spike_T19I,M_Q19E,Spike_N440K,NSP4_T492I,Spike_N679K,Spike_N764K,NSP6_G107del,Spike_Y505H,Spike_D796Y,N_G204R,Spike_T478K,N_S413R,M_A63T,Spike_S371F,Spike_K417N,NSP13_R392C,Spike_T376A,NSP6_S106del,…
hCoV-19/Algeria/12662/2022	EPI_ISL_10588940	2022-01-31	Africa / Algeria / Algiers	Human			Female	1	unknown		Original	Oropharyngeal swab		BA.2	GRA	(NSP5_P132H,NSP3_G489S,Spike_L24del,NSP4_T327I,Spike_S373P,Spike_Q493R,Spike_N969K,Spike_H655Y,N_R203K,Spike_V213G,Spike_G142D,Spike_A27S,Spike_Q954H,N_P13L,Spike_N501Y,Spike_P25del,N_R32del,NS3_T223I,NS3_A110V,Spike_T19I,M_Q19E,Spike_N440K,NSP4_T492I,Spike_N679K,Spike_N764K,NSP6_G107del,Spike_Y505H,Spike_D796Y,N_G204R,Spike_T478K,N_S413R,M_A63T,Spike_S371F,Spike_K417N,NSP13_R392C,Spike_T376A,NSP…
hCoV-19/Algeria/12654/2022	EPI_ISL_10588939	2022-01-31	Africa / Algeria / Algiers	Human			Female	61	unknown		Original	Oropharyngeal swab		BA.2	GRA	(NSP5_P132H,NSP3_G489S,Spike_L24del,NSP4_T327I,Spike_S373P,Spike_Q493R,Spike_N969K,Spike_H655Y,N_R203K,Spike_V213G,Spike_G142D,Spike_A27S,Spike_Q954H,N_P13L,Spike_N501Y,Spike_P25del,N_R32del,NS3_T223I,Spike_T19I,M_Q19E,Spike_N440K,NSP4_T492I,N_P80Q,Spike_N679K,Spike_N764K,NSP6_G107del,Spike_Y505H,Spike_D796Y,N_G204R,Spike_T478K,N_S413R,NSP14_Q22H,M_A63T,Spike_S371F,Spike_K417N,NSP13_R392C,Spike_T…
hCoV-19/Algeria/12601/2022	EPI_ISL_10588936	2022-01-30	Africa / Algeria / Bouira	Human			Female	84	unknown		Original	Oropharyngeal swab		BA.2	GRA	(NSP5_P132H,NSP3_G489S,Spike_L24del,NSP4_T327I,Spike_S373P,Spike_Q493R,Spike_N969K,Spike_H655Y,N_R203K,Spike_V213G,Spike_G142D,Spike_A27S,Spike_Q954H,N_P13L,Spike_N501Y,Spike_P25del,N_R32del,NS3_T223I,Spike_T19I,M_Q19E,Spike_N440K,NSP4_T492I,Spike_N679K,Spike_N764K,NSP6_G107del,Spike_Y505H,Spike_D796Y,N_G204R,Spike_T478K,N_S413R,M_A63T,Spike_S371F,Spike_K417N,NSP13_R392C,Spike_T376A,NSP6_S106del,…
hCoV-19/Algeria/12571/2022	EPI_ISL_10588935	2022-01-30	Africa / Algeria / Bouira	Human			Male	31	unknown		Original	Oropharyngeal swab		BA.2	GRA	(NSP5_P132H,NSP3_G489S,Spike_L24del,NSP4_T327I,Spike_S373P,Spike_Q493R,Spike_N969K,Spike_H655Y,N_R203K,Spike_V213G,Spike_G142D,NSP1_M85V,Spike_A27S,Spike_Q954H,N_P13L,NSP1_H83del,Spike_N501Y,Spike_P25del,N_R32del,NS3_T223I,Spike_T19I,M_Q19E,Spike_N440K,NSP4_T492I,NSP13_H164Y,Spike_N679K,Spike_N764K,NSP6_G107del,Spike_Y505H,NSP1_V84del,Spike_D796Y,N_G204R,Spike_T478K,N_S413R,M_A63T,Spike_S371F,Spi…
hCoV-19/Algeria/12467/2022	EPI_ISL_10588934	2022-01-30	Africa / Algeria / Laghouat	Human			Male	25	unknown		Original	Oropharyngeal swab		BA.2	GRA	(NSP5_P132H,NSP3_G489S,Spike_L24del,NSP4_T327I,Spike_S373P,Spike_Q493R,Spike_N969K,Spike_H655Y,N_R203K,Spike_V213G,Spike_G142D,Spike_A27S,Spike_Q954H,N_P13L,Spike_N501Y,Spike_P25del,NS3_T223I,Spike_T19I,M_Q19E,Spike_N440K,NSP4_T492I,Spike_N679K,Spike_N764K,NSP6_G107del,Spike_Y505H,Spike_D796Y,N_G204R,Spike_T478K,N_S413R,M_A63T,Spike_S371F,Spike_K417N,NSP13_R392C,Spike_T376A,NSP6_S106del,Spike_G33…
hCoV-19/Algeria/12463/2022	EPI_ISL_10588933	2022-01-30	Africa / Algeria / Laghouat	Human			Female	46	unknown		Original	Oropharyngeal swab		BA.2	GRA	(NSP5_P132H,NSP3_G489S,Spike_L24del,NSP4_T327I,Spike_S373P,Spike_Q493R,Spike_N969K,Spike_H655Y,N_R203K,Spike_G142D,Spike_A27S,Spike_Q954H,N_P13L,Spike_N501Y,Spike_P25del,N_R32del,NS3_T223I,Spike_T19I,M_Q19E,Spike_N440K,NSP4_T492I,Spike_N679K,Spike_N764K,NSP6_G107del,Spike_Y505H,Spike_D796Y,N_G204R,Spike_T478K,N_S413R,M_A63T,Spike_S371F,Spike_K417N,NSP13_R392C,Spike_T376A,NSP6_S106del,Spike_G339D,…
hCoV-19/Algeria/11262/2023	EPI_ISL_18585955	2023-10-08	Africa / Algeria / Bejaia	Human			Male	82	Live		Original	Nasopharyngeal swab		Unassigned	GRA	(Spike_S371F,Spike_V445P,Spike_K417N,Spike_L368I,Spike_S373P,Spike_T376A,Spike_N969K,Spike_H655Y,Spike_G142D,Spike_F490S,Spike_Q954H,Spike_A701V,Spike_F486P,Spike_R408S,Spike_N501Y,Spike_V213E,Spike_G339H,Spike_T19I,Spike_P681H,Spike_H146Q,Spike_V83A,Spike_N440K,Spike_S375F,Spike_N460K,Spike_D405N,Spike_F456L,Spike_Q498R,Spike_G446S,Spike_Q183E,Spike_N679K,Spike_N764K,Spike_S477N,Spike_Y505H,Spik…
hCoV-19/Algeria/293/2023	EPI_ISL_18585953	2023-10-24	Africa / Algeria / Medea	Human			Female	unknown	Live		Original	Nasopharyngeal swab		Unassigned	GRA	(Spike_S371F,Spike_V445P,Spike_K417N,Spike_L368I,Spike_S373P,Spike_T376A,Spike_N969K,Spike_H655Y,Spike_G142D,Spike_F490S,Spike_Q954H,Spike_F486P,Spike_R408S,Spike_N501Y,Spike_V213E,Spike_G339H,Spike_T19I,Spike_P681H,Spike_H146Q,Spike_V83A,Spike_N440K,Spike_S375F,Spike_N460K,Spike_D405N,Spike_Q498R,Spike_G446S,Spike_Q183E,Spike_N679K,Spike_N764K,Spike_S477N,Spike_Y505H,Spike_D796Y,Spike_E484A,Spik…
hCoV-19/Algeria/289/2023	EPI_ISL_18585952	2023-10-24	Africa / Algeria / Medea	Human			Female	unknown	Live		Original	Nasopharyngeal swab		Unassigned	GRA	(Spike_S371F,Spike_V445P,Spike_K417N,Spike_L368I,Spike_S373P,Spike_H655Y,Spike_T376A,Spike_N969K,Spike_G142D,Spike_F490S,Spike_Q954H,Spike_F486P,Spike_R408S,Spike_N501Y,Spike_G339H,Spike_V213E,Spike_T19I,Spike_P681H,Spike_H146Q,Spike_V83A,Spike_N440K,Spike_S375F,Spike_N460K,Spike_D405N,Spike_Q498R,Spike_G446S,Spike_Q183E,Spike_N679K,Spike_S477N,Spike_N764K,Spike_Y505H,Spike_D796Y,Spike_E484A,Spik…
hCoV-19/Algeria/285/2023	EPI_ISL_18585951	2023-10-24	Africa / Algeria / Medea	Human			Female	unknown	Live		Original	Nasopharyngeal swab		Unassigned	GRA	(Spike_S371F,Spike_V445P,Spike_K417N,Spike_L368I,Spike_S373P,Spike_T376A,Spike_N969K,Spike_H655Y,Spike_G142D,Spike_F490S,Spike_Q954H,Spike_F486P,Spike_R408S,Spike_N501Y,Spike_V213E,Spike_G339H,Spike_T19I,Spike_P681H,Spike_H146Q,Spike_V83A,Spike_N440K,Spike_S375F,Spike_N460K,Spike_D405N,Spike_Q498R,Spike_G446S,Spike_Q183E,Spike_N679K,Spike_N764K,Spike_S477N,Spike_Y505H,Spike_I714V,Spike_D796Y,Spik…
hCoV-19/Algeria/2919/2023	EPI_ISL_18585949	2023-03-11	Africa / Algeria / Algiers	Human			Male	unknown	Live		Original	Nasopharyngeal swab		Unassigned	GRA	(Spike_S371F,Spike_V445P,Spike_K417N,Spike_L368I,Spike_T716I,Spike_S373P,Spike_T376A,Spike_N969K,Spike_H655Y,Spike_G142D,Spike_F490S,Spike_Q954H,Spike_F486P,Spike_R408S,Spike_N501Y,Spike_V213E,Spike_G339H,Spike_T19I,Spike_P681H,Spike_H146Q,Spike_V83A,Spike_N440K,Spike_S375F,Spike_N460K,Spike_D405N,Spike_Q498R,Spike_G446S,Spike_Q183E,Spike_N679K,Spike_N764K,Spike_S477N,Spike_Y505H,Spike_D796Y,Spik…
hCoV-19/Algeria/2918/2023	EPI_ISL_18585948	2023-03-11	Africa / Algeria / Algiers	Human			Male	unknown	Live		Original	Nasopharyngeal swab		Unassigned	GRA	(Spike_S371F,Spike_V445P,Spike_K417N,Spike_L368I,Spike_T716I,Spike_S373P,Spike_N969K,Spike_T376A,Spike_H655Y,Spike_G142D,Spike_F490S,Spike_F486P,Spike_Q954H,Spike_R408S,Spike_N501Y,Spike_G339H,Spike_V213E,Spike_T19I,Spike_P681H,Spike_H146Q,Spike_V83A,Spike_N440K,Spike_S375F,Spike_N460K,Spike_D405N,Spike_Q498R,Spike_G446S,Spike_Q183E,Spike_N679K,Spike_N764K,Spike_S477N,Spike_Y505H,Spike_D796Y,Spik…
hCoV-19/Algeria/2084/2023	EPI_ISL_18585947	2023-02-21	Africa / Algeria / Algiers	Human			Male	unknown	Live		Original	Nasopharyngeal swab		Unassigned	GRA	(Spike_S371F,Spike_K417N,Spike_S373P,Spike_T376A,Spike_F486V,Spike_N969K,Spike_H655Y,Spike_V213G,Spike_G142D,Spike_Q954H,Spike_G339D,Spike_R408S,Spike_N501Y,Spike_T19I,Spike_P681H,Spike_N440K,Spike_S375F,Spike_N460K,Spike_D405N,Spike_Q498R,Spike_N679K,Spike_N764K,Spike_S477N,Spike_Y505H,Spike_D796Y,Spike_E484A,Spike_T478K,Spike_K444T,Spike_D614G,Spike_R346T,Spike_L452R)
hCoV-19/Algeria/1786/2023	EPI_ISL_18585946	2023-02-13	Africa / Algeria / Algiers	Human			Female	unknown	Live		Original	Nasopharyngeal swab		Unassigned	GRA	(Spike_S371F,Spike_V445P,Spike_K417N,Spike_L368I,Spike_S373P,Spike_T376A,Spike_N969K,Spike_H655Y,Spike_G142D,Spike_F490S,Spike_Q954H,Spike_F486P,Spike_R408S,Spike_N501Y,Spike_V213E,Spike_G339H,Spike_T19I,Spike_P681H,Spike_H146Q,Spike_V83A,Spike_N440K,Spike_S375F,Spike_N460K,Spike_D405N,Spike_Q498R,Spike_G446S,Spike_Q183E,Spike_N679K,Spike_N764K,Spike_S477N,Spike_Y505H,Spike_D796Y,Spike_E484A,Spik…
hCoV-19/Algeria/206/2023	EPI_ISL_18585945	2023-01-04	Africa / Algeria / Algiers	Human			Male	unknown	Live		Original	Nasopharyngeal swab		Unassigned	GRA	(Spike_S371F,Spike_K417N,Spike_S373P,Spike_T376A,Spike_F486V,Spike_N969K,Spike_H655Y,Spike_V213G,Spike_G142D,Spike_Q954H,Spike_G339D,Spike_R408S,Spike_N501Y,Spike_T19I,Spike_P681H,Spike_N440K,Spike_S375F,Spike_N460K,Spike_D405N,Spike_Q498R,Spike_N679K,Spike_N764K,Spike_S477N,Spike_Y505H,Spike_D796Y,Spike_E484A,Spike_T478K,Spike_K444T,Spike_D614G,Spike_R346T,Spike_L452R)
hCoV-19/Algeria/6420/2023	EPI_ISL_18585944	2023-06-04	Africa / Algeria / Algiers	Human			Male	unknown	Live		Original	Nasopharyngeal swab		Unassigned	GRA	(Spike_S371F,Spike_V445P,Spike_K417N,Spike_L368I,Spike_S373P,Spike_H655Y,Spike_T376A,Spike_N969K,Spike_G142D,Spike_F490S,Spike_Q954H,Spike_K356T,Spike_R408S,Spike_N501Y,Spike_V213E,Spike_G339H,Spike_F486S,Spike_T19I,Spike_P681H,Spike_V83A,Spike_H146Q,Spike_N440K,Spike_S375F,Spike_N460K,Spike_D405N,Spike_Q498R,Spike_G446S,Spike_Q183E,Spike_N679K,Spike_N764K,Spike_S477N,Spike_Y505H,Spike_R403K,Spik…
hCoV-19/Algeria/5827/2023	EPI_ISL_18585943	2023-05-21	Africa / Algeria / Algiers	Human			Male	unknown	Live		Original	Nasopharyngeal swab		Unassigned	GRA	(Spike_S371F,Spike_V445P,Spike_K417N,Spike_L368I,Spike_S373P,Spike_T376A,Spike_N969K,Spike_H655Y,Spike_G142D,Spike_F490S,Spike_Q954H,Spike_K356T,Spike_R408S,Spike_N501Y,Spike_V213E,Spike_F486S,Spike_G339H,Spike_T19I,Spike_P681H,Spike_H146Q,Spike_V83A,Spike_N440K,Spike_S375F,Spike_N460K,Spike_D405N,Spike_Q498R,Spike_G446S,Spike_Q183E,Spike_N679K,Spike_N764K,Spike_S477N,Spike_R403K,Spike_Y505H,Spik…
hCoV-19/Algeria/4692/2023	EPI_ISL_18585942	2023-04-26	Africa / Algeria / Algiers	Human			Male	unknown	Live		Original	Nasopharyngeal swab		Unassigned	GRA	(Spike_N185D,Spike_S371F,Spike_V445P,Spike_A262V,Spike_V3I,Spike_K417N,Spike_L368I,Spike_S373P,Spike_T376A,Spike_N969K,Spike_H655Y,Spike_G142D,Spike_F490S,Spike_Q954H,Spike_F486P,Spike_R408S,Spike_N501Y,Spike_V213E,Spike_G339H,Spike_T19I,Spike_P681H,Spike_H146Q,Spike_V83A,Spike_N440K,Spike_S375F,Spike_N460K,Spike_D405N,Spike_Q498R,Spike_G446S,Spike_Q183E,Spike_N679K,Spike_N764K,Spike_S477N,Spike_…
hCoV-19/Algeria/3826/2023	EPI_ISL_18585940	2023-04-04	Africa / Algeria / Algiers	Human			Female	50	Live		Original	Nasopharyngeal swab		Unassigned	GRA	(Spike_S371F,Spike_V445P,Spike_K417N,Spike_L368I,Spike_S373P,Spike_T376A,Spike_N969K,Spike_H655Y,Spike_G142D,Spike_F490S,Spike_F486P,Spike_R408S,Spike_N501Y,Spike_V213E,Spike_G339H,Spike_T19I,Spike_P681H,Spike_V83A,Spike_N440K,Spike_S375F,Spike_N460K,Spike_D405N,Spike_Q498R,Spike_G446S,Spike_Q183E,Spike_N679K,Spike_N764K,Spike_S477N,Spike_Y505H,Spike_D796Y,Spike_E484A,Spike_T478K,Spike_D614G,Spik…
hCoV-19/Algeria/11259/2023	EPI_ISL_18585939	2023-10-08	Africa / Algeria / Tlemcen	Human			Female	51	Live		Original	Nasopharyngeal swab		Unassigned	GRA	(Spike_S371F,Spike_V445P,Spike_K417N,Spike_L368I,Spike_S373P,Spike_H655Y,Spike_N969K,Spike_T376A,Spike_G142D,Spike_F490S,Spike_A701V,Spike_F486P,Spike_Q954H,Spike_R408S,Spike_N501Y,Spike_G339H,Spike_V213E,Spike_T19I,Spike_P681H,Spike_V83A,Spike_N440K,Spike_S375F,Spike_N460K,Spike_F456L,Spike_D405N,Spike_Q498R,Spike_G446S,Spike_Q183E,Spike_N679K,Spike_S477N,Spike_N764K,Spike_Y505H,Spike_E484A,Spik…
hCoV-19/Algeria/11389/2023	EPI_ISL_18585938	2023-10-11	Africa / Algeria / Tlemcen	Human			Male	unknown	Live		Original	Nasopharyngeal swab		Unassigned	GRA	(Spike_S371F,Spike_V445P,Spike_K417N,Spike_L368I,Spike_S494P,Spike_S373P,Spike_H655Y,Spike_N969K,Spike_T376A,Spike_G142D,Spike_F490S,Spike_Q954H,Spike_K356T,Spike_N501Y,Spike_R408S,Spike_V213E,Spike_G339H,Spike_F486S,Spike_T19I,Spike_P681H,Spike_H146Q,Spike_V83A,Spike_N440K,Spike_S375F,Spike_N460K,Spike_D405N,Spike_Q498R,Spike_G446S,Spike_E340Q,Spike_Q183E,Spike_N679K,Spike_N764K,Spike_S477N,Spik…
hCoV-19/Algeria/28868/2023	EPI_ISL_18585937	2023-02-22	Africa / Algeria / Oran	Human			Male	26	Live		Original	Nasopharyngeal swab		Unassigned	GRA	(Spike_S371F,Spike_V445P,Spike_K417N,Spike_L368I,Spike_S373P,Spike_T376A,Spike_N969K,Spike_H655Y,Spike_G142D,Spike_F490S,Spike_Q954H,Spike_F486P,Spike_R408S,Spike_N501Y,Spike_V213E,Spike_G339H,Spike_T19I,Spike_P681H,Spike_H146Q,Spike_V83A,Spike_N440K,Spike_S375F,Spike_N460K,Spike_D405N,Spike_Q498R,Spike_G446S,Spike_Q183E,Spike_N679K,Spike_N764K,Spike_S477N,Spike_Y505H,Spike_D796Y,Spike_E484A,Spik…
hCoV-19/Algeria/76595/2021	EPI_ISL_8421069	2021-09-04	Africa / Algeria / Bouira	Human		Non-sentinel-surveillance (hospital)	Female	67	unknown		Original	Nasopharyngeal swab		B.1.617.2	GK	(N_G215C,N_D63G,N_T391A,N_R203M,NSP12_G671S,NSP12_H613Y,NSP3_I1320V,NS3_S26L,Spike_P681R,NSP3_P1228L,NSP3_A488S,NSP4_T492I,NSP14_A394V,Spike_T19R,N_D377Y,M_I82T,NSP4_S137L,Spike_D950N,NS7b_T40I,NSP16_I271V,NSP13_P77L,NSP3_P1469S,NSP6_T77A,NSP3_P395S,NSP12_P323L,Spike_D614G,Spike_V1104L,NSP4_V167L)
hCoV-19/Algeria/77525/2021	EPI_ISL_8421068	2021-09-07	Africa / Algeria / Blida	Human		Non-sentinel-surveillance (hospital)	Female	58	unknown		Original	Nasopharyngeal swab		B.1.617.2	GK	(N_G215C,N_D63G,N_R203M,NSP12_G671S,NS3_S26L,Spike_P681R,NSP3_P1228L,NS7a_V82A,NSP3_A488S,NSP4_T492I,NSP14_A394V,Spike_T19R,NS7a_T120I,N_D377Y,M_I82T,Spike_D950N,NS7b_T40I,NSP13_P77L,NSP3_P1469S,NSP2_T531A,Spike_T478K,NSP6_T77A,NSP12_P323L,Spike_D614G,Spike_L452R,NSP4_V167L,NSP6_Q208R,M_A69S)
hCoV-19/Algeria/79234/2021	EPI_ISL_8421066	2021-09-12	Africa / Algeria / Blida	Human		Non-sentinel-surveillance (hospital)	Male	40	unknown		Original	Nasopharyngeal swab		B.1.617.2	GK	(N_G215C,N_D63G,N_R203M,NSP12_G671S,NS3_S26L,Spike_P681R,Spike_R158del,NSP3_P1228L,NS7a_V82A,NSP3_A488S,Spike_F157del,NSP4_T492I,NSP14_A394V,Spike_T19R,NS7a_T120I,N_D377Y,M_I82T,Spike_D950N,NS7b_T40I,NSP13_P77L,Spike_E156G,NSP3_P1469S,Spike_T478K,NSP6_T77A,NSP12_P323L,Spike_D614G,Spike_L452R,NSP4_V167L,NSP6_Q208R,NSP3_I184V)
hCoV-19/Algeria/79727/2021	EPI_ISL_8421065	2021-09-10	Africa / Algeria / Bejaia	Human		Non-sentinel-surveillance (hospital)	Female	41	unknown		Original	Nasopharyngeal swab		B.1.617.2	GK	(N_G215C,N_D63G,N_R203M,NSP12_G671S,NS3_S26L,Spike_P681R,Spike_R158del,NSP3_P1228L,NS7a_L116P,NS7a_V82A,NSP3_A488S,Spike_F157del,NSP4_T492I,NSP14_A394V,Spike_T19R,NS7a_T120I,N_D377Y,M_I82T,Spike_D950N,NS7b_T40I,NSP13_P77L,Spike_E156G,NSP3_P1469S,Spike_T478K,NSP6_T77A,NSP12_P323L,Spike_D614G,Spike_L452R,NSP4_V167L,NSP6_Q208R)
hCoV-19/Algeria/79735/2021	EPI_ISL_8421064	2021-09-10	Africa / Algeria / Bejaia	Human		Non-sentinel-surveillance (hospital)	Male	50	unknown		Original	Nasopharyngeal swab		B.1.617.2	GK	(N_G215C,N_D63G,N_R203M,NSP12_G671S,NS3_T89I,NS3_S26L,Spike_P681R,Spike_R158del,NSP3_P1228L,NSP3_D164G,NS7a_V82A,NSP3_A488S,Spike_F157del,NSP4_T492I,NSP14_A394V,NS7a_T120I,N_D377Y,M_I82T,Spike_D950N,NSP10_V119I,NS7b_T40I,NSP13_P77L,Spike_E156G,NSP3_P1469S,Spike_T478K,NSP6_T77A,NSP12_P323L,Spike_D614G,Spike_V1104L,NSP4_V167L,Spike_L452R)
hCoV-19/Algeria/79788/2021	EPI_ISL_8421063	2021-09-17	Africa / Algeria / Medea	Human		Non-sentinel-surveillance (hospital)	Male	55	unknown		Original	Nasopharyngeal swab		B.1.617.2	GK	(N_G215C,N_D63G,N_R203M,NSP12_G671S,NS3_S26L,Spike_P681R,NSP3_P1228L,NS7a_V82A,NSP3_A488S,NSP4_T492I,NSP14_A394V,Spike_T19R,NS7a_T120I,NSP3_T491N,N_D377Y,M_I82T,Spike_D950N,NS7b_T40I,NSP13_P77L,NSP3_G252D,NSP3_P1469S,NSP6_T77A,NSP12_P323L,Spike_D614G,NSP4_V167L,NSP6_Q208R)
hCoV-19/Algeria/17646-47FR/2021	EPI_ISL_1240721	2021-02-26	Africa / Algeria / Ouargla	Human		S gene dropout	Male	57	Hospitalized		Original	Nasopharyngeal swab		Unassigned	G	(Spike_E484K,Spike_D614G)
hCoV-19/Algeria/8234/2023	EPI_ISL_18433587	2023-07-07	Africa / Algeria / Algiers	Human		National SARS-CoV-2 genomic and variants surveillance program	Female	26	Live		Original	Nasopharyngeal swab		Unassigned	GRA	(Spike_S371F,Spike_V445P,Spike_K417N,Spike_L368I,Spike_S373P,Spike_T376A,Spike_H655Y,Spike_N969K,Spike_G142D,Spike_F490S,Spike_F486P,Spike_Q954H,Spike_N501Y,Spike_R408S,Spike_V213E,Spike_G339H,Spike_T19I,Spike_P681H,Spike_V83A,Spike_H146Q,Spike_D253G,Spike_N440K,Spike_S375F,Spike_N460K,Spike_D405N,Spike_Q498R,Spike_G446S,Spike_Q183E,Spike_N679K,Spike_N764K,Spike_S477N,Spike_Y505H,Spike_D796Y,Spik…
hCoV-19/Algeria/006/2023	EPI_ISL_18433585	2023-05-11	Africa / Algeria / Bejaia	Human		National SARS-CoV-2 genomic and variants surveillance program	Male	unknown	Live		Original	Nasopharyngeal swab		Unassigned	GRA	(Spike_S371F,Spike_V445P,Spike_K417N,Spike_L368I,Spike_S373P,Spike_T376A,Spike_N969K,Spike_H655Y,Spike_G142D,Spike_F490S,Spike_Q954H,Spike_F486P,Spike_R408S,Spike_N501Y,Spike_V213E,Spike_G339H,Spike_T19I,Spike_P681H,Spike_H146Q,Spike_V83A,Spike_N440K,Spike_S375F,Spike_N460K,Spike_D405N,Spike_Q498R,Spike_G446S,Spike_Q183E,Spike_N679K,Spike_N764K,Spike_S477N,Spike_Y505H,Spike_D796Y,Spike_E484A,Spik…
hCoV-19/Algeria/133/2023	EPI_ISL_18433584	2023-02-12	Africa / Algeria / Tizi-Ouzou	Human		National SARS-CoV-2 genomic and variants surveillance program	Female	22	Live		Original	Nasopharyngeal swab		Unassigned	GRA	(Spike_S371F,Spike_K417N,Spike_S373P,Spike_F486V,Spike_T376A,Spike_H655Y,Spike_N969K,Spike_G142D,Spike_V213G,Spike_Q954H,Spike_G339D,Spike_N501Y,Spike_R408S,Spike_T19I,Spike_P681H,Spike_N440K,Spike_S375F,Spike_N460K,Spike_D405N,Spike_Q498R,Spike_P1263L,Spike_N679K,Spike_N764K,Spike_S477N,Spike_Y505H,Spike_D796Y,Spike_E484A,Spike_K444T,Spike_T478R,Spike_D614G,Spike_L452R)
hCoV-19/Algeria/166/2023	EPI_ISL_18433582	2023-02-28	Africa / Algeria / Tizi-Ouzou	Human		National SARS-CoV-2 genomic and variants surveillance program	Male	84	Live		Original	Nasopharyngeal swab		Unassigned	GRA	(Spike_S371F,Spike_V445P,Spike_K417N,Spike_L368I,Spike_S373P,Spike_T376A,Spike_N969K,Spike_H655Y,Spike_G142D,Spike_F490S,Spike_Q954H,Spike_F486P,Spike_R408S,Spike_N501Y,Spike_V213E,Spike_G339H,Spike_T19I,Spike_P681H,Spike_H146Q,Spike_V83A,Spike_N440K,Spike_S375F,Spike_N460K,Spike_D405N,Spike_Q498R,Spike_G446S,Spike_D215H,Spike_Q183E,Spike_N679K,Spike_N764K,Spike_S477N,Spike_Y505H,Spike_D796Y,Spik…
hCoV-19/Algeria/167/2023	EPI_ISL_18433581	2023-02-27	Africa / Algeria / Tizi-Ouzou	Human		National SARS-CoV-2 genomic and variants surveillance program	Male	63	Live		Original	Nasopharyngeal swab		Unassigned	GRA	(Spike_S371F,Spike_V445P,Spike_K417N,Spike_L368I,Spike_S373P,Spike_T376A,Spike_H655Y,Spike_N969K,Spike_G142D,Spike_F490S,Spike_Q954H,Spike_F486P,Spike_N501Y,Spike_R408S,Spike_V213E,Spike_G339H,Spike_T19I,Spike_P681H,Spike_H146Q,Spike_V83A,Spike_N440K,Spike_S375F,Spike_N460K,Spike_D405N,Spike_Q498R,Spike_G446S,Spike_D215H,Spike_Q183E,Spike_N679K,Spike_N764K,Spike_S477N,Spike_Y505H,Spike_E484A,Spik…
hCoV-19/Algeria/183/2023	EPI_ISL_18433580	2023-03-08	Africa / Algeria / Tizi-Ouzou	Human		National SARS-CoV-2 genomic and variants surveillance program	Female	19	Live		Original	Nasopharyngeal swab		Unassigned	GRA	(Spike_S371F,Spike_Q954Y,Spike_V445P,Spike_K417N,Spike_L368I,Spike_S373P,Spike_N969K,Spike_T376A,Spike_H655Y,Spike_G142D,Spike_F490S,Spike_F486P,Spike_R408S,Spike_N501Y,Spike_G339H,Spike_V213E,Spike_T19I,Spike_P681H,Spike_V83A,Spike_H146Q,Spike_N440K,Spike_S375F,Spike_N460K,Spike_D405N,Spike_Q498R,Spike_G446S,Spike_Q183E,Spike_N679K,Spike_N764K,Spike_S477N,Spike_Y505H,Spike_D796Y,Spike_E484A,Spik…
hCoV-19/Algeria/079/2023	EPI_ISL_18433579	2023-01-02	Africa / Algeria / Tizi-Ouzou	Human		National SARS-CoV-2 genomic and variants surveillance program	Female	40	Live		Original	Nasopharyngeal swab		Unassigned	GRA	(Spike_S371F,Spike_K417N,Spike_K1191N,Spike_S373P,Spike_H655Y,Spike_F486V,Spike_T376A,Spike_N969K,Spike_G142D,Spike_V213G,Spike_Q954H,Spike_G339D,Spike_R408S,Spike_N501Y,Spike_T19I,Spike_P681H,Spike_P621S,Spike_N440K,Spike_S375F,Spike_N460K,Spike_D405N,Spike_Q498R,Spike_N679K,Spike_S477N,Spike_N764K,Spike_Y505H,Spike_D796Y,Spike_K444T,Spike_T478R,Spike_D614G,Spike_L452R)
hCoV-19/Algeria/187/2023	EPI_ISL_18433578	2023-03-13	Africa / Algeria / Tizi-Ouzou	Human		National SARS-CoV-2 genomic and variants surveillance program	Female	40	Live		Original	Nasopharyngeal swab		Unassigned	GRA	(Spike_S371F,Spike_K417N,Spike_K1191N,Spike_S373P,Spike_H655Y,Spike_F486V,Spike_T376A,Spike_N969K,Spike_G142D,Spike_V213G,Spike_Q954H,Spike_G339D,Spike_R408S,Spike_N501Y,Spike_T19I,Spike_P681H,Spike_N440K,Spike_P621S,Spike_D568N,Spike_S375F,Spike_N460K,Spike_D405N,Spike_Q498R,Spike_N679K,Spike_N764K,Spike_S477N,Spike_Y505H,Spike_E484A,Spike_D796Y,Spike_K444T,Spike_T478R,Spike_D614G,Spike_L452R)
hCoV-19/Algeria/190/2023	EPI_ISL_18433577	2023-03-13	Africa / Algeria / Tizi-Ouzou	Human		National SARS-CoV-2 genomic and variants surveillance program	Male	50	Live		Original	Nasopharyngeal swab		Unassigned	GRA	(Spike_S371F,Spike_V445P,Spike_K417N,Spike_L368I,Spike_S373P,Spike_T376A,Spike_N969K,Spike_H655Y,Spike_G142D,Spike_F490S,Spike_Q954H,Spike_F486P,Spike_R408S,Spike_N501Y,Spike_V213E,Spike_G339H,Spike_T19I,Spike_P681H,Spike_H146Q,Spike_V83A,Spike_N440K,Spike_S375F,Spike_N460K,Spike_D405N,Spike_Q498R,Spike_G446S,Spike_Q183E,Spike_N679K,Spike_N764K,Spike_S477N,Spike_Y505H,Spike_D796Y,Spike_E484A,Spik…
hCoV-19/Algeria/259/2023	EPI_ISL_18433576	2023-05-04	Africa / Algeria / Tizi-Ouzou	Human		National SARS-CoV-2 genomic and variants surveillance program	Male	38	Live		Original	Nasopharyngeal swab		Unassigned	GRA	(Spike_S371F,Spike_T51I,Spike_V445P,Spike_K417N,Spike_L368I,Spike_S373P,Spike_T376A,Spike_N969K,Spike_H655Y,Spike_G142D,Spike_F490S,Spike_Q954H,Spike_F486P,Spike_R408S,Spike_N501Y,Spike_V213E,Spike_G339H,Spike_T19I,Spike_P681H,Spike_H146Q,Spike_V83A,Spike_N440K,Spike_S375F,Spike_N460K,Spike_D405N,Spike_Q498R,Spike_G446S,Spike_Q183E,Spike_N679K,Spike_N764K,Spike_S477N,Spike_Y505H,Spike_D796Y,Spike…
hCoV-19/Algeria/6890/2023	EPI_ISL_18433574	2023-06-11	Africa / Algeria / Algiers	Human		National SARS-CoV-2 genomic and variants surveillance program	Male	unknown	Live		Original	Nasopharyngeal swab		Unassigned	GRA	(Spike_S371F,Spike_T51I,Spike_V445P,Spike_K417N,Spike_L368I,Spike_S373P,Spike_T376A,Spike_N969K,Spike_H655Y,Spike_G142D,Spike_F490S,Spike_Q954H,Spike_F486P,Spike_R408S,Spike_N501Y,Spike_V213E,Spike_G339H,Spike_T19I,Spike_P681H,Spike_H146Q,Spike_V83A,Spike_N440K,Spike_S375F,Spike_N460K,Spike_D405N,Spike_Q498R,Spike_G446S,Spike_Q183E,Spike_N679K,Spike_N764K,Spike_S477N,Spike_Y505H,Spike_D796Y,Spike…
hCoV-19/Algeria/6441/2023	EPI_ISL_18429426	2023-06-05	Africa / Algeria / Medea	Human		National SARS-CoV-2 genomic and variants surveillance program	Female	82	Live		Original	Nasopharyngeal swab		Unassigned	GRA	(Spike_S371F,Spike_V445P,Spike_K417N,Spike_L368I,Spike_S373P,Spike_T376A,Spike_N969K,Spike_H655Y,Spike_G142D,Spike_F490S,Spike_Q954H,Spike_F486P,Spike_R408S,Spike_N501Y,Spike_V213E,Spike_G339H,Spike_T19I,Spike_P681H,Spike_H146Q,Spike_V83A,Spike_N440K,Spike_S375F,Spike_N460K,Spike_D405N,Spike_Q498R,Spike_G446S,Spike_Q183E,Spike_N679K,Spike_N764K,Spike_S477N,Spike_Y505H,Spike_D796Y,Spike_E484A,Spik…
hCoV-19/Algeria/11038/2023	EPI_ISL_18429425	2023-10-03	Africa / Algeria / Medea	Human		National SARS-CoV-2 genomic and variants surveillance program	Female	65	Live		Original	Nasopharyngeal swab		Unassigned	GRA	(Spike_N185D,Spike_S371F,Spike_V445P,Spike_K417N,Spike_L368I,Spike_S373P,Spike_H655Y,Spike_T376A,Spike_N969K,Spike_G142D,Spike_F490S,Spike_Q954H,Spike_F486P,Spike_R408S,Spike_N501Y,Spike_G339H,Spike_V213E,Spike_T19I,Spike_P681H,Spike_V83A,Spike_H146Q,Spike_N440K,Spike_D253G,Spike_S375F,Spike_N460K,Spike_D405N,Spike_Q498R,Spike_G446S,Spike_D215H,Spike_Q183E,Spike_N679K,Spike_N764K,Spike_S477N,Spik…
hCoV-19/Algeria/11214/2023	EPI_ISL_18429424	2023-10-03	Africa / Algeria / Algiers	Human		National SARS-CoV-2 genomic and variants surveillance program	Female	52	Live		Original	Nasopharyngeal swab		Unassigned	GRA	(Spike_S371F,Spike_V445P,Spike_K417N,Spike_L368I,Spike_S373P,Spike_N969K,Spike_T376A,Spike_H655Y,Spike_G142D,Spike_F490S,Spike_A701V,Spike_Q954H,Spike_F486P,Spike_N501Y,Spike_R408S,Spike_V213E,Spike_G339H,Spike_T19I,Spike_P681H,Spike_V83A,Spike_H146Q,Spike_N440K,Spike_S375F,Spike_N460K,Spike_D405N,Spike_F456L,Spike_Q498R,Spike_G446S,Spike_Q183E,Spike_N679K,Spike_S477N,Spike_N764K,Spike_Y505H,Spik…
hCoV-19/Algeria/11077/2023	EPI_ISL_18429423	2023-10-03	Africa / Algeria / Algiers	Human		National SARS-CoV-2 genomic and variants surveillance program	Female	42	Live		Original	Nasopharyngeal swab		Unassigned	GRA	(Spike_S371F,Spike_V445P,Spike_K417N,Spike_L368I,Spike_S373P,Spike_N969K,Spike_T376A,Spike_H655Y,Spike_G142D,Spike_F490S,Spike_F486P,Spike_Q954H,Spike_N501Y,Spike_R408S,Spike_V213E,Spike_G339H,Spike_T19I,Spike_P681H,Spike_H146Q,Spike_V83A,Spike_N440K,Spike_S375F,Spike_N460K,Spike_D405N,Spike_Q498R,Spike_G446S,Spike_Q183E,Spike_N679K,Spike_N764K,Spike_S477N,Spike_Y505H,Spike_E484A,Spike_D796Y,Spik…
hCoV-19/Algeria/11008/2023	EPI_ISL_18429422	2023-10-03	Africa / Algeria / Algiers	Human		National SARS-CoV-2 genomic and variants surveillance program	Female	unknown	Live		Original	Nasopharyngeal swab		Unassigned	GRA	(Spike_N185D,Spike_S371F,Spike_V445P,Spike_K417N,Spike_L368I,Spike_S373P,Spike_T376A,Spike_N969K,Spike_H655Y,Spike_G142D,Spike_F490S,Spike_Q954H,Spike_F486P,Spike_R408S,Spike_N501Y,Spike_V213E,Spike_G339H,Spike_T19I,Spike_P681H,Spike_H146Q,Spike_V83A,Spike_N440K,Spike_D253G,Spike_S375F,Spike_N460K,Spike_D405N,Spike_Q498R,Spike_G446S,Spike_Q183E,Spike_N679K,Spike_N764K,Spike_S477N,Spike_Y505H,Spik…
hCoV-19/Algeria/10993/2023	EPI_ISL_18429421	2023-10-03	Africa / Algeria / Algiers	Human		National SARS-CoV-2 genomic and variants surveillance program	Male	unknown	Live		Original	Nasopharyngeal swab		Unassigned	GRA	(Spike_S371F,Spike_V445P,Spike_K417N,Spike_L368I,Spike_S373P,Spike_T376A,Spike_N969K,Spike_H655Y,Spike_G142D,Spike_F490S,Spike_Q954H,Spike_F486P,Spike_R408S,Spike_N501Y,Spike_V213E,Spike_G339H,Spike_T19I,Spike_P681H,Spike_H146Q,Spike_V83A,Spike_N440K,Spike_S375F,Spike_N460K,Spike_D405N,Spike_Q498R,Spike_G446S,Spike_Q183E,Spike_N679K,Spike_N764K,Spike_S477N,Spike_Y505H,Spike_D796Y,Spike_E484A,Spik…
hCoV-19/Algeria/11089/2023	EPI_ISL_18429420	2023-10-03	Africa / Algeria / Algiers	Human		National SARS-CoV-2 genomic and variants surveillance program	Male	unknown	Live		Original	Nasopharyngeal swab		Unassigned	GRA	(Spike_S371F,Spike_V445P,Spike_K417N,Spike_L368I,Spike_S373P,Spike_N969K,Spike_H655Y,Spike_T376A,Spike_G142D,Spike_F490S,Spike_F486P,Spike_Q954H,Spike_R408S,Spike_N501Y,Spike_G339H,Spike_V213E,Spike_T19I,Spike_P681H,Spike_V83A,Spike_H146Q,Spike_N440K,Spike_D253G,Spike_S375F,Spike_N460K,Spike_D405N,Spike_Q498R,Spike_G446S,Spike_Q183E,Spike_N679K,Spike_N764K,Spike_S477N,Spike_Y505H,Spike_E484A,Spik…
hCoV-19/Algeria/91/2023	EPI_ISL_18429419	2023-09-22	Africa / Algeria / Tipaza	Human		National SARS-CoV-2 genomic and variants surveillance program	Male	51	Live		Original	Nasopharyngeal swab		Unassigned	GRA	(Spike_S371F,Spike_V445P,Spike_K417N,Spike_L368I,Spike_S373P,Spike_H655Y,Spike_N969K,Spike_T376A,Spike_G142D,Spike_F490S,Spike_A701V,Spike_F486P,Spike_Q954H,Spike_N501Y,Spike_R408S,Spike_V213E,Spike_G339H,Spike_T19I,Spike_P681H,Spike_H146Q,Spike_V83A,Spike_N440K,Spike_S375F,Spike_N460K,Spike_F456L,Spike_D405N,Spike_Q498R,Spike_G446S,Spike_Q183E,Spike_N679K,Spike_N764K,Spike_S477N,Spike_Y505H,Spik…
hCoV-19/Algeria/49/2023	EPI_ISL_18429418	2023-09-22	Africa / Algeria / Tipaza	Human		National SARS-CoV-2 genomic and variants surveillance program	Male	40	Live		Original	Nasopharyngeal swab		Unassigned	GRA	(Spike_S371F,Spike_V445P,Spike_K417N,Spike_L368I,Spike_S373P,Spike_N969K,Spike_T376A,Spike_H655Y,Spike_G142D,Spike_F490S,Spike_A701V,Spike_Q954H,Spike_F486P,Spike_N501Y,Spike_R408S,Spike_V213E,Spike_G339H,Spike_T19I,Spike_P681H,Spike_H146Q,Spike_V83A,Spike_N440K,Spike_S375F,Spike_N460K,Spike_F456L,Spike_D405N,Spike_Q498R,Spike_G446S,Spike_Q183E,Spike_N679K,Spike_S477N,Spike_N764K,Spike_Y505H,Spik…
hCoV-19/Algeria/10922/2023	EPI_ISL_18429417	2023-09-30	Africa / Algeria / Algiers	Human		National SARS-CoV-2 genomic and variants surveillance program	Female	45	Live		Original	Nasopharyngeal swab		Unassigned	GRA	(Spike_S371F,Spike_V445P,Spike_K417N,Spike_L368I,Spike_S373P,Spike_H655Y,Spike_T376A,Spike_N969K,Spike_G142D,Spike_F490S,Spike_Q954H,Spike_F486P,Spike_A701V,Spike_R408S,Spike_N501Y,Spike_V213E,Spike_G339H,Spike_T19I,Spike_P681H,Spike_H146Q,Spike_V83A,Spike_N440K,Spike_S375F,Spike_N460K,Spike_D405N,Spike_F456L,Spike_Q498R,Spike_G446S,Spike_Q183E,Spike_N679K,Spike_N764K,Spike_S477N,Spike_Y505H,Spik…
hCoV-19/Algeria/10839/2023	EPI_ISL_18429416	2023-09-26	Africa / Algeria / Algiers	Human		National SARS-CoV-2 genomic and variants surveillance program	Female	34	Live		Original	Nasopharyngeal swab		Unassigned	GRA	(Spike_S371F,Spike_V445P,Spike_K417N,Spike_L368I,Spike_S373P,Spike_H655Y,Spike_N969K,Spike_T376A,Spike_G142D,Spike_F490S,Spike_F486P,Spike_A701V,Spike_Q954H,Spike_R408S,Spike_N501Y,Spike_G339H,Spike_V213E,Spike_T19I,Spike_P681H,Spike_H146Q,Spike_V83A,Spike_N440K,Spike_S375F,Spike_N460K,Spike_D405N,Spike_F456L,Spike_Q498R,Spike_G446S,Spike_Q183E,Spike_N679K,Spike_N764K,Spike_S477N,Spike_Y505H,Spik…
hCoV-19/Algeria/10873/2023	EPI_ISL_18429415	2023-09-27	Africa / Algeria / Algiers	Human		National SARS-CoV-2 genomic and variants surveillance program	Female	unknown	Live		Original	Nasopharyngeal swab		Unassigned	GRA	(Spike_S371F,Spike_V445P,Spike_K417N,Spike_L368I,Spike_S373P,Spike_T376A,Spike_N969K,Spike_H655Y,Spike_G142D,Spike_F490S,Spike_Q954H,Spike_A701V,Spike_F486P,Spike_R408S,Spike_N501Y,Spike_V213E,Spike_G339H,Spike_T19I,Spike_P681H,Spike_H146Q,Spike_V83A,Spike_N440K,Spike_S375F,Spike_N460K,Spike_D405N,Spike_F456L,Spike_Q498R,Spike_G446S,Spike_Q183E,Spike_N679K,Spike_N764K,Spike_S477N,Spike_Y505H,Spik…
hCoV-19/Algeria/10874/2023	EPI_ISL_18429414	2023-09-27	Africa / Algeria / Algiers	Human		National SARS-CoV-2 genomic and variants surveillance program	Male	unknown	Live		Original	Nasopharyngeal swab		Unassigned	GRA	(Spike_S371F,Spike_V445P,Spike_K417N,Spike_L368I,Spike_S373P,Spike_H655Y,Spike_N969K,Spike_T376A,Spike_G142D,Spike_F490S,Spike_F486P,Spike_A701V,Spike_Q954H,Spike_N501Y,Spike_R408S,Spike_V213E,Spike_G339H,Spike_T19I,Spike_P681H,Spike_V83A,Spike_N440K,Spike_S375F,Spike_N460K,Spike_D405N,Spike_F456L,Spike_Q498R,Spike_G446S,Spike_Q183E,Spike_N679K,Spike_S477N,Spike_N764K,Spike_Y505H,Spike_D796Y,Spik…
hCoV-19/Algeria/10838/2023	EPI_ISL_18429413	2023-09-26	Africa / Algeria / Tebessa	Human		National SARS-CoV-2 genomic and variants surveillance program	Male	64	Live		Original	Nasopharyngeal swab		Unassigned	GRA	(Spike_S371F,Spike_V445P,Spike_K417N,Spike_L368I,Spike_S373P,Spike_H655Y,Spike_T376A,Spike_N969K,Spike_G142D,Spike_F490S,Spike_F486P,Spike_A701V,Spike_Q954H,Spike_R408S,Spike_N501Y,Spike_G339H,Spike_V213E,Spike_T19I,Spike_P681H,Spike_V83A,Spike_H146Q,Spike_N440K,Spike_D253G,Spike_S375F,Spike_N460K,Spike_D405N,Spike_Q498R,Spike_G446S,Spike_Q183E,Spike_N679K,Spike_S477N,Spike_N764K,Spike_Y505H,Spik…
hCoV-19/Algeria/10658/2023	EPI_ISL_18429412	2023-09-24	Africa / Algeria / Medea	Human		National SARS-CoV-2 genomic and variants surveillance program	Female	3	Live		Original	Nasopharyngeal swab		Unassigned	GRA	(Spike_S371F,Spike_V445P,Spike_K417N,Spike_L368I,Spike_S373P,Spike_N969K,Spike_T376A,Spike_H655Y,Spike_G142D,Spike_F490S,Spike_F486P,Spike_A701V,Spike_Q954H,Spike_R408S,Spike_N501Y,Spike_V213E,Spike_G339H,Spike_T19I,Spike_P681H,Spike_V83A,Spike_H146Q,Spike_N440K,Spike_S375F,Spike_N460K,Spike_F456L,Spike_D405N,Spike_Q498R,Spike_G446S,Spike_Q183E,Spike_N679K,Spike_N764K,Spike_S477N,Spike_Y505H,Spik…
hCoV-19/Algeria/10657/2023	EPI_ISL_18429411	2023-09-24	Africa / Algeria / Medea	Human		National SARS-CoV-2 genomic and variants surveillance program	Female	41	Live		Original	Nasopharyngeal swab		Unassigned	GRA	(Spike_S371F,Spike_V445P,Spike_K417N,Spike_L368I,Spike_S373P,Spike_N969K,Spike_T376A,Spike_H655Y,Spike_G142D,Spike_F490S,Spike_Q954H,Spike_F486P,Spike_A701V,Spike_R408S,Spike_N501Y,Spike_G339H,Spike_V213E,Spike_T19I,Spike_P681H,Spike_V83A,Spike_H146Q,Spike_N440K,Spike_S375F,Spike_N460K,Spike_F456L,Spike_D405N,Spike_Q498R,Spike_G446S,Spike_Q183E,Spike_N679K,Spike_S477N,Spike_N764K,Spike_Y505H,Spik…
hCoV-19/Algeria/10656/2023	EPI_ISL_18429410	2023-09-24	Africa / Algeria / Medea	Human		National SARS-CoV-2 genomic and variants surveillance program	Male	52	Live		Original	Nasopharyngeal swab		Unassigned	GRA	(Spike_S371F,Spike_V445P,Spike_K417N,Spike_L368I,Spike_S373P,Spike_N969K,Spike_H655Y,Spike_T376A,Spike_G142D,Spike_F490S,Spike_F486P,Spike_Q954H,Spike_A701V,Spike_R408S,Spike_N501Y,Spike_V213E,Spike_G339H,Spike_T19I,Spike_P681H,Spike_H146Q,Spike_V83A,Spike_N440K,Spike_S375F,Spike_N460K,Spike_D405N,Spike_F456L,Spike_Q498R,Spike_G446S,Spike_Q183E,Spike_N679K,Spike_S477N,Spike_N764K,Spike_Y505H,Spik…
hCoV-19/Algeria/10655/2023	EPI_ISL_18429409	2023-09-24	Africa / Algeria / Medea	Human		National SARS-CoV-2 genomic and variants surveillance program	Male	9 months	Live		Original	Nasopharyngeal swab		Unassigned	GRA	(Spike_S371F,Spike_V445P,Spike_K417N,Spike_L368I,Spike_S373P,Spike_N969K,Spike_H655Y,Spike_T376A,Spike_G142D,Spike_F490S,Spike_A701V,Spike_Q954H,Spike_F486P,Spike_N501Y,Spike_R408S,Spike_V213E,Spike_G339H,Spike_T19I,Spike_P681H,Spike_H146Q,Spike_V83A,Spike_N440K,Spike_S375F,Spike_N460K,Spike_F456L,Spike_D405N,Spike_Q498R,Spike_G446S,Spike_Q183E,Spike_N679K,Spike_N764K,Spike_S477N,Spike_Y505H,Spik…
hCoV-19/Algeria/10654/2023	EPI_ISL_18429408	2023-09-24	Africa / Algeria / Algiers	Human		National SARS-CoV-2 genomic and variants surveillance program	Male	2	Live		Original	Nasopharyngeal swab		Unassigned	GRA	(Spike_S371F,Spike_V445P,Spike_K417N,Spike_L368I,Spike_S373P,Spike_H655Y,Spike_T376A,Spike_N969K,Spike_G142D,Spike_F490S,Spike_A701V,Spike_Q954H,Spike_F486P,Spike_N501Y,Spike_R408S,Spike_V213E,Spike_G339H,Spike_T19I,Spike_P681H,Spike_H146Q,Spike_V83A,Spike_N440K,Spike_S375F,Spike_N460K,Spike_D405N,Spike_F456L,Spike_Q498R,Spike_G446S,Spike_Q183E,Spike_N679K,Spike_S477N,Spike_N764K,Spike_Y505H,Spik…
hCoV-19/Algeria/10660/2023	EPI_ISL_18429407	2023-09-25	Africa / Algeria / Algiers	Human		National SARS-CoV-2 genomic and variants surveillance program	Female	55	Live		Original	Nasopharyngeal swab		Unassigned	GRA	(Spike_S371F,Spike_V445P,Spike_K417N,Spike_L368I,Spike_S373P,Spike_T376A,Spike_N969K,Spike_H655Y,Spike_G142D,Spike_F490S,Spike_Q954H,Spike_A701V,Spike_F486P,Spike_R408S,Spike_N501Y,Spike_V213E,Spike_G339H,Spike_T19I,Spike_P681H,Spike_H146Q,Spike_V83A,Spike_N440K,Spike_S375F,Spike_N460K,Spike_D405N,Spike_F456L,Spike_Q498R,Spike_G446S,Spike_Q183E,Spike_N679K,Spike_N764K,Spike_S477N,Spike_Y505H,Spik…
hCoV-19/Algeria/10583/2023	EPI_ISL_18429406	2023-09-20	Africa / Algeria / Algiers	Human		National SARS-CoV-2 genomic and variants surveillance program	Female	2	Live		Original	Nasopharyngeal swab		Unassigned	GRA	(Spike_S371F,Spike_V445P,Spike_K417N,Spike_L368I,Spike_S373P,Spike_T376A,Spike_N969K,Spike_H655Y,Spike_G142D,Spike_F490S,Spike_A701V,Spike_F486P,Spike_R408S,Spike_N501Y,Spike_V213E,Spike_G339H,Spike_T19I,Spike_P681H,Spike_H146Q,Spike_V83A,Spike_N440K,Spike_S375F,Spike_N460K,Spike_D405N,Spike_F456L,Spike_Q498R,Spike_G446S,Spike_Q183E,Spike_N679K,Spike_N764K,Spike_S477N,Spike_Y505H,Spike_D796Y,Spik…
hCoV-19/Algeria/9672/2023	EPI_ISL_18429405	2023-08-28	Africa / Algeria / Bouira	Human		National SARS-CoV-2 genomic and variants surveillance program	Male	65	Live		Original	Nasopharyngeal swab		Unassigned	GRA	(Spike_S371F,Spike_V445P,Spike_K417N,Spike_L368I,Spike_S373P,Spike_H655Y,Spike_T376A,Spike_N969K,Spike_G142D,Spike_F490S,Spike_Q954H,Spike_F486P,Spike_R408S,Spike_N501Y,Spike_G339H,Spike_V213E,Spike_T19I,Spike_P681H,Spike_V83A,Spike_H146Q,Spike_N440K,Spike_D253G,Spike_S375F,Spike_N460K,Spike_D405N,Spike_Q498R,Spike_G446S,Spike_Q183E,Spike_N679K,Spike_S477N,Spike_N764K,Spike_Y505H,Spike_D796Y,Spik…
hCoV-19/Algeria/9595/2023	EPI_ISL_18429404	2023-08-22	Africa / Algeria / Tebessa	Human		National SARS-CoV-2 genomic and variants surveillance program	Female	29 months	Live		Original	Nasopharyngeal swab		Unassigned	GRA	(Spike_S371F,Spike_V445P,Spike_K417N,Spike_L368I,Spike_S373P,Spike_T376A,Spike_N969K,Spike_H655Y,Spike_G142D,Spike_F490S,Spike_Q954H,Spike_F486P,Spike_T883I,Spike_R408S,Spike_N501Y,Spike_V213E,Spike_G339H,Spike_T19I,Spike_P681H,Spike_H146Q,Spike_V83A,Spike_N440K,Spike_S375F,Spike_N460K,Spike_D405N,Spike_Q498R,Spike_G446S,Spike_Q183E,Spike_N679K,Spike_N764K,Spike_S477N,Spike_Y505H,Spike_D796Y,Spik…
hCoV-19/Algeria/9459/2023	EPI_ISL_18429403	2023-08-15	Africa / Algeria / Algiers	Human		National SARS-CoV-2 genomic and variants surveillance program	Male	unknown	Live		Original	Nasopharyngeal swab		Unassigned	GRA	(Spike_S371F,Spike_N185D,Spike_V445P,Spike_K417N,Spike_L368I,Spike_S373P,Spike_N969K,Spike_H655Y,Spike_T376A,Spike_G142D,Spike_F490S,Spike_Q954H,Spike_F486P,Spike_N501Y,Spike_R408S,Spike_V213E,Spike_G339H,Spike_T19I,Spike_P681H,Spike_V83A,Spike_H146Q,Spike_D253G,Spike_N440K,Spike_S375F,Spike_N460K,Spike_D405N,Spike_Q498R,Spike_G446S,Spike_Q183E,Spike_N679K,Spike_N764K,Spike_S477N,Spike_Y505H,Spik…
hCoV-19/Algeria/5483/2024	EPI_ISL_19302789	2024-04-01	Africa / Algeria / Tebessa	Human		Sentinel surveillance (ILI)	Male	39	Live		Original	Nasopharyngeal swab		JN.1.20 (consensus call)	GRA	(NSP5_P132H,Spike_H69del,NSP3_G489S,Spike_L24del,NSP4_T327I,Spike_S373P,Spike_N969K,Spike_H655Y,Spike_E484K,Spike_R21T,NSP3_A1892T,Spike_Q954H,N_P13L,Spike_P25del,Spike_N501Y,Spike_S939F,NS3_T223I,Spike_T19I,M_Q19E,NSP4_T492I,Spike_L455S,Spike_N460K,Spike_L212I,NSP6_G107del,Spike_E554K,NSP3_K1155R,Spike_S31F,Spike_P1143L,Spike_F486P,Spike_K356T,Spike_R408S,M_A104V,Spike_P621S,Spike_H245N,Spike_S3…
hCoV-19/Algeria/9057/2023	EPI_ISL_18429402	2023-07-30	Africa / Algeria / Algiers	Human		National SARS-CoV-2 genomic and variants surveillance program	Male	22	Live		Original	Nasopharyngeal swab		Unassigned	GRA	(Spike_S371F,Spike_V445P,Spike_K417N,Spike_L368I,Spike_S373P,Spike_H655Y,Spike_T376A,Spike_N969K,Spike_G142D,Spike_F490S,Spike_F486P,Spike_Q954H,Spike_N501Y,Spike_R408S,Spike_V213E,Spike_G339H,Spike_T19I,Spike_P681H,Spike_H146Q,Spike_V83A,Spike_N440K,Spike_S375F,Spike_N460K,Spike_D405N,Spike_Q498R,Spike_S691F,Spike_G446S,Spike_Q183E,Spike_N679K,Spike_N764K,Spike_S477N,Spike_Y505H,Spike_P1162L,Spi…
hCoV-19/Algeria/10/2023	EPI_ISL_18429401	2023-04-05	Africa / Algeria / Tlemcen	Human		National SARS-CoV-2 genomic and variants surveillance program	Female	84	Live		Original	Nasopharyngeal swab		Unassigned	GRA	(Spike_S371F,Spike_V445P,Spike_K417N,Spike_L368I,Spike_S373P,Spike_N969K,Spike_H655Y,Spike_T376A,Spike_G142D,Spike_F490S,Spike_Q954H,Spike_F486P,Spike_N501Y,Spike_R408S,Spike_G339H,Spike_V213E,Spike_T19I,Spike_P681H,Spike_H146Q,Spike_V83A,Spike_N440K,Spike_S375F,Spike_N460K,Spike_D405N,Spike_Q498R,Spike_G446S,Spike_Q183E,Spike_N679K,Spike_N764K,Spike_S477N,Spike_Y505H,Spike_R78S,Spike_E484A,Spike…
hCoV-19/Algeria/7/2023	EPI_ISL_18429400	2023-03-28	Africa / Algeria / Tlemcen	Human		National SARS-CoV-2 genomic and variants surveillance program	Female	64	Live		Original	Nasopharyngeal swab		Unassigned	GRA	(Spike_S371F,Spike_V445P,Spike_K417N,Spike_L368I,Spike_S373P,Spike_T376A,Spike_N969K,Spike_H655Y,Spike_G142D,Spike_F490S,Spike_Q954H,Spike_F486P,Spike_R408S,Spike_N501Y,Spike_V213E,Spike_G339H,Spike_T19I,Spike_P681H,Spike_H146Q,Spike_V83A,Spike_N440K,Spike_S375F,Spike_N460K,Spike_D405N,Spike_Q498R,Spike_G446S,Spike_V70F,Spike_Q183E,Spike_N679K,Spike_N764K,Spike_S477N,Spike_Y505H,Spike_D796Y,Spike…
hCoV-19/Algeria/29144/2023	EPI_ISL_19309003	2023-10-26	Africa / Algeria / Oran	Human		Sentinel surveillance (ILI)	Male	31	Live		Original	Nasopharyngeal swab		FL.1.5.1	GRA	(NSP5_P132H,NSP12_G671S,Spike_L24del,NSP4_T327I,Spike_N969K,Spike_H655Y,N_R203K,Spike_A27S,Spike_A701V,Spike_Q954H,N_P13L,Spike_N501Y,Spike_P25del,N_R32del,NS3_T223I,Spike_T19I,Spike_N440K,NSP4_T492I,Spike_N460K,Spike_F456L,Spike_N679K,Spike_N764K,E_T11A,NSP6_G107del,Spike_Y505H,Spike_D796Y,N_G204R,N_S413R,M_A63T,Spike_T478R,NSP2_G115C,NSP16_K160R,Spike_V445P,Spike_K417N,NSP13_R392C,NSP6_S106del,…
hCoV-19/Algeria/2736/2024	EPI_ISL_19302744	2024-02-05	Africa / Algeria / Algiers	Human		Sentinel surveillance (ILI)	Female	49	Live		Original	Nasopharyngeal swab		JN.1.64 (consensus call)	GRA	(NSP5_P132H,Spike_H69del,NSP3_G489S,Spike_L24del,NSP4_T327I,Spike_S373P,Spike_N969K,Spike_H655Y,Spike_E484K,Spike_R21T,NSP3_A1892T,Spike_Q954H,N_P13L,Spike_P25del,Spike_N501Y,Spike_S939F,NS3_T223I,Spike_T19I,M_Q19E,NSP4_T492I,Spike_L455S,Spike_N460K,Spike_L212I,NSP6_G107del,Spike_E554K,NSP3_K1155R,Spike_P1143L,Spike_S60F,Spike_F486P,Spike_K356T,Spike_R408S,M_A104V,Spike_P621S,Spike_H245N,Spike_S3…
hCoV-19/Algeria/2323/2024	EPI_ISL_19302740	2024-01-18	Africa / Algeria / Sidi Bel Abbas	Human		National SARS-CoV-2 genomic and variants surveillance program	Female	70	Live		Original	Nasopharyngeal swab		JN.1	GRA	(NSP5_P132H,Spike_H69del,NSP3_G489S,Spike_L24del,NSP4_T327I,Spike_S373P,Spike_E484K,Spike_H655Y,Spike_N969K,Spike_R21T,NSP3_A1892T,Spike_Q954H,N_P13L,Spike_P25del,Spike_N501Y,Spike_S939F,NS3_T223I,Spike_T19I,M_Q19E,NSP4_T492I,Spike_L455S,Spike_N460K,Spike_L212I,NSP6_G107del,Spike_E554K,NSP3_K1155R,N_G34del,Spike_P1143L,Spike_F486P,Spike_K356T,Spike_R408S,M_A104V,Spike_P621S,Spike_H245N,Spike_S375…
hCoV-19/Algeria/177/2023	EPI_ISL_19290934	2023-10-23	Africa / Algeria / Annaba	Human		National SARS-CoV-2 genomic and variants surveillance program	Female	20	Live		Original			EG.2	GRA	(NSP5_P132H,NSP12_G671S,NSP3_G489S,Spike_L24del,NSP4_T327I,Spike_S373P,Spike_N969K,Spike_H655Y,N_R203K,Spike_G142D,Spike_A27S,Spike_Q954H,N_P13L,Spike_N501Y,Spike_P25del,N_R32del,Spike_V213E,NS3_T223I,Spike_T19I,Spike_H146Q,M_Q19E,Spike_N440K,NSP14_Q262H,NSP4_T492I,Spike_N460K,Spike_N679K,Spike_N764K,E_T11A,NSP6_G107del,Spike_Y505H,Spike_D796Y,N_G204R,N_S413R,M_A63T,Spike_T478R,Spike_R346T,N_T24I…
hCoV-19/Algeria/3747/2020	EPI_ISL_15928055	2020-03-29	Africa / Algeria / Blida	Human		National SARS-CoV-2 genomic and variants surveillance program	Female	80	Live		Original	Nasopharyngeal swab		B.1.597	GH	(N_S186Y,NS3_Q57H,NSP2_T85I,NSP12_P323L,Spike_D614G)
hCoV-19/Algeria/28029/2022	EPI_ISL_14497316	2022-07-17	Africa / Algeria / Oran	Human		National SARS-CoV-2 genomic and variants surveillance program	Female	43	Live	2021-08	Original	Nasopharyngeal swab		BA.2	GRA	(NSP5_P132H,Spike_H69del,NSP3_G489S,Spike_L24del,NSP4_T327I,Spike_S373P,Spike_N969K,Spike_H655Y,N_R203K,Spike_V213G,Spike_G142D,Spike_A27S,Spike_Q954H,N_P13L,Spike_N501Y,Spike_P25del,N_R32del,NS3_T223I,Spike_T19I,Spike_N440R,M_Q19E,NSP4_T492I,Spike_N460K,NSP16_T151I,M_T208I,Spike_N679K,Spike_N764K,NSP6_G107del,Spike_Y505H,Spike_D796Y,N_G204R,Spike_T478K,N_S413R,M_A63T,Spike_S371F,NSP14_P203S,Spik…
hCoV-19/Algeria/15105/2022	EPI_ISL_12043101	2022-02-10	Africa / Algeria / Algiers	Human			Female	34	unknown		Original	Oropharyngeal swab		BA.2	GRA	(NSP5_P132H,NSP3_G489S,Spike_L24del,NSP4_T327I,Spike_S373P,Spike_Q493R,Spike_N969K,Spike_H655Y,N_R203K,Spike_V213G,Spike_G142D,Spike_A27S,Spike_Q954H,N_P13L,Spike_N501Y,Spike_P25del,N_R32del,NS3_T223I,Spike_T19I,M_Q19E,Spike_N440K,NSP4_T492I,NSP3_A1766V,Spike_N679K,Spike_N764K,NSP6_G107del,Spike_Y505H,Spike_D796Y,N_G204R,Spike_T478K,N_S413R,M_A63T,Spike_S371F,Spike_K417N,NSP13_R392C,Spike_T376A,N…
hCoV-19/Algeria/14400/2022	EPI_ISL_12043100	2022-02-07	Africa / Algeria / Medea	Human			Female	86	unknown		Original	Oropharyngeal swab		BA.2	GRA	(NSP5_P132H,Spike_L24del,NSP3_G489S,NSP4_T327I,Spike_S373P,Spike_Q493R,Spike_H655Y,Spike_N969K,N_R203K,Spike_G142D,Spike_V213G,Spike_A27S,Spike_Q954H,N_P13L,Spike_P25del,Spike_N501Y,N_R32del,NS3_T223I,Spike_T19I,M_Q19E,Spike_N440K,NSP4_T492I,Spike_N679K,Spike_N764K,NSP6_G107del,Spike_Y505H,Spike_D796Y,N_G204R,Spike_T478K,N_S413R,M_A63T,Spike_S371F,NSP13_R392C,Spike_K417N,NSP6_S106del,Spike_G339D,…
hCoV-19/Algeria/14250/2022	EPI_ISL_12043099	2022-02-07	Africa / Algeria / Algiers	Human			Male	36	unknown		Original	Oropharyngeal swab		BA.2	GRA	(NSP5_P132H,Spike_K417N,Spike_L24del,Spike_S373P,NSP6_S106del,Spike_Q493R,Spike_N969K,Spike_H655Y,N_R203K,Spike_V213G,Spike_S371L,Spike_G142D,Spike_A27S,Spike_Q954H,Spike_G339D,N_P13L,Spike_R408S,Spike_N501Y,Spike_P25del,N_R32del,NSP14_I42V,Spike_P681H,M_Q19E,Spike_N440K,N_S33del,NSP4_T492I,Spike_S375F,Spike_Q498R,Spike_N679K,Spike_N764K,Spike_S477N,NSP6_G107del,Spike_Y505H,N_E31del,NSP6_F108del,…
hCoV-19/Algeria/14198/2022	EPI_ISL_12043098	2022-02-06	Africa / Algeria / Bouira	Human			Male	54	unknown		Original	Oropharyngeal swab		BA.2	GRA	(NSP5_P132H,NSP3_G489S,Spike_L24del,NSP4_T327I,Spike_S373P,Spike_Q493R,Spike_H655Y,Spike_N969K,N_R203K,Spike_G142D,Spike_V213G,Spike_A27S,Spike_Q954H,N_P13L,Spike_P25del,Spike_N501Y,N_R32del,NS3_T223I,Spike_T19I,M_Q19E,Spike_N440K,NSP4_T492I,Spike_N679K,Spike_N764K,NSP6_G107del,Spike_Y505H,Spike_D796Y,N_G204R,Spike_T478K,N_S413R,M_A63T,Spike_S371F,Spike_K417N,NSP13_R392C,NSP6_S106del,Spike_T376A,…
hCoV-19/Algeria/13918/2022	EPI_ISL_12043097	2022-02-06	Africa / Algeria / Algiers	Human			Female	39	unknown		Original	Oropharyngeal swab		BA.2	GRA	(NSP5_P132H,NSP3_G489S,Spike_L24del,NSP4_T327I,Spike_S373P,Spike_Q493R,Spike_N969K,Spike_H655Y,N_R203K,Spike_V213G,Spike_G142D,Spike_A27S,Spike_Q954H,N_P13L,Spike_N501Y,Spike_P25del,N_R32del,NS3_T223I,Spike_T19I,M_Q19E,Spike_N440K,NSP4_T492I,Spike_N679K,Spike_N764K,NSP6_G107del,Spike_Y505H,Spike_D796Y,N_G204R,Spike_T478K,N_S413R,M_A63T,Spike_S371F,Spike_K417N,NSP13_R392C,Spike_T376A,NSP6_S106del,…
hCoV-19/Algeria/13901/2022	EPI_ISL_12043096	2022-02-06	Africa / Algeria / Algiers	Human			Female	30	unknown		Original	Oropharyngeal swab		BA.2	GRA	(NSP5_P132H,Spike_L24del,NSP3_G489S,NSP4_T327I,Spike_S373P,Spike_H655Y,Spike_N969K,Spike_Q493R,N_R203K,Spike_V213G,Spike_G142D,Spike_A27S,Spike_Q954H,N_P13L,Spike_P25del,Spike_N501Y,N_R32del,NS3_T223I,Spike_T19I,M_Q19E,Spike_N440K,NSP4_T492I,Spike_N679K,Spike_N764K,NSP6_G107del,Spike_Y505H,Spike_D796Y,N_G204R,Spike_T478K,N_S413R,M_A63T,Spike_S371F,NSP13_R392C,Spike_K417N,NSP6_S106del,Spike_T376A,…
hCoV-19/Algeria/13889/2022	EPI_ISL_12043095	2022-02-06	Africa / Algeria / Blida	Human			Male	73	unknown		Original	Oropharyngeal swab		BA.2	GRA	(NSP5_P132H,Spike_K417N,Spike_L24del,Spike_S373P,NSP6_S106del,Spike_Q493R,Spike_N969K,Spike_H655Y,N_R203K,Spike_V213G,Spike_S371L,Spike_G142D,Spike_A27S,Spike_Q954H,Spike_G339D,N_P13L,Spike_N501Y,Spike_P25del,N_R32del,NSP14_I42V,Spike_P681H,M_Q19E,Spike_N440K,N_S33del,NSP4_T492I,Spike_S375F,Spike_Q498R,Spike_N679K,Spike_N764K,Spike_S477N,NSP6_G107del,Spike_Y505H,N_E31del,NSP6_F108del,Spike_D796Y,…
hCoV-19/Algeria/18245/2022	EPI_ISL_12042780	2022-03-04	Africa / Algeria / Algiers	Human			Male	unknown	unknown		Original	Oropharyngeal swab		BA.2	GRA	(NSP5_P132H,NSP3_G489S,Spike_L24del,NSP4_T327I,Spike_Q493R,Spike_N969K,Spike_H655Y,N_R203K,Spike_V213G,Spike_G142D,Spike_A27S,Spike_Q954H,N_P13L,Spike_N501Y,Spike_P25del,N_R32del,NS3_T223I,Spike_T19I,M_Q19E,Spike_N440K,NSP4_T492I,Spike_N679K,Spike_N764K,NSP6_G107del,Spike_Y505H,Spike_D796Y,N_G204R,Spike_T478K,N_S413R,M_A63T,Spike_K417N,NSP13_R392C,NSP6_S106del,NS7a_P34L,Spike_R408S,NSP4_L438F,NSP…
hCoV-19/Algeria/18190/2022	EPI_ISL_12042779	2022-03-03	Africa / Algeria / Algiers	Human			Female	33	unknown		Original	Oropharyngeal swab		BA.2.23	GRA	(NSP5_P132H,NSP3_G489S,Spike_L24del,NSP4_T327I,Spike_Q493R,Spike_N969K,Spike_H655Y,N_R203K,Spike_V213G,Spike_G142D,Spike_A27S,Spike_Q954H,N_P13L,Spike_N501Y,Spike_P25del,N_R32del,NS3_T223I,Spike_T19I,Spike_N440K,NSP4_T492I,Spike_N679K,Spike_N764K,Spike_Y505H,NSP6_G107del,Spike_D796Y,N_G204R,Spike_T478K,N_S413R,M_A63T,Spike_K417N,NSP13_R392C,NSP6_S106del,Spike_R408S,NSP4_L438F,NSP14_I42V,Spike_P68…
hCoV-19/Algeria/18001/2022	EPI_ISL_12042778	2022-03-02	Africa / Algeria / Blida	Human			Male	79	unknown		Original	Oropharyngeal swab		BA.2	GRA	(NSP5_P132H,Spike_L24del,NSP3_G489S,NSP4_T327I,Spike_S373P,Spike_H655Y,Spike_N969K,Spike_Q493R,N_R203K,Spike_G142D,Spike_V213G,Spike_A27S,Spike_Q954H,N_P13L,Spike_N501Y,Spike_P25del,N_R32del,NS3_T223I,Spike_T19I,M_Q19E,Spike_N440K,NSP4_T492I,Spike_N679K,Spike_N764K,NSP6_G107del,Spike_Y505H,Spike_D796Y,N_G204R,Spike_T478K,N_S413R,M_A63T,Spike_S371F,NSP13_R392C,Spike_K417N,Spike_T376A,NSP6_S106del,…
hCoV-19/Algeria/17365/2022	EPI_ISL_12042777	2022-02-27	Africa / Algeria / Bouira	Human			Male	86	unknown		Original	Oropharyngeal swab		BA.1.18	GRA	(NSP5_P132H,Spike_H69del,Spike_T95I,Spike_A67V,Spike_S373P,Spike_Q493R,Spike_N969K,Spike_H655Y,Spike_N856K,N_R203K,Spike_G142D,NSP3_A1892T,Spike_Q954H,NS3_D155Y,N_P13L,NSP3_L1266I,Spike_N501Y,N_R32del,Spike_N440K,NSP4_T492I,NSP6_L105del,Spike_N679K,Spike_N764K,Spike_L212I,NSP6_G107del,Spike_Y505H,NSP6_I189V,Spike_T547K,Spike_D796Y,N_G204R,Spike_T478K,Spike_V143del,M_A63T,Spike_G496S,Spike_K417N,N…
hCoV-19/Algeria/17304/2022	EPI_ISL_12042776	2022-02-27	Africa / Algeria / Bouira	Human			Male	67	unknown		Original	Oropharyngeal swab		BA.1.18	GRA	(NSP5_P132H,Spike_H69del,Spike_T95I,Spike_A67V,Spike_S373P,Spike_Q493R,Spike_N969K,Spike_H655Y,Spike_N856K,N_R203K,Spike_G142D,NSP3_A1892T,Spike_Q954H,NS3_D155Y,N_P13L,NSP3_L1266I,Spike_N501Y,N_R32del,M_Q19E,Spike_N440K,NSP4_T492I,NSP6_L105del,Spike_N679K,Spike_N764K,Spike_L212I,NSP6_G107del,Spike_Y505H,NSP6_I189V,Spike_T547K,M_D3G,Spike_D796Y,N_G204R,Spike_T478K,Spike_V143del,M_A63T,Spike_G496S,…
hCoV-19/Algeria/17072/2022	EPI_ISL_12042775	2022-02-24	Africa / Algeria / Algiers	Human			Male	67	unknown		Original	Oropharyngeal swab		BA.2	GRA	(NSP5_P132H,NSP3_G489S,Spike_L24del,NSP4_T327I,Spike_Q493R,Spike_N969K,Spike_H655Y,N_R203K,Spike_V213G,Spike_G142D,Spike_A27S,Spike_Q954H,N_P13L,Spike_N501Y,Spike_P25del,N_R32del,NS3_T223I,Spike_T19I,M_Q19E,Spike_N440K,NSP4_T492I,Spike_N679K,Spike_N764K,NSP6_G107del,Spike_Y505H,Spike_D796Y,N_G204R,Spike_T478K,N_S413R,M_A63T,Spike_K417N,NSP13_R392C,NSP6_S106del,Spike_R408S,NSP4_L438F,NSP14_I42V,Sp…
hCoV-19/Algeria/17071/2022	EPI_ISL_12042774	2022-02-24	Africa / Algeria / Algiers	Human			Female	29	unknown		Original	Oropharyngeal swab		BA.2.58	GRA	(NSP5_P132H,NSP3_G489S,Spike_L24del,NSP4_T327I,Spike_Q493R,Spike_N969K,Spike_H655Y,N_R203K,Spike_V213G,Spike_G142D,Spike_A27S,Spike_Q954H,N_P13L,Spike_N501Y,Spike_P25del,N_R32del,NS3_T223I,Spike_T19I,N_T49I,M_Q19E,Spike_N440K,NSP4_T492I,Spike_N679K,Spike_N764K,NSP6_G107del,Spike_Y505H,Spike_D796Y,N_G204R,Spike_T478K,N_S413R,M_A63T,Spike_V1264L,Spike_K417N,NSP13_R392C,NSP6_S106del,Spike_R408S,NSP4…
hCoV-19/Algeria/16606/2022	EPI_ISL_12042773	2022-02-21	Africa / Algeria / Algiers	Human			Female	38	unknown		Original	Oropharyngeal swab		BA.2	GRA	(NSP5_P132H,Spike_L24del,NSP4_T327I,Spike_Q493R,Spike_N969K,Spike_H655Y,N_R203K,Spike_V213G,Spike_G142D,Spike_A27S,Spike_Q954H,N_P13L,Spike_N501Y,Spike_P25del,N_R32del,NS3_T223I,Spike_T19I,Spike_N440K,NSP4_T492I,Spike_N679K,Spike_N764K,Spike_Y505H,NSP6_G107del,Spike_D796Y,N_G204R,Spike_T478K,N_S413R,M_A63T,Spike_K417N,NSP13_R392C,NSP6_S106del,Spike_R408S,NSP4_L438F,NSP14_I42V,Spike_P681H,NSP3_T24…
hCoV-19/Algeria/16580/2022	EPI_ISL_12042772	2022-02-21	Africa / Algeria / Medea	Human			Male	81	unknown		Original	Oropharyngeal swab		BA.1.1	GRA	(NSP5_P132H,Spike_H69del,Spike_T95I,Spike_A67V,Spike_S373P,Spike_Q493R,Spike_N969K,Spike_H655Y,Spike_N856K,N_R203K,Spike_G142D,NSP3_A1892T,Spike_Q954H,N_P13L,NSP3_L1266I,Spike_N501Y,N_R32del,M_Q19E,Spike_N440K,NSP4_T492I,NSP6_L105del,Spike_N679K,Spike_N764K,Spike_L212I,NSP6_G107del,Spike_Y505H,Spike_R346K,NSP6_I189V,Spike_T547K,M_D3G,Spike_D796Y,N_G204R,Spike_T478K,Spike_V143del,M_A63T,Spike_G496…
hCoV-19/Algeria/16570/2022	EPI_ISL_12042771	2022-02-21	Africa / Algeria / Algiers	Human			Female	75	unknown		Original	Oropharyngeal swab		BA.1.1	GRA	(NSP5_P132H,Spike_H69del,Spike_T95I,Spike_ins213XEP,Spike_A67V,Spike_S373P,Spike_Q493R,Spike_N969K,Spike_H655Y,Spike_N856K,N_R203K,Spike_G142D,NSP3_A1892T,Spike_Q954H,N_P13L,NSP3_L1266I,Spike_N501Y,N_R32del,M_Q19E,Spike_N440K,NSP4_T492I,NSP6_L105del,Spike_N679K,Spike_N764K,NSP6_G107del,Spike_Y505H,Spike_R346K,NSP6_I189V,Spike_T547K,M_D3G,Spike_D796Y,N_G204R,Spike_T478K,Spike_V143del,M_A63T,Spike_…
hCoV-19/Algeria/43409/2022	EPI_ISL_16076524	2022-11-23	Africa / Algeria / Algiers	Human		National SARS-CoV-2 genomic and variants surveillance program	Male	7	Live		Original	Nasopharyngeal swab		BQ.1.1	GRA	(NSP5_P132H,Spike_H69del,NSP3_G489S,Spike_L24del,NSP4_T327I,Spike_S373P,Spike_N969K,Spike_H655Y,N_R203K,Spike_V213G,Spike_G142D,Spike_A27S,Spike_Q954H,N_P13L,Spike_N501Y,Spike_P25del,N_R32del,NS3_T223I,Spike_T19I,M_Q19E,Spike_N440K,NSP4_T492I,Spike_N460K,N_E136D,M_D3N,Spike_N679K,NSP6_G107del,Spike_Y505H,NSP13_N268S,N_G204R,Spike_T478K,N_S413R,NSP6_L260F,M_A63T,Spike_R346T,NSP2_Q376K,Spike_S371F,…
hCoV-19/Algeria/43068/2022	EPI_ISL_16076523	2022-11-19	Africa / Algeria / Algiers	Human		National SARS-CoV-2 genomic and variants surveillance program	Male	unknown	Live		Original	Nasopharyngeal swab		BQ.1.1	GRA	(NSP5_P132H,Spike_H69del,Spike_L24del,NSP4_T327I,Spike_S373P,Spike_N969K,Spike_H655Y,N_R203K,Spike_V213G,Spike_G142D,Spike_A27S,Spike_Q954H,N_P13L,Spike_N501Y,Spike_P25del,N_R32del,NS3_T223I,Spike_T19I,M_Q19E,Spike_N440K,NSP4_T492I,Spike_N460K,N_E136D,M_D3N,Spike_N679K,Spike_N764K,NSP6_G107del,Spike_Y505H,NSP13_N268S,Spike_D796Y,N_G204R,Spike_T478K,N_S413R,NSP6_L260F,M_A63T,Spike_R346T,NSP2_Q376K…
hCoV-19/Algeria/43120/2022	EPI_ISL_16076522	2022-11-20	Africa / Algeria / Algiers	Human		National SARS-CoV-2 genomic and variants surveillance program	Female	unknown	Live		Original	Nasopharyngeal swab		BQ.1.1	GRA	(NSP5_P132H,Spike_H69del,Spike_L24del,NSP4_T327I,Spike_S373P,Spike_N969K,Spike_H655Y,N_R203K,Spike_V213G,Spike_G142D,Spike_A27S,Spike_Q954H,N_P13L,Spike_N501Y,Spike_P25del,N_R32del,NS3_T223I,Spike_T19I,M_Q19E,Spike_N440K,NSP4_T492I,Spike_N460K,N_E136D,M_D3N,Spike_N679K,Spike_N764K,NSP6_G107del,Spike_Y505H,NSP13_N268S,Spike_D796Y,N_G204R,Spike_T478K,N_S413R,NSP6_L260F,M_A63T,Spike_R346T,NSP2_Q376K…
hCoV-19/Algeria/5114/2022	EPI_ISL_16076521	2022-08-30	Africa / Algeria / Tizi-Ouzou	Human		National SARS-CoV-2 genomic and variants surveillance program	Male	40	Live		Original	Nasopharyngeal swab		BA.5.2	GRA	(NSP5_P132H,Spike_H69del,Spike_L24del,NSP4_T327I,Spike_S373P,Spike_H655Y,N_R203K,Spike_V213G,Spike_G142D,Spike_A27S,N_P13L,Spike_N501Y,Spike_P25del,N_R32del,NSP3_L689F,NS3_T223I,Spike_T19I,M_Q19E,Spike_N440K,NSP4_T492I,NSP15_D282N,M_D3N,Spike_N679K,NSP6_G107del,Spike_Y505H,N_G321D,N_G204R,Spike_T478K,N_S413R,M_A63T,Spike_S371F,Spike_K417N,NSP13_R392C,Spike_F486V,Spike_T376A,NSP6_S106del,NSP13_T12…
hCoV-19/Algeria/8720/2022	EPI_ISL_16076520	2022-08-01	Africa / Algeria / Tizi-Ouzou	Human		National SARS-CoV-2 genomic and variants surveillance program	Female	73	Live		Original	Nasopharyngeal swab		BA.5.2	GRA	(NSP5_P132H,Spike_H69del,NSP3_G489S,Spike_L24del,NSP4_T327I,Spike_S373P,Spike_N969K,Spike_H655Y,N_R203K,Spike_V213G,Spike_G142D,Spike_A27S,Spike_Q954H,N_P13L,Spike_N501Y,Spike_P25del,N_R32del,NS3_T223I,Spike_T19I,M_Q19E,Spike_N440K,NSP4_T492I,M_D3N,Spike_N679K,Spike_N764K,NSP6_G107del,Spike_Y505H,Spike_D796Y,N_G204R,NSP3_T217I,Spike_T478K,N_S413R,M_A63T,NSP7_D38N,Spike_S371F,Spike_K417N,NSP13_R39…
hCoV-19/Algeria/8719/2022	EPI_ISL_16076519	2022-08-01	Africa / Algeria / Tizi-Ouzou	Human		National SARS-CoV-2 genomic and variants surveillance program	Female	40	Live		Original	Nasopharyngeal swab		BA.5.2	GRA	(NSP5_P132H,Spike_H69del,Spike_L24del,NSP4_T327I,Spike_S373P,Spike_N969K,Spike_H655Y,N_R203K,Spike_V213G,Spike_G142D,Spike_A27S,Spike_Q954H,N_P13L,Spike_N501Y,Spike_P25del,N_R32del,NS3_T223I,Spike_T19I,NSP12_S709A,M_Q19E,Spike_N440K,NSP4_T492I,M_D3N,Spike_N679K,Spike_N764K,NSP6_G107del,Spike_Y505H,Spike_D796Y,N_G204R,Spike_T478K,N_S413R,M_A63T,Spike_S371F,Spike_K417N,NSP13_R392C,Spike_F486V,Spike…
hCoV-19/Algeria/8718/2022	EPI_ISL_16076518	2022-08-11	Africa / Algeria / Tizi-Ouzou	Human		National SARS-CoV-2 genomic and variants surveillance program	Male	52	Live		Original	Nasopharyngeal swab		BA.5.2	GRA	(NSP5_P132H,Spike_H69del,Spike_L24del,NSP4_T327I,Spike_S373P,Spike_N969K,Spike_H655Y,N_R203K,Spike_V213G,Spike_G142D,Spike_A27S,Spike_Q954H,N_P13L,Spike_N501Y,Spike_P25del,N_R32del,NS3_T223I,Spike_T19I,M_Q19E,Spike_N440K,NSP4_T492I,M_D3N,Spike_N679K,NSP6_G107del,Spike_Y505H,N_G204R,Spike_T478K,N_S413R,M_A63T,Spike_S371F,Spike_K417N,NSP13_R392C,Spike_F486V,Spike_T376A,NSP6_S106del,NSP13_T127N,Spik…
hCoV-19/Algeria/4876/2022	EPI_ISL_16076517	2022-08-10	Africa / Algeria / Tizi-Ouzou	Human		National SARS-CoV-2 genomic and variants surveillance program	Female	71	Live		Original	Nasopharyngeal swab		BA.4	GRA	(NSP5_P132H,Spike_H69del,Spike_N658S,Spike_L24del,NSP4_T327I,Spike_S373P,Spike_N969K,Spike_H655Y,N_R203K,Spike_V213G,Spike_G142D,NSP3_P1103S,Spike_A27S,Spike_Q954H,N_P13L,Spike_N501Y,Spike_P25del,N_R32del,NS3_T223I,Spike_T19I,M_Q19E,Spike_N440K,NSP4_T492I,Spike_N679K,Spike_N764K,NSP2_V447I,NSP6_G107del,Spike_Y505H,NSP3_T237I,Spike_D796Y,N_G204R,Spike_T478K,N_S413R,M_A63T,Spike_S371F,NS7b_L11F,N_P…
hCoV-19/Algeria/4874/2022	EPI_ISL_16076516	2022-08-10	Africa / Algeria / Tizi-Ouzou	Human		National SARS-CoV-2 genomic and variants surveillance program	Female	84	Live		Original	Nasopharyngeal swab		BA.5.2.1	GRA	(NSP5_P132H,Spike_H69del,NSP3_G489S,Spike_L24del,NSP4_T327I,Spike_S373P,Spike_N969K,Spike_H655Y,N_R203K,Spike_V213G,Spike_G142D,Spike_A27S,Spike_Q954H,N_P13L,Spike_N501Y,Spike_P25del,N_R32del,NS3_T223I,Spike_T19I,M_Q19E,Spike_N440K,NSP4_T492I,N_G30del,M_D3N,Spike_N679K,Spike_N764K,NSP6_G107del,Spike_Y505H,Spike_D796Y,N_G204R,Spike_T478K,N_S413R,M_A63T,Spike_S371F,Spike_K417N,NSP13_R392C,Spike_F48…
hCoV-19/Algeria/4871/2022	EPI_ISL_16076515	2022-08-10	Africa / Algeria / Tizi-Ouzou	Human		National SARS-CoV-2 genomic and variants surveillance program	Male	87	Live		Original	Nasopharyngeal swab		BA.5.2.1	GRA	(NSP5_P132H,Spike_H69del,NSP3_G489S,Spike_L24del,NSP4_T327I,Spike_S373P,Spike_N969K,Spike_H655Y,N_R203K,Spike_V213G,Spike_G142D,Spike_A27S,Spike_Q954H,N_P13L,Spike_N501Y,Spike_P25del,N_R32del,NS3_T223I,Spike_T19I,M_Q19E,Spike_N440K,NSP4_T492I,N_G30del,M_D3N,Spike_N679K,Spike_N764K,NSP6_G107del,Spike_Y505H,Spike_D796Y,N_G204R,Spike_T478K,N_S413R,M_A63T,Spike_S371F,Spike_K417N,NSP13_R392C,Spike_F48…
hCoV-19/Algeria/4837/2022	EPI_ISL_16076514	2022-08-09	Africa / Algeria / Tizi-Ouzou	Human		National SARS-CoV-2 genomic and variants surveillance program	Male	27	Live		Original	Nasopharyngeal swab		BA.5.1	GRA	(NSP5_P132H,Spike_H69del,Spike_L24del,NSP4_T327I,Spike_S373P,Spike_N969K,Spike_H655Y,N_R203K,Spike_V213G,Spike_G142D,Spike_A27S,Spike_Q954H,N_P13L,Spike_N501Y,Spike_P25del,N_R32del,NS3_T223I,Spike_T19I,M_Q19E,Spike_N440K,NSP4_T492I,NSP16_V104I,M_D3N,Spike_N679K,Spike_N764K,NSP6_G107del,Spike_Y505H,Spike_G181A,Spike_D796Y,NS8_T87I,N_G204R,Spike_T478K,N_S413R,M_A63T,Spike_A879S,Spike_S371F,Spike_K4…
hCoV-19/Algeria/4680/2022	EPI_ISL_16076513	2022-07-29	Africa / Algeria / Tizi-Ouzou	Human		National SARS-CoV-2 genomic and variants surveillance program	Male	40	Live		Original	Nasopharyngeal swab		BE.1	GRA	(NSP5_P132H,Spike_H69del,NSP3_G489S,Spike_L24del,NSP4_T327I,Spike_S373P,Spike_N969K,Spike_H655Y,N_R203K,Spike_V213G,Spike_G142D,Spike_A27S,Spike_Q954H,N_P13L,Spike_N501Y,Spike_P25del,N_R32del,NS3_T223I,Spike_T19I,M_Q19E,Spike_N440K,NSP4_T492I,N_E136D,M_D3N,Spike_N679K,Spike_N764K,NSP6_G107del,Spike_Y505H,Spike_D796Y,N_G204R,Spike_T478K,N_S413R,M_A63T,NSP2_Q376K,NSP3_I184V,Spike_S371F,Spike_K417N,…
hCoV-19/Algeria/4676/2022	EPI_ISL_16076512	2022-07-29	Africa / Algeria / Tizi-Ouzou	Human		National SARS-CoV-2 genomic and variants surveillance program	Female	65	Live		Original	Nasopharyngeal swab		BA.5.2	GRA	(NSP5_P132H,Spike_H69del,Spike_L24del,NSP4_T327I,Spike_S373P,Spike_N969K,Spike_H655Y,N_R203K,Spike_V213G,Spike_G142D,Spike_A27S,Spike_Q954H,N_P13L,Spike_N501Y,Spike_P25del,N_R32del,NS3_T223I,Spike_T19I,M_Q19E,NSP15_K12N,Spike_N440K,NSP4_T492I,M_D3N,Spike_N679K,Spike_N764K,NSP6_G107del,Spike_Y505H,Spike_D796Y,N_G204R,Spike_T478K,N_S413R,M_A63T,NSP4_I95M,Spike_S371F,Spike_K417N,NSP13_R392C,Spike_F4…
hCoV-19/Algeria/4673/2022	EPI_ISL_16076511	2022-07-28	Africa / Algeria / Tizi-Ouzou	Human		National SARS-CoV-2 genomic and variants surveillance program	Female	23	Live		Original	Nasopharyngeal swab		BA.5.2.1	GRA	(NSP5_P132H,Spike_H69del,Spike_L24del,NSP4_T327I,Spike_S373P,Spike_N969K,Spike_H655Y,N_R203K,Spike_V213G,Spike_G142D,Spike_A27S,Spike_Q954H,N_P13L,Spike_N501Y,Spike_P25del,N_R32del,NS3_T223I,Spike_T19I,M_Q19E,Spike_N440K,NSP4_T492I,M_D3N,Spike_N679K,Spike_N764K,NSP6_G107del,Spike_Y505H,Spike_D796Y,NSP3_V947L,N_G204R,Spike_T478K,N_S413R,M_A63T,Spike_S371F,Spike_K417N,NSP13_R392C,Spike_F486V,Spike_…
hCoV-19/Algeria/4526/2022	EPI_ISL_16076510	2022-07-22	Africa / Algeria / Tizi-Ouzou	Human		National SARS-CoV-2 genomic and variants surveillance program	Female	56	Live		Original	Nasopharyngeal swab		BA.5.6	GRA	(NSP5_P132H,Spike_H69del,NSP3_G489S,Spike_L24del,NSP4_T327I,Spike_S373P,Spike_H655Y,N_R203K,Spike_V213G,Spike_G142D,Spike_A27S,N_P13L,Spike_N501Y,Spike_P25del,N_R32del,NS3_T223I,M_Q19E,Spike_N440K,NSP4_T492I,M_D3N,Spike_N679K,NSP6_G107del,Spike_Y505H,N_G204R,Spike_T478K,N_S413R,M_A63T,NSP16_T140I,Spike_S371F,Spike_K417N,NSP13_R392C,Spike_F486V,Spike_T376A,NSP6_S106del,NSP13_A389V,Spike_G339D,Spik…
hCoV-19/Algeria/4449/2022	EPI_ISL_16076509	2022-07-17	Africa / Algeria / Tizi-Ouzou	Human		National SARS-CoV-2 genomic and variants surveillance program	Female	50	Live		Original	Nasopharyngeal swab		BA.5.1.22	GRA	(NSP5_P132H,NSP13_S350L,Spike_H69del,Spike_L24del,NSP4_T327I,Spike_S373P,Spike_H655Y,N_R203K,Spike_V213G,Spike_A27S,N_P13L,Spike_N501Y,Spike_P25del,N_R32del,NS3_T223I,M_Q19E,Spike_N440K,NSP4_T492I,M_D3N,Spike_N679K,NSP6_G107del,Spike_Y505H,N_G204R,Spike_T478K,N_S413R,M_A63T,Spike_S371F,Spike_K417N,NSP13_R392C,Spike_F486V,Spike_T376A,NSP6_S106del,Spike_G339D,Spike_R408S,NSP14_I42V,Spike_P681H,NSP4…
hCoV-19/Algeria/4750/2022	EPI_ISL_16076508	2022-08-02	Africa / Algeria / Tizi-Ouzou	Human		National SARS-CoV-2 genomic and variants surveillance program	Female	69	Live		Original	Nasopharyngeal swab		BE.1	GRA	(NSP5_P132H,Spike_H69del,Spike_L24del,NSP4_T327I,Spike_S373P,Spike_N969K,Spike_H655Y,N_R203K,Spike_V213G,Spike_G142D,Spike_A27S,Spike_Q954H,N_P13L,Spike_N501Y,Spike_P25del,N_R32del,NS3_T223I,Spike_T19I,M_Q19E,Spike_N440K,NSP4_T492I,N_E136D,M_D3N,Spike_N679K,Spike_N764K,NSP6_G107del,Spike_Y505H,Spike_D796Y,N_G204R,Spike_T478K,N_S413R,M_A63T,NSP2_Q376K,NSP3_I184V,Spike_S371F,Spike_K417N,NSP13_R392C…
hCoV-19/Algeria/43367/2022	EPI_ISL_16076507	2022-11-23	Africa / Algeria / Algiers	Human		National SARS-CoV-2 genomic and variants surveillance program	Male	45	Live		Original	Nasopharyngeal swab		BQ.1.5	GRA	(NSP5_P132H,Spike_H69del,Spike_L24del,NSP4_T327I,Spike_S373P,Spike_N969K,Spike_H655Y,N_R203K,Spike_V213G,Spike_G142D,Spike_A27S,Spike_Q954H,N_P13L,Spike_N501Y,Spike_P25del,N_R32del,NS3_T223I,NSP13_T153I,Spike_T19I,M_Q19E,Spike_N440K,NSP4_T492I,Spike_N460K,N_E136D,M_D3N,Spike_N679K,Spike_N764K,NSP6_G107del,NSP15_S161I,Spike_Y505H,Spike_D796Y,N_G204R,Spike_T478K,N_S413R,NSP6_L260F,M_A63T,NSP2_Q376K…
hCoV-19/Algeria/2802/2022	EPI_ISL_16076506	2022-07-26	Africa / Algeria / Tlemcen	Human		National SARS-CoV-2 genomic and variants surveillance program	Female	62	Live		Original	Nasopharyngeal swab		BA.5.2.1	GRA	(NSP5_P132H,Spike_H69del,NSP3_G489S,Spike_L24del,NSP4_T327I,Spike_S373P,Spike_N969K,Spike_H655Y,N_R203K,Spike_V213G,Spike_G142D,Spike_A27S,Spike_Q954H,N_P13L,Spike_N501Y,Spike_P25del,N_R32del,NS3_T223I,Spike_T19I,M_Q19E,Spike_N440K,NSP4_T492I,M_D3N,Spike_N679K,Spike_N764K,NSP6_G107del,Spike_Y505H,Spike_D796Y,N_G204R,Spike_T478K,N_S413R,M_A63T,Spike_S371F,Spike_K417N,NSP13_R392C,Spike_F486V,Spike_…
hCoV-19/Algeria/807/2022	EPI_ISL_16076505	2022-07-26	Africa / Algeria / MÔÇÖSila	Human		National SARS-CoV-2 genomic and variants surveillance program	Female	73	Live		Original	Nasopharyngeal swab		BA.5.2	GRA	(NSP5_P132H,Spike_H69del,NSP3_G489S,Spike_L24del,NSP4_T327I,Spike_S373P,Spike_H655Y,N_R203K,Spike_V213G,Spike_G142D,Spike_A27S,N_P13L,Spike_N501Y,Spike_P25del,N_R32del,NS3_T223I,M_Q19E,Spike_N440K,NSP4_T492I,M_D3N,Spike_N679K,NSP6_G107del,Spike_Y505H,N_G204R,Spike_T478K,N_S413R,Spike_V127F,M_A63T,Spike_S371F,Spike_K417N,NSP13_R392C,Spike_F486V,Spike_T376A,NSP6_S106del,Spike_G339D,NSP13_T127N,Spik…
hCoV-19/Algeria/58/2021	EPI_ISL_4004796	2021-01-22	Africa / Algeria / Sidi Bel Abbes	Human			Male	79	unknown		Original	Other		B.1.160	GH	(N_Q7K,NSP1_K120N,N_M234I,NSP14_A1S,Spike_S477N,NSP4_M324I,NSP3_T1601I,NSP12_A185S,NS3_Q57H,NSP12_P323L,NSP8_P178S,Spike_D614G,N_A376T,NSP12_V776L,NSP6_M58I)
hCoV-19/Algeria/90959/2020	EPI_ISL_12156728	2020-09-19	Africa / Algeria / Algiers	Human			Female	20	unknown		Original	Nasal		B.1.1	GR	(N_G238C,N_R203K,Spike_V687I,N_D3Y,N_G204R,NSP12_P323L,Spike_D614G,NSP2_K219N)
hCoV-19/Algeria/141491/2020	EPI_ISL_12156739	2020-12-22	Africa / Algeria / Algiers	Human			Female	75	unknown		Original	Nasopharyngeal swab		B.1.160	GH	(N_M234I,Spike_S477N,NSP3_S1160F,NSP4_M324I,NSP12_A185S,NS3_Q57H,NSP3_M1441I,NSP13_N503D,NS8_V32L,NSP12_P323L,Spike_D614G,NSP12_V473F,N_A376T,NSP12_V776L)
hCoV-19/Algeria/135497/2020	EPI_ISL_12156738	2020-12-04	Africa / Algeria / Algiers	Human			Female	29	unknown		Original	Nasopharyngeal swab		B.1	G	(NSP3_H682Y,NSP5_G278R,NSP4_T143A,NSP2_G481S,N_S202N,NSP12_P323L,NSP14_M153I,Spike_D614G,N_G212V,NSP6_V149F,NSP9_L42F)
hCoV-19/Algeria/12031/2020	EPI_ISL_12156726	2020-05-16	Africa / Algeria / Blida	Human			Female	32	unknown		Original	Nasopharyngeal swab		B.1.597	GH	(NSP2_R27C,N_S186Y,NSP10_A24V,NS3_Q57H,NSP2_T85I,NSP12_P323L,Spike_D614G)
hCoV-19/Algeria/91404/2020	EPI_ISL_12156730	2020-09-21	Africa / Algeria / Algiers	Human			Female	80	unknown		Original	Nasal		B.1.1	GR	(M_L29F,NSP3_K1679N,N_R203K,N_G204L,NS8_D119Y,NSP1_G49D,NSP12_P323L,Spike_D614G)
hCoV-19/Algeria/23675/2020	EPI_ISL_12156727	2020-05-28	Africa / Algeria / Tiaret	Human			Female	35	unknown		Original	Nasopharyngeal swab		B.1	GK	(M_I82T,N_D63G,Spike_D950N,N_R203M,NSP13_P77L,NSP6_G107del,NSP6_S106del,Spike_E156G,Spike_E484K,Spike_G142D,NSP6_F108del,Spike_P681R,Spike_R158del,NSP12_P323L,Spike_D614G,Spike_F157del,Spike_Q677H)
hCoV-19/Algeria/91118/2020	EPI_ISL_12156729	2020-09-20	Africa / Algeria / Algiers	Human			Male	35	unknown		Original	Nasal		B.1.597	GH	(NS3_A99V,N_S186Y,Spike_D1260Y,NS3_Q57H,NSP2_T85I,NSP13_V597M,NSP12_P323L,Spike_D614G,N_D144H)
hCoV-19/Algeria/142249/2020	EPI_ISL_12156740	2020-12-24	Africa / Algeria / Tipaza	Human			Male	15	unknown		Original	Nasopharyngeal swab		B.1	G	(NSP15_V127F,Spike_T95I,NS3_H78Y,Spike_N439K,NSP3_G307C,NSP2_G265V,N_S202N,NSP12_P323L,Spike_D614G,NSP3_A1431G)
hCoV-19/Algeria/96150/2020	EPI_ISL_12156732	2020-10-01	Africa / Algeria / Bouira	Human			Male	92	unknown		Original	Nasopharyngeal swab		B.1.1	GR	(NSP3_N1543K,N_R203K,NSP13_A208V,NSP13_A302S,N_G204R,NSP12_P323L,Spike_D614G)
hCoV-19/Algeria/131666/2020	EPI_ISL_12156734	2020-11-27	Africa / Algeria / Algiers	Human			Male	54	unknown		Original	Nasopharyngeal swab		B.1.160	GH	(N_M234I,NSP14_A1S,Spike_S477N,NSP3_S1160F,NSP4_M324I,NSP12_A185S,NS3_Q57H,NSP3_M1441I,NS8_V32L,NSP15_D39Y,NSP4_P166L,NSP12_P323L,Spike_D614G,N_A376T,NSP12_V776L)
hCoV-19/Algeria/131466/2020	EPI_ISL_12156736	2020-11-29	Africa / Algeria / Algiers	Human			Male	51	unknown		Original	Nasopharyngeal swab		B.1.160	GH	(N_M234I,Spike_S477N,NSP4_M324I,NSP12_A185S,NSP2_R370C,NSP3_P1326S,NSP3_A1262V,NS3_Q57H,NSP9_Q49H,NSP8_A14V,NSP12_P323L,Spike_D614G,N_A376T,NSP12_V776L,NSP15_S147G)
hCoV-19/Algeria/143920/2020	EPI_ISL_12156741	2020-12-27	Africa / Algeria / Algiers	Human			Female	39	unknown		Original	Nasal		B.1.597	GH	(NSP12_K718N,N_S186Y,NSP12_M666I,NSP3_K711R,NS3_Q57H,NSP2_T85I,Spike_N501Y,Spike_I203V,NSP12_P323L,Spike_D614G,N_T391I)
hCoV-19/Algeria/204/2021	EPI_ISL_12156743	2021-01-02	Africa / Algeria / Laghouat	Human			Female	32	unknown		Original	Nasopharyngeal swab		B.1.160	GH	(N_T334I,N_M234I,Spike_S477N,NSP4_M324I,Spike_I788V,NSP12_A185S,Spike_H69Y,NS3_Q57H,NSP4_I382V,NSP12_P323L,Spike_D614G,NSP3_L1791F,N_A376T,NSP12_V776L)
hCoV-19/Algeria/8382/2021	EPI_ISL_12156744	2021-01-25	Africa / Algeria / El Oued	Human			Female	87	unknown		Original	Nasopharyngeal swab		B.1.1	GR	(NS6_N39K,NS7b_M24I,N_R203K,NSP3_S370L,N_G204R,N_P13L,NSP13_A520V,NSP12_P323L,Spike_D614G,Spike_D80Y,N_A336V)
hCoV-19/Algeria/22919/2021	EPI_ISL_12156749	2021-03-22	Africa / Algeria / Blida	Human			Female	46	unknown		Original	Nasopharyngeal swab		R.1	GR	(Spike_G769V,Spike_H69del,NSP3_S126L,NSP14_P412H,Spike_S494P,Spike_E484K,N_R203K,N_G204R,M_F28L,Spike_V70del,Spike_W152L,N_S187L,NSP12_P323L,NSP13_G439R,Spike_D614G,N_Q418H)
hCoV-19/Algeria/35665/2021	EPI_ISL_12156755	2021-05-09	Africa / Algeria / Algiers	Human			Female	43	unknown		Original	Nasal		B.1.1.7	GRY	(Spike_H69del,NS8_Q27stop,NSP3_T183I,NSP3_V473F,Spike_T716I,NSP6_S106del,N_R203K,Spike_A570D,NS3_G251S,N_A208del,Spike_N501Y,NSP16_D179G,NSP3_I1412T,NS8_R52I,Spike_P681H,Spike_Y144del,NSP15_S288F,NSP2_L550F,NSP6_G107del,NSP3_A890D,Spike_D1118H,NSP6_F108del,NS8_Y73C,N_G204R,Spike_V70del,NSP12_P323L,Spike_D614G,N_D3L,Spike_S982A,N_P207del,N_S235F)
hCoV-19/Algeria/77809/2021	EPI_ISL_12156761	2021-09-07	Africa / Algeria / Algiers	Human			Female	46	unknown		Original	Nasal		B.1.617.2	GK	(N_G215C,Spike_T95I,N_D63G,N_R203M,NSP12_G671S,Spike_G142D,NS3_S26L,NSP3_T611I,Spike_P681R,Spike_R158del,NSP3_P1228L,NS7a_V82A,NSP3_A488S,Spike_F157del,NSP4_T492I,NSP14_A394V,Spike_T19R,NS7a_T120I,NSP5_T225I,N_D377Y,M_I82T,M_R146H,Spike_D950N,NS7b_T40I,NSP13_P77L,Spike_E156G,NSP3_P1469S,Spike_T478K,NS3_L129F,NSP6_T77A,NSP12_P323L,Spike_D614G,NSP2_V447F,NSP4_V167L,Spike_L452R,NSP6_Q208R)
hCoV-19/Algeria/667/2023	EPI_ISL_17182704	2023-01-17	Africa / Algeria / Algiers	Human		National SARS-CoV-2 genomic and variants surveillance program	Female	28	Live		Original	Nasopharyngeal swab		BN.3.1	GRA	(NSP5_P132H,NSP12_G671S,NSP3_G489S,Spike_L24del,NSP4_T327I,Spike_S373P,NSP2_I387V,Spike_H655Y,N_R203K,NSP4_L15F,Spike_V213G,Spike_W152R,Spike_G142D,NSP2_E261K,Spike_A27S,NSP3_K1042R,N_P13L,Spike_N501Y,Spike_P25del,N_R32del,NS3_T223I,Spike_T19I,M_Q19E,Spike_N440K,NSP4_T492I,Spike_N460K,Spike_F157L,NSP6_A41V,NSP3_S403L,Spike_K147E,Spike_N679K,E_T11A,NSP6_G107del,Spike_Y505H,N_G204R,Spike_T478K,N_S4…
hCoV-19/Algeria/98751/2021	EPI_ISL_10969623	2021-12-26	Africa / Algeria / Algiers	Human			Male	29	unknown		Original	Oropharyngeal swab		BA.2	GRA	(NSP5_P132H,NSP3_G489S,Spike_L24del,NSP4_T327I,Spike_S373P,Spike_Q493R,Spike_N969K,Spike_H655Y,N_R203K,Spike_V213G,Spike_G142D,Spike_A27S,Spike_Q954H,N_P13L,Spike_N501Y,Spike_P25del,N_R32del,NS3_T223I,Spike_T19I,M_Q19E,Spike_N440K,NSP4_T492I,Spike_N679K,Spike_N764K,NSP6_G107del,Spike_Y505H,Spike_D796Y,N_G204R,Spike_T478K,N_S413R,M_A63T,Spike_S371F,Spike_K417N,NSP13_R392C,Spike_T376A,NSP6_S106del,…
hCoV-19/Algeria/12606/2022	EPI_ISL_10588937	2022-01-30	Africa / Algeria / Laghouat	Human			Female	47	unknown		Original	Oropharyngeal swab		BA.2	GRA	(NSP5_P132H,NS7a_L116F,NSP3_G489S,Spike_L24del,NSP4_T327I,Spike_S373P,Spike_Q493R,Spike_N969K,Spike_H655Y,N_R203K,Spike_V213G,Spike_G142D,Spike_A27S,Spike_Q954H,N_P13L,Spike_N501Y,Spike_P25del,N_R32del,NS3_T223I,Spike_T19I,M_Q19E,Spike_N440K,NSP4_T492I,Spike_N679K,Spike_N764K,NSP6_G107del,Spike_Y505H,Spike_D796Y,N_G204R,Spike_T478K,N_S413R,M_A63T,Spike_S371F,Spike_K417N,NSP13_R392C,Spike_T376A,NS…
hCoV-19/Algeria/2822/2022	EPI_ISL_15946167	2022-08-01	Africa / Algeria / Tlemcen	Human		National SARS-CoV-2 genomic and variants surveillance program	Female	55	Live		Original	Nasopharyngeal swab		BF.5	GRA	(NSP5_P132H,Spike_H69del,NSP3_G489S,Spike_L24del,NSP4_T327I,Spike_S373P,Spike_N969K,Spike_H655Y,N_R203K,Spike_V213G,Spike_G142D,Spike_A27S,Spike_Q954H,N_P13L,Spike_N501Y,Spike_P25del,N_R32del,NS3_T223I,Spike_T19I,NSP3_T350I,M_Q19E,Spike_N440K,NSP4_T492I,M_D3N,Spike_N679K,Spike_N764K,NSP6_G107del,Spike_Y505H,NS7a_H47Y,Spike_D796Y,N_G204R,Spike_T478K,N_S413R,M_A63T,Spike_S371F,Spike_K417N,NSP13_R39…
hCoV-19/Algeria/18134-47FR/2021	EPI_ISL_1240723	2021-02-28	Africa / Algeria / Ain Salah	Human		S gene dropout	Male	87	Hospitalized		Original	Nasopharyngeal swab		Unassigned	G	(Spike_E484K,Spike_D614G)
hCoV-19/Algeria/769/2024	EPI_ISL_19035456	2024-01-09	Africa / Algeria / Algiers	Human		Sentinel surveillance (ILI)	Male	13	Live		Original	Nasopharyngeal swab		JN.1 (consensus call)	GRA	(Spike_H69del,Spike_S50L,Spike_L24del,Spike_S373P,Spike_N969K,Spike_H655Y,Spike_E484K,Spike_V213G,Spike_G142D,Spike_R21T,Spike_A27S,Spike_Q954H,Spike_F157S,Spike_N501Y,Spike_P25del,Spike_S939F,Spike_T19I,Spike_N440K,Spike_L455S,Spike_N460K,Spike_N679K,Spike_N764K,Spike_L212I,Spike_R403K,Spike_Y505H,Spike_L216F,Spike_E554K,Spike_D796Y,Spike_T478K,Spike_V127F,Spike_N481K,Spike_S371F,Spike_P1143L,Sp…
hCoV-19/Algeria/3921/2022	EPI_ISL_10969635	2022-01-13	Africa / Algeria / Algiers	Human			Female	22	unknown		Original	Oropharyngeal swab		BA.2	GRA	(NSP5_P132H,NSP3_G489S,Spike_L24del,NSP4_T327I,Spike_S373P,Spike_Q493R,Spike_N969K,Spike_H655Y,N_R203K,Spike_V213G,Spike_G142D,Spike_A27S,Spike_Q954H,N_P13L,Spike_N501Y,Spike_P25del,N_R32del,NS3_T223I,Spike_T19I,M_Q19E,Spike_N440K,NSP4_T492I,Spike_N679K,Spike_N764K,NSP6_G107del,Spike_Y505H,Spike_D796Y,N_G204R,Spike_T478K,N_S413R,M_A63T,Spike_S371F,Spike_K417N,NSP13_R392C,Spike_T376A,NSP6_S106del,…
hCoV-19/Algeria/42514/2022	EPI_ISL_15961761	2022-11-13	Africa / Algeria / Algiers	Human		National SARS-CoV-2 genomic and variants surveillance program	Female	27	Live		Original	Nasopharyngeal swab		BQ.1.1	GRA	(NSP5_P132H,Spike_H69del,NSP3_G489S,Spike_L24del,NSP3_P1200L,NSP4_T327I,Spike_S373P,Spike_N969K,Spike_H655Y,N_R203K,Spike_V213G,Spike_G142D,Spike_A27S,NSP9_T35A,Spike_Q954H,N_P13L,Spike_N501Y,Spike_P25del,N_R32del,NS3_T223I,Spike_T19I,M_Q19E,Spike_N440K,NSP4_T492I,Spike_N460K,N_E136D,M_D3N,Spike_N679K,Spike_N764K,NSP6_G107del,Spike_Y505H,NSP13_N268S,Spike_D796Y,N_G204R,Spike_T478K,N_S413R,NSP6_L2…
hCoV-19/Algeria/14387/2022	EPI_ISL_10752637	2022-02-07	Africa / Algeria / Bouira	Human			Female	84	unknown		Original	Oropharyngeal swab		BA.2	GRA	(NSP5_P132H,Spike_S371F,NSP3_G489S,NSP13_R392C,Spike_K417N,Spike_L24del,NSP4_T327I,Spike_S373P,NSP6_S106del,Spike_T376A,Spike_N969K,Spike_H655Y,N_R203K,Spike_G142D,Spike_A27S,Spike_Q954H,Spike_G339D,N_P13L,Spike_R408S,Spike_P25del,N_R32del,NSP4_L438F,Spike_T19I,NSP14_I42V,Spike_P681H,NSP4_L264F,M_Q19E,NSP3_T24I,N_S33del,NSP1_S135R,NSP4_T492I,Spike_S375F,Spike_D405N,Spike_N679K,Spike_N764K,NSP6_G1…
hCoV-19/Algeria/12679/2022	EPI_ISL_10588942	2022-01-31	Africa / Algeria / Algiers	Human			Male	46	unknown		Original	Oropharyngeal swab		BA.2	GRA	(NSP5_P132H,NSP3_G489S,Spike_L24del,NSP4_T327I,Spike_S373P,Spike_Q493R,Spike_N969K,Spike_H655Y,N_R203K,Spike_V213G,Spike_G142D,Spike_A27S,Spike_Q954H,N_P13L,Spike_N501Y,Spike_P25del,N_R32del,NS3_T223I,Spike_T19I,M_Q19E,Spike_N440K,NSP4_T492I,Spike_N679K,Spike_N764K,NSP6_G107del,Spike_Y505H,Spike_D796Y,N_G204R,Spike_T478K,N_S413R,M_A63T,Spike_S371F,NSP13_H290Y,Spike_K417N,NSP13_R392C,Spike_T376A,N…
hCoV-19/Algeria/2819/2022	EPI_ISL_15946166	2022-07-30	Africa / Algeria / Tlemcen	Human		National SARS-CoV-2 genomic and variants surveillance program	Female	56	Live		Original	Nasopharyngeal swab		BF.5	GRA	(NSP5_P132H,Spike_H69del,NSP3_G489S,Spike_L24del,NSP4_T327I,Spike_S373P,Spike_N969K,Spike_H655Y,N_R203K,Spike_V213G,Spike_G142D,Spike_A27S,Spike_Q954H,N_P13L,Spike_N501Y,Spike_P25del,N_R32del,NS3_T223I,Spike_T19I,NSP3_T350I,M_Q19E,Spike_N440K,NSP4_T492I,M_D3N,Spike_N679K,Spike_N764K,NSP6_G107del,Spike_Y505H,NS7a_H47Y,Spike_D796Y,N_G204R,Spike_T478K,N_S413R,M_A63T,Spike_S371F,Spike_K417N,NSP13_R39…
hCoV-19/Algeria/2821/2022	EPI_ISL_15946165	2022-07-31	Africa / Algeria / Tlemcen	Human		National SARS-CoV-2 genomic and variants surveillance program	Female	27	Live		Original	Nasopharyngeal swab		BE.1	GRA	(NSP5_P132H,Spike_H69del,NSP3_G489S,Spike_L24del,NSP4_T327I,Spike_S373P,Spike_N969K,Spike_H655Y,N_R203K,Spike_V213G,Spike_G142D,Spike_A27S,Spike_Q954H,N_P13L,Spike_N501Y,Spike_P25del,N_R32del,NS3_T223I,Spike_T19I,NS3_V48F,M_Q19E,Spike_N440K,NSP4_T492I,N_E136D,M_D3N,Spike_N679K,Spike_N764K,NSP6_G107del,Spike_Y505H,Spike_D796Y,N_G204R,Spike_T478K,N_S413R,M_A63T,NSP3_A386T,NSP2_Q376K,Spike_S371F,Spi…
hCoV-19/Algeria/768/2022	EPI_ISL_15946164	2022-07-19	Africa / Algeria / Msila	Human		National SARS-CoV-2 genomic and variants surveillance program	Male	33	Live		Original	Nasopharyngeal swab		BA.5.2	GRA	(NSP5_P132H,Spike_H69del,NSP3_G489S,Spike_L24del,NSP4_T327I,Spike_S373P,Spike_N969K,Spike_H655Y,N_R203K,Spike_V213G,Spike_G142D,Spike_A27S,Spike_Q954H,N_P13L,Spike_N501Y,Spike_P25del,N_R32del,NS3_T223I,Spike_T19I,M_Q19E,Spike_N440K,NSP4_T492I,M_D3N,Spike_N679K,Spike_N764K,NSP6_G107del,Spike_Y505H,Spike_D796Y,N_G204R,Spike_T478K,N_S413R,M_A63T,Spike_S371F,Spike_K417N,NSP13_R392C,Spike_F486V,Spike_…
hCoV-19/Algeria/767/2022	EPI_ISL_15946163	2022-07-19	Africa / Algeria / Msila	Human		National SARS-CoV-2 genomic and variants surveillance program	Male	37	Live		Original	Nasopharyngeal swab		BA.5.1	GRA	(NSP5_P132H,Spike_H69del,Spike_L24del,NSP4_T327I,Spike_S373P,Spike_N969K,Spike_H655Y,N_R203K,Spike_V213G,Spike_G142D,Spike_A27S,Spike_Q954H,N_P13L,Spike_N501Y,Spike_P25del,N_R32del,NS3_T223I,M_Q19E,Spike_N440K,NSP4_T492I,M_D3N,Spike_N679K,Spike_N764K,NSP6_G107del,Spike_Y505H,Spike_D796Y,N_G204R,Spike_T478K,NS8_C90F,N_S413R,M_A63T,Spike_S371F,Spike_K417N,NSP13_R392C,Spike_F486V,Spike_T376A,NSP6_S1…
hCoV-19/Algeria/762/2022	EPI_ISL_15946162	2022-07-18	Africa / Algeria / Msila	Human		National SARS-CoV-2 genomic and variants surveillance program	Male	60	Live		Original	Nasopharyngeal swab		BA.5.2	GRA	(NSP5_P132H,Spike_H69del,NSP3_G489S,Spike_L24del,NSP4_T327I,Spike_S373P,Spike_N969K,Spike_H655Y,N_R203K,Spike_V213G,Spike_G142D,Spike_A27S,Spike_Q954H,N_P13L,Spike_N501Y,Spike_P25del,N_R32del,NS3_T223I,Spike_T19I,M_Q19E,Spike_N440K,NSP4_T492I,M_D3N,Spike_N679K,Spike_N764K,NSP6_G107del,Spike_Y505H,Spike_D796Y,N_G204R,Spike_T478K,N_S413R,M_A63T,Spike_S371F,Spike_K417N,NSP13_R392C,Spike_F486V,Spike_…
hCoV-19/Algeria/761/2022	EPI_ISL_15946161	2022-07-18	Africa / Algeria / Msila	Human		National SARS-CoV-2 genomic and variants surveillance program	Male	50	Live		Original	Nasopharyngeal swab		BA.5.2	GRA	(NSP5_P132H,Spike_H69del,Spike_L24del,NSP4_T327I,Spike_S373P,Spike_N969K,Spike_H655Y,N_R203K,Spike_V213G,Spike_G142D,Spike_A27S,Spike_Q954H,N_P13L,Spike_N501Y,Spike_P25del,N_R32del,NS3_T223I,Spike_T19I,M_Q19E,Spike_N440K,NSP4_T492I,M_D3N,Spike_N679K,Spike_N764K,NSP6_G107del,Spike_Y505H,Spike_D796Y,N_G204R,Spike_T478K,N_S413R,M_A63T,Spike_S371F,Spike_K417N,NSP13_R392C,Spike_F486V,Spike_T376A,NSP6_…
hCoV-19/Algeria/748/2022	EPI_ISL_15946160	2022-07-14	Africa / Algeria / Msila	Human		National SARS-CoV-2 genomic and variants surveillance program	Female	22	Live		Original	Nasopharyngeal swab		BA.4	GRA	(NSP5_P132H,Spike_H69del,Spike_N658S,Spike_L24del,NSP4_T327I,Spike_S373P,Spike_N969K,Spike_H655Y,N_R203K,Spike_V213G,Spike_G142D,Spike_A27S,Spike_Q954H,N_P13L,Spike_N501Y,Spike_P25del,N_R32del,NS3_T223I,Spike_T19I,M_Q19E,Spike_N440K,NSP4_T492I,Spike_N679K,Spike_N764K,NSP2_V447I,NSP6_G107del,Spike_Y505H,Spike_D796Y,N_G204R,Spike_T478K,N_S413R,M_A63T,Spike_S371F,NS7b_L11F,N_P151S,Spike_K417N,NSP13_…
hCoV-19/Algeria/747/2022	EPI_ISL_15946159	2022-07-14	Africa / Algeria / Msila	Human		National SARS-CoV-2 genomic and variants surveillance program	Male	38	Live		Original	Nasopharyngeal swab		BA.5.2.27	GRA	(NSP5_P132H,Spike_H69del,NSP3_G489S,Spike_L24del,NSP4_T327I,Spike_S373P,Spike_N969K,Spike_H655Y,N_R203K,Spike_V213G,Spike_G142D,Spike_A27S,Spike_Q954H,N_P13L,Spike_N501Y,Spike_P25del,N_R32del,NS3_T223I,Spike_T19I,M_Q19E,Spike_N440K,NSP4_T492I,M_D3N,Spike_N679K,Spike_N764K,NSP6_G107del,Spike_Y505H,Spike_D796Y,N_G204R,Spike_T478K,N_S413R,NSP14_T97I,M_A63T,Spike_S371F,Spike_K417N,NSP13_R392C,Spike_F…
hCoV-19/Algeria/744/2022	EPI_ISL_15946158	2022-07-13	Africa / Algeria / Msila	Human		National SARS-CoV-2 genomic and variants surveillance program	Male	32	Live		Original	Nasopharyngeal swab		BA.5.2	GRA	(NSP5_P132H,Spike_H69del,Spike_L24del,NSP4_T327I,Spike_S373P,Spike_N969K,Spike_H655Y,NS3_K16N,N_R203K,Spike_V213G,Spike_G142D,Spike_A27S,Spike_Q954H,N_P13L,Spike_N501Y,Spike_P25del,N_R32del,NS3_T223I,Spike_T19I,M_Q19E,Spike_N440K,NSP4_T492I,M_D3N,Spike_N679K,Spike_N764K,NSP6_G107del,Spike_Y505H,Spike_D796Y,N_G204R,Spike_T478K,N_S413R,M_A63T,Spike_S371F,Spike_K417N,NSP13_R392C,Spike_F486V,Spike_T3…
hCoV-19/Algeria/743/2022	EPI_ISL_15946157	2022-07-13	Africa / Algeria / Msila	Human		National SARS-CoV-2 genomic and variants surveillance program	Male	39	Live		Original	Nasopharyngeal swab		BA.5.2	GRA	(NSP5_P132H,Spike_H69del,NSP3_G489S,Spike_L24del,NSP4_T327I,Spike_S373P,Spike_N969K,Spike_H655Y,N_R203K,Spike_V213G,Spike_G142D,Spike_A27S,Spike_Q954H,N_P13L,Spike_N501Y,Spike_P25del,N_R32del,NSP3_L689F,NS3_T223I,Spike_T19I,M_Q19E,Spike_N440K,NSP4_T492I,M_D3N,Spike_N679K,Spike_N764K,NSP6_G107del,Spike_Y505H,Spike_D796Y,N_G204R,Spike_T478K,N_S413R,M_A63T,Spike_S371F,Spike_K417N,NSP13_R392C,Spike_F…
hCoV-19/Algeria/42596/2022	EPI_ISL_15946156	2022-11-15	Africa / Algeria / Medea	Human		National SARS-CoV-2 genomic and variants surveillance program	Male	78	Live		Original	Nasopharyngeal swab		BQ.1	GRA	(NSP5_P132H,Spike_H69del,NSP3_G489S,Spike_L24del,NSP4_T327I,Spike_S373P,Spike_N969K,Spike_H655Y,N_R203K,Spike_V213G,Spike_G142D,Spike_A27S,Spike_Q954H,N_P13L,Spike_N501Y,Spike_P25del,N_R32del,NS3_T223I,Spike_T19I,M_Q19E,Spike_N440K,NSP4_T492I,Spike_N460K,N_E136D,M_D3N,Spike_N679K,Spike_N764K,NSP6_G107del,Spike_Y505H,NSP13_N268S,NSP3_E122D,Spike_D796Y,N_G204R,Spike_T478K,Spike_G181V,N_S413R,NSP6_L…
hCoV-19/Algeria/42567/2022	EPI_ISL_15946155	2022-11-14	Africa / Algeria / Medea	Human		National SARS-CoV-2 genomic and variants surveillance program	Female	39	Live		Original	Nasopharyngeal swab		BF.7	GRA	(NSP5_P132H,Spike_H69del,NSP8_T145I,Spike_L24del,NSP4_T327I,Spike_S373P,Spike_N969K,Spike_H655Y,N_R203K,Spike_V213G,Spike_G142D,Spike_A27S,Spike_Q954H,N_P13L,Spike_N501Y,Spike_P25del,N_R32del,NS3_T223I,Spike_T19I,M_Q19E,Spike_N440K,NSP4_T492I,N_G30del,M_D3N,Spike_N679K,Spike_N764K,NSP6_G107del,Spike_Y505H,NSP13_P47L,Spike_D796Y,N_G204R,Spike_T478K,NS3_W193L,N_S413R,NSP12_Q357E,M_A63T,Spike_R346T,…
hCoV-19/Algeria/697/2022	EPI_ISL_15946154	2022-08-08	Africa / Algeria / El Taref	Human		National SARS-CoV-2 genomic and variants surveillance program	Female	45	Live		Original	Nasopharyngeal swab		BA.5.2.20	GRA	(NSP5_P132H,Spike_H69del,Spike_L24del,NSP4_T327I,Spike_S373P,Spike_N969K,Spike_H655Y,N_R203K,Spike_V213G,Spike_G142D,Spike_A27S,Spike_Q954H,N_P13L,Spike_N501Y,Spike_P25del,N_R32del,NS3_T223I,Spike_T19I,M_Q19E,Spike_N440K,NSP4_T492I,M_D3N,Spike_N679K,Spike_N764K,NSP6_G107del,Spike_Y505H,Spike_K147N,Spike_D796Y,N_G204R,Spike_T478K,N_S413R,Spike_S371F,Spike_K417N,NSP13_R392C,Spike_F486V,Spike_T376A,…
hCoV-19/Algeria/678/2022	EPI_ISL_15946153	2022-07-28	Africa / Algeria / El Taref	Human		National SARS-CoV-2 genomic and variants surveillance program	Female	28	Live		Original	Nasopharyngeal swab		BA.5.2	GRA	(NSP5_P132H,Spike_H69del,Spike_L24del,NSP4_T327I,Spike_S373P,Spike_N969K,Spike_H655Y,N_R203K,Spike_V213G,Spike_G142D,Spike_A27S,Spike_Q954H,N_P13L,Spike_N501Y,Spike_P25del,N_R32del,NS3_T223I,Spike_T19I,M_Q19E,Spike_N440K,NSP4_T492I,M_D3N,Spike_N679K,Spike_N764K,NSP6_G107del,Spike_Y505H,Spike_D796Y,N_G204R,Spike_T478K,N_S413R,M_A63T,Spike_S371F,Spike_K417N,NSP13_R392C,Spike_F486V,Spike_T376A,NSP6_…
hCoV-19/Algeria/651/2022	EPI_ISL_15946152	2022-07-19	Africa / Algeria / El Taref	Human		National SARS-CoV-2 genomic and variants surveillance program	Female	39	Live		Original	Nasopharyngeal swab		BA.5.2.20	GRA	(NSP5_P132H,Spike_H69del,NSP3_G489S,Spike_L24del,NSP4_T327I,Spike_S373P,Spike_N969K,Spike_H655Y,N_R203K,Spike_V213G,Spike_G142D,Spike_A27S,Spike_Q954H,N_P13L,Spike_N501Y,Spike_P25del,N_R32del,NS3_T223I,Spike_T19I,M_Q19E,Spike_N440K,NSP4_T492I,M_D3N,Spike_N679K,Spike_N764K,NSP6_G107del,Spike_Y505H,Spike_D796Y,N_G204R,Spike_T478K,N_S413R,M_A63T,Spike_S371F,Spike_K417N,NSP13_R392C,Spike_F486V,Spike_…
hCoV-19/Algeria/646/2022	EPI_ISL_15946151	2022-07-19	Africa / Algeria / El Taref	Human		National SARS-CoV-2 genomic and variants surveillance program	Female	38	Live		Original	Nasopharyngeal swab		BA.5.2	GRA	(NSP5_P132H,Spike_H69del,NSP3_G489S,Spike_L24del,NSP4_T327I,Spike_S373P,Spike_N969K,Spike_H655Y,N_R203K,Spike_V213G,Spike_G142D,Spike_A27S,Spike_Q954H,N_P13L,Spike_N501Y,Spike_P25del,N_R32del,NS3_T223I,Spike_T19I,M_Q19E,N_T263N,Spike_N440K,NSP4_T492I,M_D3N,Spike_N679K,Spike_N764K,NSP6_G107del,Spike_Y505H,Spike_D796Y,N_G204R,Spike_T478K,N_S413R,M_A63T,Spike_S371F,Spike_K417N,NSP13_R392C,Spike_F486…
hCoV-19/Algeria/641/2022	EPI_ISL_15946150	2022-07-18	Africa / Algeria / El Taref	Human		National SARS-CoV-2 genomic and variants surveillance program	Female	31	Live		Original	Nasopharyngeal swab		BA.5.5	GRA	(NSP5_P132H,Spike_H69del,Spike_L24del,NSP4_T327I,Spike_S373P,Spike_N969K,Spike_H655Y,N_R203K,Spike_V213G,Spike_G142D,NSP5_L75F,Spike_A27S,Spike_Q954H,N_P13L,Spike_N501Y,Spike_P25del,NS8_V62L,N_R32del,NS3_T223I,Spike_T19I,M_Q19E,Spike_N440K,NSP4_T492I,M_D3N,Spike_N679K,Spike_N764K,NSP6_G107del,Spike_Y505H,Spike_D796Y,N_G204R,Spike_T478K,N_S413R,NSP12_T246I,M_A63T,Spike_T76I,Spike_S371F,Spike_K417N…
hCoV-19/Algeria/640/2022	EPI_ISL_15946149	2022-07-18	Africa / Algeria / El Taref	Human		National SARS-CoV-2 genomic and variants surveillance program	Female	28	Live		Original	Nasopharyngeal swab		BA.5.1.22	GRA	(NSP5_P132H,NSP13_S350L,Spike_H69del,Spike_L24del,NSP4_T327I,Spike_S373P,Spike_N969K,Spike_H655Y,N_R203K,Spike_V213G,Spike_G142D,Spike_A27S,Spike_Q954H,N_P13L,Spike_N501Y,Spike_P25del,N_R32del,NS3_T223I,Spike_T19I,NSP3_D1318N,M_Q19E,Spike_N440K,NSP4_T492I,M_D3N,Spike_N679K,Spike_N764K,NSP3_T1288I,NSP6_G107del,Spike_Y505H,Spike_D796Y,N_G204R,Spike_T478K,N_S413R,M_A63T,Spike_S371F,Spike_K417N,NSP13…
hCoV-19/Algeria/33W/2022	EPI_ISL_15946148	2022-07-26	Africa / Algeria / Biskra	Human		National SARS-CoV-2 genomic and variants surveillance program	Female	68	Live		Original	Nasopharyngeal swab		BA.5.2	GRA	(NSP5_P132H,Spike_H69del,NSP3_G489S,Spike_L24del,NSP4_T327I,Spike_S373P,Spike_N969K,Spike_H655Y,N_R203K,Spike_V213G,Spike_G142D,Spike_A27S,Spike_Q954H,N_P13L,Spike_N501Y,Spike_P25del,N_R32del,NS3_T223I,Spike_T19I,M_Q19E,Spike_N440K,NSP4_T492I,M_D3N,Spike_N679K,Spike_N764K,NSP6_G107del,Spike_Y505H,Spike_D796Y,N_G204R,Spike_T478K,M_A63T,Spike_S371F,Spike_K417N,NSP13_R392C,Spike_F486V,Spike_T376A,NS…
hCoV-19/Algeria/31W/2022	EPI_ISL_15946147	2022-07-26	Africa / Algeria / Biskra	Human		National SARS-CoV-2 genomic and variants surveillance program	Male	55	Live		Original	Nasopharyngeal swab		BA.5.2.44	GRA	(NSP5_P132H,Spike_H69del,Spike_L24del,NSP4_T327I,Spike_S373P,Spike_N969K,Spike_H655Y,N_R203K,Spike_V213G,Spike_G142D,Spike_A27S,Spike_Q954H,N_P13L,Spike_N501Y,Spike_P25del,N_R32del,NS3_T223I,Spike_T19I,M_Q19E,Spike_N440K,NSP4_T492I,NSP3_L1746F,M_D3N,Spike_N679K,Spike_N764K,NSP6_G107del,Spike_Y505H,Spike_D796Y,N_G204R,Spike_T478K,N_S413R,M_A63T,Spike_S371F,Spike_K417N,NSP13_R392C,Spike_F486V,Spike…
hCoV-19/Algeria/25R/2022	EPI_ISL_15946146	2022-07-28	Africa / Algeria / Biskra	Human		National SARS-CoV-2 genomic and variants surveillance program	Male	80	Live		Original	Nasopharyngeal swab		BA.5.2	GRA	(NSP5_P132H,Spike_H69del,Spike_L24del,NSP4_T327I,Spike_S373P,Spike_N969K,Spike_H655Y,N_R203K,Spike_V213G,Spike_G142D,Spike_A27S,Spike_Q954H,N_P13L,Spike_N501Y,Spike_P25del,N_R32del,NS3_T223I,M_Q19E,Spike_N440K,NSP4_T492I,M_D3N,Spike_N679K,Spike_N764K,NSP6_G107del,Spike_Y505H,Spike_D796Y,N_G204R,Spike_T478K,M_A63T,Spike_S371F,Spike_K417N,NSP13_R392C,Spike_F486V,Spike_T376A,NSP6_S106del,NSP13_T127N…
hCoV-19/Algeria/6180/2022	EPI_ISL_15946145	2022-08-01	Africa / Algeria / Biskra	Human		National SARS-CoV-2 genomic and variants surveillance program	Female	46	Live		Original	Nasopharyngeal swab		BA.5.2	GRA	(NSP5_P132H,Spike_H69del,Spike_L24del,NSP4_T327I,Spike_S373P,Spike_N969K,Spike_H655Y,N_R203K,Spike_V213G,Spike_G142D,Spike_A27S,Spike_Q954H,N_P13L,Spike_N501Y,Spike_P25del,N_R32del,NS3_T223I,Spike_T19I,M_Q19E,Spike_N440K,NSP4_T492I,M_D3N,Spike_N679K,Spike_N764K,NSP6_G107del,Spike_Y505H,Spike_D796Y,N_G204R,Spike_T478K,N_S413R,M_A63T,Spike_S371F,Spike_K417N,NSP13_R392C,Spike_F486V,Spike_T376A,NSP6_…
hCoV-19/Algeria/6176/2022	EPI_ISL_15946144	2022-07-31	Africa / Algeria / Biskra	Human		National SARS-CoV-2 genomic and variants surveillance program	Female	48	Live		Original	Nasopharyngeal swab		BA.5.2.44	GRA	(NSP5_P132H,Spike_H69del,NSP3_G489S,Spike_L24del,NSP4_T327I,Spike_S373P,Spike_N969K,Spike_H655Y,N_R203K,Spike_V213G,Spike_G142D,Spike_A27S,Spike_Q954H,N_P13L,Spike_N501Y,Spike_P25del,N_R32del,NS3_T223I,Spike_T19I,M_Q19E,Spike_N440K,NSP4_T492I,NSP3_L1746F,Spike_G181E,M_D3N,Spike_N679K,Spike_N764K,NSP6_G107del,Spike_Y505H,Spike_D796Y,N_G204R,Spike_T478K,N_S413R,M_A63T,Spike_S371F,Spike_K417N,NSP13_…
hCoV-19/Algeria/17W/2022	EPI_ISL_15946143	2022-07-19	Africa / Algeria / Biskra	Human		National SARS-CoV-2 genomic and variants surveillance program	Female	76	Live		Original	Nasopharyngeal swab		BA.5.2	GRA	(NSP5_P132H,Spike_H69del,NSP3_G489S,Spike_L24del,NSP4_T327I,Spike_S373P,Spike_N969K,Spike_H655Y,N_R203K,Spike_V213G,Spike_G142D,Spike_A27S,Spike_Q954H,N_P13L,Spike_N501Y,Spike_P25del,N_R32del,Spike_T19I,Spike_N440K,NSP4_T492I,Spike_N679K,Spike_N764K,NSP6_G107del,Spike_Y505H,Spike_D796Y,N_G204R,Spike_T478K,Spike_S371F,Spike_K417N,NSP13_R392C,Spike_F486V,Spike_T376A,NSP6_S106del,NSP13_T127N,Spike_G…
hCoV-19/Algeria/13W/2022	EPI_ISL_15946142	2022-07-13	Africa / Algeria / Biskra	Human		National SARS-CoV-2 genomic and variants surveillance program	Male	27	Live		Original	Nasopharyngeal swab		BA.5.2	GRA	(NSP5_P132H,Spike_H69del,NSP3_G489S,Spike_L24del,NSP4_T327I,Spike_S373P,Spike_N969K,Spike_H655Y,N_R203K,Spike_V213G,Spike_G142D,Spike_A27S,Spike_Q954H,N_P13L,Spike_N501Y,Spike_P25del,N_R32del,NS3_T223I,Spike_T19I,M_Q19E,Spike_N440K,NSP4_T492I,M_D3N,Spike_N679K,Spike_N764K,NSP6_G107del,Spike_Y505H,Spike_D796Y,N_G204R,Spike_T478K,N_S413R,M_A63T,Spike_S371F,Spike_K417N,NSP13_R392C,Spike_F486V,Spike_…
hCoV-19/Algeria/12W/2022	EPI_ISL_15946141	2022-07-13	Africa / Algeria / Biskra	Human		National SARS-CoV-2 genomic and variants surveillance program	Male	49	Live		Original	Nasopharyngeal swab		BA.5.2.20	GRA	(NSP5_P132H,Spike_H69del,NSP3_G489S,Spike_L24del,NSP4_T327I,Spike_S373P,Spike_N969K,Spike_H655Y,N_R203K,Spike_V213G,Spike_G142D,Spike_A27S,Spike_Q954H,N_P13L,Spike_N501Y,Spike_P25del,N_R32del,NS3_T223I,NSP2_C51S,Spike_T19I,M_Q19E,Spike_N440K,NSP4_T492I,M_D3N,Spike_N679K,Spike_N764K,NSP6_G107del,Spike_Y505H,NSP2_K456R,Spike_D796Y,N_G204R,Spike_T478K,N_S413R,M_A63T,Spike_S371F,Spike_K417N,NSP13_R39…
hCoV-19/Algeria/10W/2022	EPI_ISL_15946140	2022-07-13	Africa / Algeria / Biskra	Human		National SARS-CoV-2 genomic and variants surveillance program	Male	54	Live		Original	Nasopharyngeal swab		BA.5.2.20	GRA	(NSP5_P132H,Spike_H69del,NSP3_G489S,Spike_L24del,NSP4_T327I,Spike_S373P,Spike_N969K,Spike_H655Y,N_R203K,Spike_V213G,Spike_G142D,Spike_A27S,Spike_Q954H,N_P13L,Spike_N501Y,Spike_P25del,N_R32del,NS3_T223I,NSP2_C51S,Spike_T19I,M_Q19E,Spike_N440K,NSP4_T492I,M_D3N,Spike_N679K,Spike_N764K,NSP6_G107del,Spike_Y505H,NSP2_K456R,Spike_D796Y,N_G204R,Spike_T478K,N_S413R,M_A63T,Spike_S371F,Spike_K417N,NSP13_R39…
hCoV-19/Algeria/9W/2022	EPI_ISL_15946139	2022-07-13	Africa / Algeria / Biskra	Human		National SARS-CoV-2 genomic and variants surveillance program	Male	57	Live		Original	Nasopharyngeal swab		BA.5.2.20	GRA	(NSP5_P132H,Spike_H69del,NSP3_G489S,Spike_L24del,NSP4_T327I,Spike_S373P,Spike_N969K,Spike_H655Y,N_R203K,Spike_V213G,Spike_G142D,Spike_A27S,Spike_Q954H,N_P13L,Spike_N501Y,Spike_P25del,N_R32del,NS3_T223I,NSP2_C51S,M_Q19E,Spike_N440K,NSP4_T492I,M_D3N,Spike_N679K,Spike_N764K,NSP6_G107del,Spike_Y505H,Spike_D796Y,N_G204R,Spike_T478K,N_S413R,M_A63T,Spike_S371F,Spike_K417N,NSP13_R392C,Spike_F486V,Spike_T…
hCoV-19/Algeria/7W/2022	EPI_ISL_15946138	2022-07-13	Africa / Algeria / Biskra	Human		National SARS-CoV-2 genomic and variants surveillance program	Male	54	Live		Original	Nasopharyngeal swab		BA.5.2.20	GRA	(NSP5_P132H,Spike_H69del,NSP3_G489S,Spike_L24del,NSP4_T327I,Spike_S373P,Spike_N969K,Spike_H655Y,N_R203K,Spike_V213G,Spike_G142D,Spike_A27S,Spike_Q954H,N_P13L,Spike_N501Y,Spike_P25del,N_R32del,NS3_T223I,NSP2_C51S,Spike_T19I,M_Q19E,Spike_N440K,NSP4_T492I,M_D3N,Spike_N679K,Spike_N764K,NSP6_G107del,Spike_Y505H,NSP2_K456R,Spike_D796Y,N_G204R,Spike_T478K,N_S413R,M_A63T,Spike_S371F,Spike_K417N,NSP13_R39…
hCoV-19/Algeria/6W/2022	EPI_ISL_15946137	2022-07-13	Africa / Algeria / Biskra	Human		National SARS-CoV-2 genomic and variants surveillance program	Male	57	Live		Original	Nasopharyngeal swab		BA.5.2.20	GRA	(NSP5_P132H,Spike_H69del,NSP3_G489S,Spike_L24del,NSP4_T327I,Spike_S373P,Spike_N969K,Spike_H655Y,N_R203K,Spike_V213G,Spike_G142D,Spike_A27S,Spike_Q954H,N_P13L,Spike_N501Y,Spike_P25del,N_R32del,NS3_T223I,NSP2_C51S,Spike_T19I,M_Q19E,Spike_N440K,NSP4_T492I,M_D3N,Spike_N679K,Spike_N764K,NSP6_G107del,Spike_Y505H,NSP2_K456R,Spike_D796Y,N_G204R,Spike_T478K,N_S413R,M_A63T,Spike_S371F,Spike_K417N,NSP13_R39…
hCoV-19/Algeria/4W/2022	EPI_ISL_15946135	2022-07-13	Africa / Algeria / Biskra	Human		National SARS-CoV-2 genomic and variants surveillance program	Male	42	Live		Original	Nasopharyngeal swab		BA.5.2.20	GRA	(NSP5_P132H,Spike_H69del,Spike_L24del,NSP4_T327I,Spike_S373P,Spike_N969K,Spike_H655Y,N_R203K,Spike_V213G,Spike_G142D,Spike_A27S,Spike_Q954H,N_P13L,Spike_N501Y,Spike_P25del,N_R32del,NS3_T223I,NSP2_C51S,Spike_T19I,M_Q19E,Spike_N440K,NSP4_T492I,M_D3N,Spike_N679K,Spike_N764K,NSP6_G107del,Spike_Y505H,Spike_D796Y,N_G204R,Spike_T478K,N_S413R,M_A63T,Spike_S371F,Spike_K417N,NSP13_R392C,Spike_F486V,Spike_T…
hCoV-19/Algeria/3W/2022	EPI_ISL_15946134	2022-07-13	Africa / Algeria / Biskra	Human		National SARS-CoV-2 genomic and variants surveillance program	Male	40	Live		Original	Nasopharyngeal swab		BA.5.2.20	GRA	(NSP5_P132H,Spike_H69del,Spike_L24del,NSP4_T327I,Spike_S373P,Spike_N969K,Spike_H655Y,N_R203K,Spike_V213G,Spike_G142D,Spike_A27S,Spike_Q954H,N_P13L,Spike_N501Y,Spike_P25del,N_R32del,NS3_T223I,NSP2_C51S,Spike_T19I,M_Q19E,Spike_N440K,NSP4_T492I,M_D3N,Spike_N679K,Spike_N764K,NSP6_G107del,Spike_Y505H,NSP2_K456R,Spike_D796Y,N_G204R,Spike_T478K,N_S413R,Spike_S371F,Spike_K417N,NSP13_R392C,Spike_F486V,Spi…
hCoV-19/Algeria/6094/2022	EPI_ISL_15946133	2022-07-17	Africa / Algeria / Biskra	Human		National SARS-CoV-2 genomic and variants surveillance program	Female	24	Live		Original	Nasopharyngeal swab		BA.5.2	GRA	(NSP5_P132H,Spike_H69del,NSP3_G489S,Spike_L24del,NSP4_T327I,Spike_S373P,Spike_N969K,Spike_H655Y,N_R203K,Spike_V213G,Spike_G142D,Spike_A27S,Spike_Q954H,N_P13L,Spike_N501Y,Spike_P25del,N_R32del,NS3_T223I,Spike_T19I,M_Q19E,Spike_N440K,NSP4_T492I,M_D3N,Spike_N679K,Spike_N764K,NSP6_G107del,Spike_Y505H,Spike_D796Y,N_G204R,Spike_T478K,N_S413R,M_A63T,Spike_S371F,Spike_K417N,NSP13_R392C,Spike_F486V,Spike_…
hCoV-19/Algeria/6090/2022	EPI_ISL_15946132	2022-07-16	Africa / Algeria / Biskra	Human		National SARS-CoV-2 genomic and variants surveillance program	Male	82	Live		Original	Nasopharyngeal swab		BA.5.2	GRA	(NSP5_P132H,Spike_H69del,NSP3_G489S,Spike_L24del,NSP4_T327I,Spike_S373P,Spike_N969K,Spike_H655Y,N_R203K,Spike_V213G,Spike_G142D,Spike_A27S,Spike_Q954H,N_P13L,Spike_N501Y,Spike_P25del,N_R32del,NS3_T223I,Spike_T19I,M_Q19E,Spike_N440K,NSP4_T492I,M_D3N,Spike_N679K,Spike_N764K,NSP6_G107del,Spike_Y505H,Spike_D796Y,N_G204R,Spike_T478K,Spike_S371F,Spike_K417N,NSP13_R392C,Spike_F486V,Spike_T376A,NSP6_S106…
hCoV-19/Algeria/6080/2022	EPI_ISL_15946131	2022-07-14	Africa / Algeria / Biskra	Human		National SARS-CoV-2 genomic and variants surveillance program	Female	72	Live		Original	Nasopharyngeal swab		BA.4	GRA	(NSP5_P132H,Spike_H69del,Spike_N658S,NSP3_G489S,Spike_L24del,NSP4_T327I,Spike_S373P,Spike_N969K,Spike_H655Y,N_R203K,Spike_V213G,Spike_G142D,NSP3_P1103S,Spike_A27S,Spike_Q954H,N_P13L,Spike_N501Y,Spike_P25del,N_R32del,NS3_T223I,Spike_T19I,M_Q19E,Spike_N440K,NSP4_T492I,Spike_N679K,Spike_N764K,NSP2_V447I,NSP6_G107del,Spike_Y505H,Spike_D796Y,N_G204R,Spike_T478K,N_S413R,M_A63T,Spike_S371F,NS7b_L11F,N_P…
hCoV-19/Algeria/6073/2022	EPI_ISL_15946130	2022-07-13	Africa / Algeria / Biskra	Human		National SARS-CoV-2 genomic and variants surveillance program	Male	46	Live		Original	Nasopharyngeal swab		BA.5.2	GRA	(NSP5_P132H,Spike_H69del,Spike_L24del,NSP4_T327I,Spike_S373P,Spike_N969K,Spike_H655Y,N_R203K,Spike_V213G,Spike_G142D,Spike_A27S,Spike_Q954H,N_P13L,Spike_N501Y,Spike_P25del,N_R32del,NS3_T223I,Spike_T19I,M_Q19E,Spike_N440K,NSP4_T492I,M_D3N,Spike_N679K,Spike_N764K,NSP6_G107del,Spike_Y505H,Spike_D796Y,N_G204R,Spike_T478K,N_S413R,M_A63T,Spike_S371F,Spike_K417N,NSP13_R392C,Spike_F486V,Spike_T376A,NSP6_…
hCoV-19/Algeria/631/2022	EPI_ISL_15946129	2022-07-12	Africa / Algeria / Annaba	Human		National SARS-CoV-2 genomic and variants surveillance program	Male	33	Live		Original	Nasopharyngeal swab		BA.5.2.1	GRA	(NSP5_P132H,Spike_H69del,NSP3_G489S,Spike_L24del,NSP4_T327I,Spike_S373P,Spike_N969K,Spike_H655Y,N_R203K,Spike_V213G,Spike_G142D,Spike_A27S,Spike_Q954H,N_P13L,Spike_N501Y,Spike_P25del,N_R32del,NS3_T223I,Spike_T19I,M_Q19E,Spike_N440K,NSP4_T492I,M_D3N,Spike_N679K,Spike_N764K,NSP6_G107del,Spike_Y505H,Spike_D796Y,N_G204R,Spike_T478K,N_S413R,M_A63T,Spike_S371F,Spike_K417N,NSP13_R392C,Spike_F486V,Spike_…
hCoV-19/Algeria/95691/2021	EPI_ISL_15928146	2021-12-12	Africa / Algeria / Algiers	Human		National SARS-CoV-2 genomic and variants surveillance program	Male	48	Live		Original	Nasopharyngeal swab		B.1.617.2	GK	(N_G215C,Spike_T95I,N_D63G,Spike_D950N,N_R203M,NS7b_T40I,Spike_E156G,Spike_G142D,Spike_T478K,Spike_P681R,Spike_R158del,NSP16_R216H,NSP12_P323L,Spike_D614G,Spike_L452R,Spike_F157del,NSP4_T492I,Spike_T19R)
hCoV-19/Algeria/95675/2021	EPI_ISL_15928145	2021-12-12	Africa / Algeria / Algiers	Human		National SARS-CoV-2 genomic and variants surveillance program	Female	40	Live		Original	Nasopharyngeal swab		B.1.617.2 (consensus call)	GK	(Spike_T95I,N_D63G,Spike_D950N,N_R203M,NS7b_T40I,Spike_G142D,Spike_T478K,Spike_P681R,NSP12_P323L,Spike_D614G,Spike_L452R,NSP4_T492I,Spike_T19R)
hCoV-19/Algeria/92479/2021	EPI_ISL_15928143	2021-11-28	Africa / Algeria / Algiers	Human		National SARS-CoV-2 genomic and variants surveillance program	Male	63	Live		Original	Nasopharyngeal swab		B.1.617.2	GK	(NSP2_V594I,Spike_T95I,N_D63G,Spike_D950N,N_R203M,NS7b_T40I,Spike_E156G,Spike_G142D,NSP4_F326V,NSP4_N405D,Spike_T478K,Spike_P681R,Spike_R158del,NSP12_P323L,Spike_D614G,Spike_L452R,Spike_F157del,NSP4_T492I,NSP6_Q208R,Spike_T19R)
hCoV-19/Algeria/92470/2021	EPI_ISL_15928142	2021-11-28	Africa / Algeria / Algiers	Human		National SARS-CoV-2 genomic and variants surveillance program	Female	56	Live		Original	Nasopharyngeal swab		B.1.617.2	GK	(Spike_T95I,N_D63G,Spike_D950N,NS7b_T40I,NSP13_P77L,N_R203K,Spike_G142D,Spike_T478K,Spike_P681R,NSP12_P323L,Spike_D614G,Spike_L452R,NSP4_T492I,Spike_T19R)
hCoV-19/Algeria/89238/2021	EPI_ISL_15928140	2021-11-10	Africa / Algeria / Bouira	Human		National SARS-CoV-2 genomic and variants surveillance program	Male	64	Live		Original	Nasopharyngeal swab		B.1.617.2	GK	(Spike_T95I,N_D63G,Spike_D950N,N_R203M,NS7b_T40I,NSP13_P77L,Spike_G142D,Spike_T478K,Spike_P681R,NSP12_P323L,Spike_D614G,Spike_L452R,NSP4_T492I,Spike_T19R)
hCoV-19/Algeria/42539/2022	EPI_ISL_15946128	2022-11-13	Africa / Algeria / Algiers	Human		National SARS-CoV-2 genomic and variants surveillance program	Female	45	Live		Original	Nasopharyngeal swab		XBB.1	GRA	(NSP5_P132H,NSP12_G671S,NSP3_G489S,Spike_L24del,NSP4_T327I,Spike_S373P,Spike_N969K,Spike_H655Y,N_R203K,Spike_G142D,Spike_A27S,Spike_Q954H,N_P13L,Spike_N501Y,Spike_P25del,N_R32del,Spike_V213E,NS3_T223I,Spike_T19I,Spike_H146Q,M_Q19E,Spike_N440K,NSP4_T492I,Spike_N460K,Spike_N679K,Spike_N764K,E_T11A,NSP6_G107del,Spike_Y505H,Spike_D796Y,N_G204R,Spike_T478K,N_S413R,M_A63T,Spike_R346T,NSP2_G199E,Spike_S…
hCoV-19/Algeria/G37318-8849/2020	EPI_ISL_766863	2020-06-15	Africa / Algeria / Tipaza	Human			Female	82	unknown		Original			B.1.36	GH	(NSP6_T203I,N_S194L,NS3_Q57H,NSP12_P323L,Spike_D614G)
hCoV-19/Algeria/13777/2022	EPI_ISL_10752630	2022-02-05	Africa / Algeria / Bouira	Human			Male	72	unknown		Original	Oropharyngeal swab		BA.2	GRA	(NSP5_P132H,Spike_S371F,Spike_K417N,Spike_S373P,NSP6_S106del,Spike_T376A,Spike_N969K,Spike_H655Y,N_R203K,Spike_G142D,Spike_Q954H,Spike_G339D,N_P13L,Spike_R408S,N_R32del,NSP14_I42V,Spike_P681H,M_Q19E,NSP3_T24I,N_S33del,NSP4_T492I,Spike_S375F,Spike_D405N,NSP3_A1324T,Spike_N679K,Spike_N764K,NSP6_G107del,N_E31del,NSP15_T112I,NSP6_F108del,Spike_D796Y,N_G204R,M_A63T,NSP12_P323L,Spike_D614G)
hCoV-19/Algeria/6892/2023	EPI_ISL_18433575	2023-06-11	Africa / Algeria / Algiers	Human		National SARS-CoV-2 genomic and variants surveillance program	Female	unknown	Live		Original	Nasopharyngeal swab		Unassigned	GRA	(Spike_S371F,Spike_T51I,Spike_V445P,Spike_K417N,Spike_L368I,Spike_S373P,Spike_N969K,Spike_T376A,Spike_H655Y,Spike_G142D,Spike_F490S,Spike_F486P,Spike_Q954H,Spike_N501Y,Spike_R408S,Spike_V213E,Spike_G339H,Spike_T19I,Spike_P681H,Spike_V83A,Spike_H146Q,Spike_N440K,Spike_S375F,Spike_N460K,Spike_D405N,Spike_Q498R,Spike_G446S,Spike_Q183E,Spike_N679K,Spike_N764K,Spike_S477N,Spike_Y505H,Spike_D796Y,Spike…
hCoV-19/Algeria/98809/2021	EPI_ISL_15928153	2021-12-26	Africa / Algeria / Algiers	Human		National SARS-CoV-2 genomic and variants surveillance program	Male	36	Live		Original	Nasopharyngeal swab		B.1.617.2	GK	(NSP3_P968L,N_G215C,Spike_T95I,N_D63G,N_R203M,NSP13_S259L,Spike_G142D,NS3_T89I,N_H300Y,NS3_S26L,Spike_P681R,Spike_R158del,NSP3_A488S,Spike_F157del,NSP4_T492I,NSP14_A394V,Spike_T19R,NS3_I158M,N_D377Y,M_I82T,Spike_D950N,NS7b_T40I,NSP13_P77L,NSP3_I1541V,Spike_E156G,Spike_T478K,N_G34W,NSP12_P323L,Spike_D614G,NSP4_V167L,Spike_L452R,NSP6_Q208R)
hCoV-19/Algeria/98548/2021	EPI_ISL_15928152	2021-12-23	Africa / Algeria / Algiers	Human		National SARS-CoV-2 genomic and variants surveillance program	Female	59	Live		Original	Nasopharyngeal swab		B.1.617.2	GK	(N_G215C,Spike_T95I,N_D63G,N_R203M,NSP12_G671S,Spike_G142D,NS3_S26L,NSP13_A296S,Spike_P681R,NSP15_K307I,Spike_R158del,NSP3_P1228L,NS7a_V82A,NSP3_A488S,Spike_F157del,NSP4_T492I,Spike_T19R,NS7a_T120I,N_D377Y,M_I82T,Spike_D950N,NS7b_T40I,NSP13_P77L,Spike_E156G,NSP4_L18F,NSP3_P1469S,Spike_T478K,NSP6_T77A,NS3_Q213K,NSP12_P323L,Spike_D614G,NSP3_P153S,NSP4_V167L,Spike_L452R,NSP6_Q208R)
hCoV-19/Algeria/98368/2021	EPI_ISL_15928151	2021-12-23	Africa / Algeria / Algiers	Human		National SARS-CoV-2 genomic and variants surveillance program	Female	81	Live		Original	Nasopharyngeal swab		B.1.617.2	GK	(NSP13_S350L,N_G215C,Spike_T95I,N_D63G,N_R203M,NSP12_G671S,Spike_G142D,NS3_S26L,Spike_P681R,Spike_R158del,NSP3_P1228L,NS7a_V82A,NSP3_A488S,Spike_F157del,Spike_D253G,NSP4_T492I,NSP14_A394V,Spike_T19R,NS7a_T120I,NSP4_T173I,N_D377Y,NSP3_C55Y,M_I82T,NSP3_C1347Y,Spike_D950N,NS7b_T40I,NSP13_P77L,Spike_E156G,NSP3_P1469S,Spike_T478K,NSP6_T77A,NSP12_P323L,Spike_D614G,NSP4_V167L,Spike_L452R,NSP6_Q208R)
hCoV-19/Algeria/98337/2021	EPI_ISL_15928150	2021-12-23	Africa / Algeria / Algiers	Human		National SARS-CoV-2 genomic and variants surveillance program	Male	67	Live		Original	Nasopharyngeal swab		B.1.617.2	GK	(N_G215C,Spike_T95I,N_D63G,N_R203M,NSP3_G116S,NSP12_G671S,Spike_G142D,NS3_S26L,NSP3_A614T,NSP13_T351I,NSP3_A416V,Spike_P681R,Spike_R158del,NSP3_P1228L,NSP3_A488S,Spike_F157del,NSP4_T492I,NSP14_A394V,Spike_T19R,NSP3_A1526T,N_D377Y,M_I82T,Spike_D950N,NSP3_Q1125H,NS7b_T40I,NSP13_P77L,Spike_E156G,NSP3_P1469S,Spike_T478K,NSP6_T77A,NSP12_P323L,Spike_D614G,NSP2_Q275L,NSP4_V167L,Spike_L452R,NSP6_Q208R)
hCoV-19/Algeria/95707/2021	EPI_ISL_15928148	2021-12-12	Africa / Algeria / Algiers	Human		National SARS-CoV-2 genomic and variants surveillance program	Female	22	Live		Original	Nasopharyngeal swab		BA.4	GR	(Spike_S371F,NSP3_G489S,NSP13_R392C,Spike_K417N,Spike_S373P,Spike_T376A,Spike_F486V,Spike_H655Y,N_R203K,Spike_G339D,Spike_R408S,Spike_N501Y,NS3_T223I,NSP4_L264F,M_Q19E,NSP3_T24I,Spike_N440K,Spike_S375F,Spike_D405N,Spike_Q498R,Spike_S477N,Spike_Y505H,NSP15_T112I,Spike_E484A,N_G204R,Spike_T478K,E_T9I,M_A63T,NSP12_P323L,Spike_D614G,Spike_L452R)
hCoV-19/Algeria/68952/2021	EPI_ISL_15928122	2021-08-08	Africa / Algeria / Algiers	Human		National SARS-CoV-2 genomic and variants surveillance program	Male	93	Live		Original	Nasopharyngeal swab		B.1.617.2	GK	(N_G215C,Spike_T95I,N_D63G,N_R203M,NSP12_G671S,Spike_G142D,NSP8_A191V,Spike_P681R,Spike_R158del,NSP3_P1228L,NSP3_A488S,Spike_F157del,NSP4_T492I,NSP14_A394V,Spike_T19R,N_D377Y,M_I82T,Spike_D950N,NS7b_T40I,NSP13_P77L,Spike_E156G,NSP13_P504S,NSP3_P1469S,NSP6_T77A,NSP12_P323L,NSP4_I272L,NSP4_V167L,NSP6_Q208R)
hCoV-19/Algeria/89226/2021	EPI_ISL_15928139	2021-11-10	Africa / Algeria / Bouira	Human		National SARS-CoV-2 genomic and variants surveillance program	Male	51	Live		Original	Nasopharyngeal swab		B.1.617.2	GK	(N_G215C,Spike_T95I,N_D63G,N_R203M,NSP12_G671S,Spike_G142D,NS3_S26L,Spike_P681R,Spike_R158del,NSP3_P1228L,Spike_V1228L,NSP3_A488S,Spike_F157del,NSP4_T492I,NSP14_A394V,Spike_T19R,NSP5_T225I,N_D377Y,M_I82T,Spike_D950N,NS7b_T40I,NSP13_P77L,Spike_E156G,NSP3_P1469S,Spike_T478K,NSP6_T77A,NSP12_P323L,Spike_D614G,NSP4_V167L,Spike_L452R,NSP6_Q208R)
hCoV-19/Algeria/88187/2021	EPI_ISL_15928138	2021-11-04	Africa / Algeria / Algiers	Human		National SARS-CoV-2 genomic and variants surveillance program	Male	33	Live		Original	Nasopharyngeal swab		B.1.617.2	GK	(N_G215C,Spike_T95I,NS3_A23S,N_D63G,N_R203M,NSP12_G671S,Spike_G142D,NS3_L53F,NSP14_A308S,NS3_S26L,NSP15_D91G,Spike_P681R,Spike_R158del,NS3_V48F,NSP3_A488S,Spike_F157del,NSP4_T492I,NSP14_A394V,Spike_T19R,N_D377Y,M_I82T,NSP4_S137L,Spike_D950N,NS7b_T40I,NSP13_P77L,Spike_E156G,NS8_A51V,NSP2_T531A,Spike_T478K,NSP6_T77A,NSP12_P323L,Spike_D614G,NSP4_V167L,Spike_L452R,NSP6_Q208R)
hCoV-19/Algeria/88043/2021	EPI_ISL_15928137	2021-11-03	Africa / Algeria / Medea	Human		National SARS-CoV-2 genomic and variants surveillance program	Male	80	Live		Original	Nasopharyngeal swab		B.1.617.2	GK	(N_G215C,M_I82T,Spike_T95I,N_D63G,Spike_D950N,N_R203M,NS7b_T40I,NSP13_P77L,Spike_E156G,Spike_G142D,Spike_T478K,NS3_V112F,Spike_P681R,NS3_A110S,Spike_R158del,NSP12_P323L,Spike_D614G,Spike_L452R,Spike_F157del,NSP4_T492I,NSP6_Q208R,Spike_T19R)
hCoV-19/Algeria/87743/2021	EPI_ISL_15928134	2021-11-02	Africa / Algeria / Algiers	Human		National SARS-CoV-2 genomic and variants surveillance program	Male	38	Live		Original	Nasopharyngeal swab		B.1.617.2	GK	(N_G215C,Spike_T95I,N_D63G,N_R203M,Spike_G142D,NS3_S26L,NS3_D155Y,Spike_P681R,Spike_R158del,NS3_M125I,NSP16_P236S,NSP3_A488S,Spike_F157del,NSP4_T492I,NSP14_A394V,Spike_T19R,M_I82T,Spike_D950N,NS7b_T40I,NSP13_P77L,Spike_E156G,Spike_T478K,NS3_K75N,NSP12_P323L,NSP2_R4C,Spike_D614G,NSP4_V167L,Spike_L452R,NSP6_Q208R)
hCoV-19/Algeria/87396/2021	EPI_ISL_15928133	2021-10-31	Africa / Algeria / Blida	Human		National SARS-CoV-2 genomic and variants surveillance program	Male	27	Live		Original	Nasopharyngeal swab		B.1.617.2	GK	(N_D63G,Spike_D950N,N_R203M,NS7b_T40I,NSP13_P77L,Spike_G142D,Spike_E990D,Spike_T478K,Spike_P681R,NSP12_P323L,Spike_D614G,Spike_L452R,NSP4_T492I,Spike_T19R)
hCoV-19/Algeria/82854/2021	EPI_ISL_15928129	2021-10-06	Africa / Algeria / Algiers	Human		National SARS-CoV-2 genomic and variants surveillance program	Female	57	Live		Original	Nasopharyngeal swab		B.1.617.2	GK	(N_G215C,M_I82T,Spike_T95I,N_D63G,Spike_D950N,N_R203M,NS7b_T40I,NSP13_P77L,Spike_E156G,Spike_G142D,NSP15_T112I,Spike_T478K,Spike_P681R,Spike_R158del,NSP12_P323L,Spike_D614G,Spike_L452R,Spike_F157del,NSP4_T492I,NSP6_Q208R,NSP2_I58V,Spike_T19R)
hCoV-19/Algeria/78902/2021	EPI_ISL_15928125	2021-09-13	Africa / Algeria / Blida	Human		National SARS-CoV-2 genomic and variants surveillance program	Male	91	Live		Original	Nasopharyngeal swab		B.1.617.2	GK	(Spike_T95I,N_D63G,NSP1_M85del,N_R203M,Spike_G142D,Spike_P681R,NSP1_H83del,Spike_R158del,NSP1_G82del,Spike_F157del,NSP4_T492I,Spike_T19R,M_I82T,Spike_D950N,NS7b_T40I,NSP1_V86del,Spike_E156G,NSP1_V84del,Spike_T478K,NSP12_P323L,Spike_D614G,Spike_L452R,NSP6_Q208R)
hCoV-19/Algeria/74749/2021	EPI_ISL_15928124	2021-08-26	Africa / Algeria / Algiers	Human		National SARS-CoV-2 genomic and variants surveillance program	Male	1	Live		Original	Nasopharyngeal swab		B.1.617.2	GK	(N_G215C,Spike_T95I,N_D63G,N_R203M,NSP12_G671S,NSP3_V453I,Spike_G142D,NS3_S26L,Spike_P681R,Spike_R158del,NSP3_P1228L,NS7a_V82A,NSP3_A488S,Spike_F157del,NSP4_T492I,NSP14_A394V,Spike_T19R,NS7a_T120I,N_D377Y,M_I82T,Spike_D950N,NS7b_T40I,NSP13_P77L,Spike_E156G,NSP3_P1469S,Spike_T478K,NSP6_T77A,NSP12_P323L,Spike_D614G,NSP4_V167L,Spike_L452R,NSP6_Q208R)
hCoV-19/Algeria/70103/2021	EPI_ISL_15928123	2021-08-11	Africa / Algeria / Algiers	Human		National SARS-CoV-2 genomic and variants surveillance program	Female	47	Live		Original	Nasopharyngeal swab		B.1.617.2	GK	(N_G215C,Spike_T95I,N_D63G,N_R203M,NSP12_G671S,Spike_G142D,NSP3_K1693N,Spike_P681R,NSP3_P1228L,Spike_E156del,NSP3_A488S,Spike_F157del,NSP4_T492I,NSP14_A394V,Spike_T19R,N_D377Y,M_I82T,Spike_D950N,NS7b_T40I,NSP13_P77L,NSP3_P1469S,Spike_R158G,NSP12_Q822H,NSP3_P153L,NSP6_T77A,NSP12_P323L,NSP4_V167L,NSP6_Q208R)
hCoV-19/Algeria/68015/2021	EPI_ISL_15928120	2021-08-05	Africa / Algeria / Bouira	Human		National SARS-CoV-2 genomic and variants surveillance program	Female	93	Live		Original	Nasopharyngeal swab		B.1.617.2	GK	(N_G215C,Spike_T95I,N_D63G,N_R203M,NSP12_G671S,Spike_G142D,Spike_R21T,Spike_P681R,Spike_R158del,NSP3_P1228L,NSP3_A488S,Spike_F157del,NSP4_T492I,NSP14_A394V,Spike_T19R,N_D377Y,M_I82T,Spike_D950N,NS7b_T40I,NSP13_P77L,Spike_E156G,NSP3_P1469S,NSP6_T77A,NSP12_P323L,NSP4_V167L,NSP6_Q208R)
hCoV-19/Algeria/55544/2021	EPI_ISL_15928118	2021-07-10	Africa / Algeria / Algiers	Human		National SARS-CoV-2 genomic and variants surveillance program	Male	67	Live		Original	Nasopharyngeal swab		B.1.617.2	GK	(N_G215C,Spike_T95I,N_D63G,N_R203M,NSP12_G671S,Spike_G142D,Spike_P681R,Spike_R158del,NSP3_P1228L,NSP3_A488S,Spike_F157del,NSP4_T492I,NSP14_A394V,Spike_T19R,N_D377Y,M_I82T,Spike_D950N,NS7b_T40I,NSP13_P77L,Spike_E156G,NSP3_P1469S,NSP6_T77A,NSP12_P323L,NSP4_V167L)
hCoV-19/Algeria/55073/2021	EPI_ISL_15928116	2021-07-08	Africa / Algeria / Algiers	Human		National SARS-CoV-2 genomic and variants surveillance program	Female	70	Live		Original	Nasopharyngeal swab		B.1.617.2	GK	(NSP5_V18I,N_G215C,Spike_T95I,N_D63G,N_R203M,NSP12_G671S,NSP1_N178S,Spike_G142D,NSP3_A1262V,Spike_P681R,Spike_R158del,NSP3_P1228L,NSP3_A488S,Spike_F157del,NSP4_T492I,NSP14_A394V,Spike_T19R,N_D377Y,M_I82T,Spike_D950N,NS7b_T40I,NSP13_P77L,Spike_E156G,NSP3_P1469S,NSP6_T77A,NSP12_P323L,NSP4_V167L)
hCoV-19/Algeria/52494/2021	EPI_ISL_15928115	2021-07-01	Africa / Algeria / Algiers	Human		National SARS-CoV-2 genomic and variants surveillance program	Male	68	Live		Original	Nasopharyngeal swab		B.1.1.7	GRY	(Spike_H69del,NS8_Q27stop,NSP3_T183I,Spike_T716I,NS8_K68stop,NSP6_S106del,N_R203K,Spike_N501Y,NSP3_I1412T,NS8_R52I,Spike_P681H,Spike_Y144del,NSP9_L42F,NSP6_G107del,NSP3_A890D,NSP6_F108del,NS8_Y73C,N_G204P,Spike_V70del,NSP12_P323L,N_D3L,Spike_S982A,N_S235F)
hCoV-19/Algeria/20119/2021	EPI_ISL_15928113	2021-06-24	Africa / Algeria / Algiers	Human		National SARS-CoV-2 genomic and variants surveillance program	Female	38	Live		Original	Nasopharyngeal swab		B.1.1.7	GR	(NS8_Q27stop,NSP3_A890D,Spike_T716I,NS8_K68stop,N_R203K,NS8_Y73C,N_G204P,NSP3_I1412T,NS8_R52I,NSP12_P323L,Spike_P681H,Spike_Y144del,NS7a_L96F,Spike_S982A,N_S235F)
hCoV-19/Algeria/31794/2021	EPI_ISL_15928111	2021-04-25	Africa / Algeria / Algiers	Human		National SARS-CoV-2 genomic and variants surveillance program	Female	60	Live		Original	Nasopharyngeal swab		B.1.1.7	GR	(Spike_H69del,NS8_Q27stop,NSP3_T183I,NSP3_V473F,NSP3_A890D,Spike_T716I,N_R203K,NS3_G251S,NS8_Y73C,N_G204R,Spike_V70del,NSP3_D271G,NSP3_I1412T,NS8_R52I,NSP12_P323L,Spike_P681H,Spike_Y144del,N_D3L,Spike_S982A,N_S235F)
hCoV-19/Algeria/24037/2021	EPI_ISL_15928108	2021-03-25	Africa / Algeria / Algiers	Human		National SARS-CoV-2 genomic and variants surveillance program	Female	84	Live		Original	Nasopharyngeal swab		B.1.525	G	(Spike_H69del,N_E136D,NSP12_P323F,M_I82T,Spike_A67V,N_A12G,NSP3_T1189I,NSP6_G107del,NSP6_S106del,N_T205I,NSP6_F108del,Spike_Q52R,Spike_V70del,NSP12_D63G,Spike_Y144del,NS8_V114F,Spike_F888L,Spike_Q677H)
hCoV-19/Algeria/16697/2021	EPI_ISL_15928107	2021-02-24	Africa / Algeria / Algiers	Human		National SARS-CoV-2 genomic and variants surveillance program	Male	60	Live		Original	Nasopharyngeal swab		B.1.525	G	(NSP15_D128Y,Spike_H69del,NSP12_P323F,M_I82T,Spike_A67V,N_A12G,NSP3_T1189I,NSP6_G107del,NSP6_S106del,Spike_E484K,N_T205I,NSP6_F108del,Spike_Q52R,Spike_V70del,Spike_D614G,Spike_Y144del,Spike_F888L,Spike_Q677H)
hCoV-19/Algeria/5090/2023	EPI_ISL_18830732	2023-05-06	Africa / Algeria / Algiers	Human		National SARS-CoV-2 genomic and variants surveillance program	Female	26	Live		Original			XBB.1.5	GRA	(NSP5_P132H,NSP12_G671S,NSP3_G489S,Spike_L24del,NSP4_T327I,Spike_S373P,Spike_N969K,Spike_H655Y,N_R203K,Spike_G142D,Spike_A27S,NSP15_Q19H,Spike_Q954H,N_P13L,Spike_N501Y,Spike_P25del,N_R32del,Spike_V213E,NS3_T223I,Spike_T19I,Spike_H146Q,M_Q19E,Spike_N440K,NSP4_T492I,Spike_N460K,Spike_N679K,Spike_N764K,E_T11A,NSP6_G107del,Spike_Y505H,Spike_S71P,Spike_D796Y,N_G204R,Spike_T478K,N_S413R,M_A63T,Spike_R3…
hCoV-19/Algeria/3923/2023	EPI_ISL_18830730	2023-04-03	Africa / Algeria / Algiers	Human		National SARS-CoV-2 genomic and variants surveillance program	Male	1	Live		Original			XBB.1.9	GRA	(NSP5_P132H,NSP12_G671S,NSP3_G489S,Spike_L24del,NSP4_T327I,Spike_S373P,Spike_N969K,Spike_H655Y,N_R203K,Spike_G142D,Spike_A27S,Spike_Q954H,N_P13L,Spike_N501Y,Spike_P25del,N_R32del,Spike_V213E,NS3_T223I,Spike_T19I,Spike_H146Q,M_Q19E,Spike_N440K,NSP4_T492I,Spike_N460K,Spike_N679K,Spike_N764K,E_T11A,NSP6_G107del,Spike_Y505H,Spike_D796Y,N_G204R,Spike_T478K,N_S413R,M_A63T,Spike_R346T,Spike_S371F,Spike_…
hCoV-19/Algeria/4567/2023	EPI_ISL_18830728	2023-04-25	Africa / Algeria / Algiers	Human		National SARS-CoV-2 genomic and variants surveillance program	Male	unknown	Live		Original			FL.26	GRA	(NSP5_P132H,Spike_N185D,Spike_V3I,NSP12_G671S,NSP3_G489S,Spike_L24del,NSP4_T327I,Spike_S373P,Spike_N969K,Spike_H655Y,N_R203K,Spike_G142D,Spike_A27S,Spike_Q954H,N_P13L,Spike_N501Y,Spike_P25del,N_R32del,Spike_V213E,NS3_T223I,Spike_T19I,Spike_H146Q,M_Q19E,Spike_N440K,NSP4_T492I,Spike_N460K,Spike_N679K,Spike_N764K,E_T11A,NSP3_W1317L,NSP6_G107del,Spike_Y505H,Spike_D796Y,N_G204R,Spike_T478K,N_S413R,M_A…
hCoV-19/Algeria/4861/2023	EPI_ISL_18830726	2023-05-02	Africa / Algeria / Algiers	Human		National SARS-CoV-2 genomic and variants surveillance program	Male	unknown	Live		Original			XBB.1.5	GRA	(NSP5_P132H,NSP12_G671S,NSP3_G489S,Spike_L24del,NSP4_T327I,Spike_S373P,Spike_N969K,Spike_H655Y,N_R203K,Spike_G142D,Spike_A27S,Spike_Q954H,N_P13L,Spike_N501Y,Spike_P25del,N_R32del,Spike_V213E,NS3_T223I,Spike_T19I,M_Q19E,Spike_N440K,NSP4_T492I,Spike_N460K,NSP16_T35I,Spike_N679K,Spike_N764K,E_T11A,NSP6_G107del,Spike_Y505H,Spike_D796Y,N_G204R,Spike_T478K,N_S413R,M_A63T,Spike_R346T,Spike_S371F,Spike_V…
hCoV-19/Algeria/3205/2023	EPI_ISL_18830357	2023-03-15	Africa / Algeria / Algiers	Human		National SARS-CoV-2 genomic and variants surveillance program	Female	29	Live		Original			XBB.1.5.63	GRA	(NSP5_P132H,NSP12_G671S,NSP3_G489S,Spike_L24del,NSP4_T327I,Spike_S373P,Spike_N969K,Spike_H655Y,N_R203K,Spike_G142D,Spike_A27S,Spike_Q954H,N_P13L,Spike_N501Y,Spike_P25del,N_R32del,Spike_V213E,NS3_T223I,Spike_T19I,Spike_H146Q,M_Q19E,Spike_N440K,NSP4_T492I,Spike_N460K,Spike_N679K,Spike_N764K,E_T11A,NSP6_G107del,Spike_Y505H,NSP3_S1877N,Spike_D796Y,N_G204R,Spike_T478K,N_S413R,NSP14_A430S,M_A63T,Spike_…
hCoV-19/Algeria/28865/2023	EPI_ISL_18830354	2023-03-02	Africa / Algeria / Oran	Human		National SARS-CoV-2 genomic and variants surveillance program	Male	28	Live		Original			XBB.1.5.13	GRA	(NSP5_P132H,NSP12_G671S,NSP3_G489S,Spike_L24del,NSP4_T327I,Spike_S373P,Spike_N969K,Spike_H655Y,N_R203K,Spike_G142D,Spike_A27S,Spike_Q954H,N_P13L,Spike_N501Y,Spike_P25del,N_R32del,Spike_V213E,NS3_T223I,Spike_T19I,Spike_H146Q,M_Q19E,Spike_N440K,NSP4_T492I,Spike_N460K,Spike_N679K,Spike_N764K,E_T11A,NSP6_G107del,Spike_Y505H,Spike_D796Y,N_G204R,Spike_T478K,N_S413R,M_A63T,Spike_R346T,Spike_S371F,Spike_…
hCoV-19/Algeria/1789/2023	EPI_ISL_18830346	2023-02-13	Africa / Algeria / Tebessa	Human		National SARS-CoV-2 genomic and variants surveillance program	Female	25	Live		Original			XBB.1.5.63	GRA	(NSP5_P132H,NSP12_G671S,NSP3_G489S,Spike_L24del,NSP4_T327I,Spike_S373P,Spike_N969K,Spike_H655Y,N_R203K,Spike_G142D,Spike_A27S,Spike_Q954H,N_P13L,Spike_N501Y,Spike_P25del,N_R32del,Spike_V213E,NS3_T223I,Spike_T19I,M_Q19E,Spike_N440K,NSP4_T492I,Spike_N460K,Spike_N679K,Spike_N764K,E_T11A,NSP6_G107del,NSP12_T319I,Spike_Y505H,Spike_D796Y,N_G204R,Spike_T478K,N_S413R,M_A63T,Spike_R346T,Spike_S371F,Spike_…
hCoV-19/Algeria/1388/2022	EPI_ISL_15920755	2022-10-20	Africa / Algeria / Setif	Human		Same-patient sampling strategy	Male	48	Live		Original	Nasopharyngeal swab		BA.2	GR	(NSP5_P132H,NSP8_E155K,NSP13_R392C,NSP3_A1892V,NSP4_T327I,NSP3_S454R,Spike_S373P,NSP6_S106del,N_R203K,NSP2_G147S,NSP1_V38A,NSP3_T720I,NSP3_S1375F,N_R32del,NSP4_L438F,NS3_T223I,NSP14_I42V,NSP4_L264F,NSP6_R233C,Spike_Y144del,M_Q19E,NSP3_D271A,NSP3_M1441V,N_S33del,NSP4_T492I,NSP1_D33N,Spike_S477N,NSP3_A1736V,NSP6_G107del,N_E31del,NSP6_F108del,N_G204R,NSP3_R1653S,N_S413R,NSP12_I201V,M_A63T,NSP12_P323…
hCoV-19/Algeria/1409/2022	EPI_ISL_15920754	2022-10-05	Africa / Algeria / Setif	Human		Same-patient sampling strategy	Male	48	Live		Original	Nasopharyngeal swab		BA.2	GR	(NSP5_P132H,NSP13_R392C,NSP3_A1892V,NSP4_T327I,NSP3_S454R,Spike_S373P,NSP6_S106del,N_R203K,NSP2_G147S,NSP1_V38A,N_P13L,NSP3_T720I,NSP3_S1375F,N_R32del,NSP4_L438F,NS3_T223I,NSP14_I42V,NSP4_L264F,NSP6_R233C,Spike_Y144del,M_Q19E,NSP3_M1441V,NSP3_D271A,N_S33del,NSP4_T492I,NSP1_D33N,Spike_S477N,NSP3_A1736V,NSP6_G107del,N_E31del,NSP6_F108del,N_G204R,NSP3_R1653S,N_S413R,NSP12_I201V,M_A63T,NSP12_P323L,Sp…
hCoV-19/Algeria/1421/2022	EPI_ISL_15920753	2022-09-25	Africa / Algeria / Setif	Human		Same-patient sampling strategy	Male	48	Live		Original	Nasopharyngeal swab		BA.2	GR	(NSP5_P132H,NSP8_E155K,NSP13_R392C,NSP3_A1892V,NSP4_T327I,NSP3_S454R,Spike_S373P,NSP6_S106del,N_R203K,NSP2_G147S,NSP1_V38A,N_P13L,NSP3_T720I,NSP3_S1375F,N_R32del,NSP4_L438F,NS3_T223I,NSP14_I42V,NSP4_L264F,NSP6_R233C,M_Q19E,NSP3_M1441V,NSP3_D271A,N_S33del,NSP4_T492I,NSP1_D33N,Spike_S477N,NSP3_A1736V,NSP6_G107del,N_E31del,NSP6_F108del,Spike_H146del,N_G204R,NSP3_R1653S,N_S413R,NSP12_I201V,M_A63T,NSP…
hCoV-19/Algeria/3395/2022	EPI_ISL_15887367	2022-10-12	Africa / Algeria / Sidi Bel Abbes	Human			Male	71	Live		Original	Nasopharyngeal swab		BQ.1.1	GRA	(NSP5_P132H,Spike_H69del,NSP3_G489S,Spike_L24del,NSP4_T327I,Spike_S373P,Spike_N969K,Spike_H655Y,N_R203K,Spike_V213G,Spike_G142D,Spike_A27S,Spike_Q954H,N_P13L,Spike_N501Y,Spike_P25del,N_R32del,NS3_T223I,Spike_T19I,M_Q19E,Spike_N440K,NSP4_T492I,Spike_N460K,N_E136D,M_D3N,Spike_N679K,Spike_N764K,NSP6_G107del,Spike_Y505H,NSP13_N268S,Spike_D796Y,N_G204R,Spike_T478K,N_S413R,NSP6_L260F,M_A63T,NS8_Q72H,Sp…
hCoV-19/Algeria/2839/2022	EPI_ISL_15887366	2022-08-08	Africa / Algeria / Tlemcen	Human			Female	27	Live		Original	Nasopharyngeal swab		BA.5.2.16	GRA	(NSP5_P132H,Spike_H69del,NSP3_G489S,Spike_L24del,NSP4_T327I,Spike_S373P,Spike_N969K,Spike_H655Y,N_R203K,Spike_V213G,Spike_G142D,Spike_A27S,Spike_Q954H,N_P13L,Spike_N501Y,Spike_P25del,N_R32del,NS3_T223I,Spike_T19I,M_Q19E,Spike_N440K,NSP4_T492I,M_D3N,Spike_N679K,Spike_N764K,NSP6_G107del,Spike_Y505H,NSP6_A128V,Spike_D796Y,NS8_T11I,N_G204R,Spike_T478K,N_S413R,M_A63T,Spike_S371F,Spike_K417N,NSP13_R392…
hCoV-19/Algeria/950/2022	EPI_ISL_15887365	2022-10-04	Africa / Algeria / Sidi Bel Abbes	Human			Male	45	Live		Original	Nasopharyngeal swab		BQ.1.1	GRA	(NSP5_P132H,NSP3_G489S,Spike_S373P,Spike_N969K,Spike_H655Y,N_R203K,Spike_Q954H,N_P13L,Spike_N501Y,N_R32del,M_Q19E,Spike_N440K,Spike_N460K,N_E136D,M_D3N,Spike_N679K,NSP6_G107del,Spike_Y505H,NSP13_N268S,Spike_D796Y,N_G204R,Spike_T478K,N_S413R,NSP6_L260F,M_A63T,Spike_R346T,NSP2_Q376K,Spike_S371F,NSP13_R392C,Spike_K417N,Spike_F486V,Spike_T376A,NSP6_S106del,Spike_G339D,Spike_R408S,NSP14_I42V,NSP4_L264…
hCoV-19/Algeria/2832/2022	EPI_ISL_15887364	2022-08-04	Africa / Algeria / Tlemcen	Human			Male	71	Live		Original	Nasopharyngeal swab		BA.5.2	GRA	(NSP5_P132H,Spike_H69del,NSP3_G489S,Spike_L24del,NSP4_T327I,Spike_S373P,Spike_N969K,Spike_H655Y,N_R203K,Spike_V213G,Spike_G142D,Spike_A27S,Spike_Q954H,N_P13L,Spike_N501Y,Spike_P25del,N_R32del,NS3_T223I,Spike_T19I,M_Q19E,Spike_N440K,NSP4_T492I,M_D3N,Spike_N679K,Spike_N764K,NSP6_G107del,Spike_Y505H,Spike_D796Y,N_G204R,Spike_T478K,N_S413R,M_A63T,Spike_K417N,NSP13_R392C,Spike_F486V,Spike_T376A,NSP6_S…
hCoV-19/Algeria/2820/2022	EPI_ISL_15887363	2022-07-31	Africa / Algeria / Tlemcen	Human			Male	61	Live		Original	Nasopharyngeal swab		BE.1	GRA	(NSP5_P132H,Spike_H69del,NSP3_G489S,Spike_L24del,NSP4_T327I,Spike_S373P,Spike_N969K,Spike_H655Y,N_R203K,Spike_V213G,Spike_G142D,Spike_A27S,Spike_Q954H,N_P13L,Spike_N501Y,Spike_P25del,N_R32del,NS3_T223I,Spike_T19I,NS3_V48F,M_Q19E,Spike_N440K,NSP4_T492I,N_E136D,NSP3_N1329S,M_D3N,Spike_N679K,Spike_N764K,NSP2_E53G,NSP6_G107del,Spike_Y505H,NS3_L147I,Spike_D796Y,N_G204R,Spike_T478K,N_S413R,M_A63T,NSP3_…
hCoV-19/Algeria/698/2022	EPI_ISL_15887362	2022-08-08	Africa / Algeria / El Tarf	Human			Female	27	Live		Original	Nasopharyngeal swab		BA.5.2.20	GRA	(NSP5_P132H,Spike_H69del,NSP3_G489S,Spike_L24del,NSP4_T327I,Spike_S373P,Spike_N969K,Spike_H655Y,N_R203K,Spike_V213G,Spike_G142D,Spike_A27S,Spike_Q954H,N_P13L,Spike_N501Y,Spike_P25del,N_R32del,NS3_T223I,Spike_T19I,M_Q19E,Spike_N440K,NSP4_T492I,M_D3N,Spike_N679K,Spike_N764K,NSP6_G107del,Spike_Y505H,NSP2_L217F,Spike_K147N,Spike_D796Y,N_G204R,Spike_T478K,N_S413R,M_A63T,Spike_K417N,NSP13_R392C,Spike_F…
hCoV-19/Algeria/692/2022	EPI_ISL_15887361	2022-07-03	Africa / Algeria / El Tarf	Human			Female	30	Live		Original	Nasopharyngeal swab		BA.4	GRA	(NSP5_P132H,Spike_H69del,Spike_N658S,NSP3_G489S,Spike_L24del,NSP4_T327I,Spike_S373P,Spike_N969K,Spike_H655Y,N_R203K,Spike_V213G,Spike_G142D,NS8_A15del,Spike_A27S,Spike_Q954H,N_P13L,NS8_I10del,Spike_N501Y,Spike_P25del,N_R32del,NS3_T223I,Spike_T19I,NS8_S21del,M_Q19E,Spike_N440K,NSP4_T492I,NS8_T11del,NS8_E19del,Spike_N679K,Spike_N764K,NSP2_V447I,NSP6_G107del,Spike_Y505H,Spike_D796Y,N_G204R,Spike_T47…
hCoV-19/Algeria/685/2022	EPI_ISL_15887360	2022-08-01	Africa / Algeria / El Tarf	Human			Female	75	Live		Original	Nasopharyngeal swab		BA.5.2.44	GRA	(NSP5_P132H,Spike_H69del,NSP3_G489S,Spike_L24del,NSP4_T327I,Spike_S373P,Spike_N969K,Spike_H655Y,N_R203K,Spike_V213G,Spike_G142D,Spike_A27S,Spike_Q954H,N_P13L,Spike_N501Y,Spike_P25del,N_R32del,NS3_T223I,Spike_T19I,M_Q19E,Spike_N440K,NSP4_T492I,NSP3_L1746F,M_D3N,Spike_N679K,Spike_N764K,NSP6_G107del,Spike_Y505H,NS8_S67F,Spike_D796Y,N_G204R,Spike_T478K,N_S413R,M_A63T,Spike_S371F,Spike_K417N,NSP13_R39…
hCoV-19/Algeria/683/2022	EPI_ISL_15887359	2022-07-31	Africa / Algeria / El Tarf	Human			Female	34	Live		Original	Nasopharyngeal swab		BA.5.2.20	GRA	(NSP5_P132H,Spike_H69del,NSP3_G489S,Spike_L24del,NSP4_T327I,Spike_S373P,Spike_H655Y,N_R203K,Spike_V213G,Spike_G142D,Spike_A27S,N_P13L,Spike_N501Y,Spike_P25del,N_R32del,NS3_T223I,M_Q19E,Spike_N440K,NSP4_T492I,M_D3N,Spike_N679K,NSP6_G107del,Spike_Y505H,Spike_K147N,N_G204R,Spike_T478K,N_S413R,M_A63T,Spike_K417N,NSP13_R392C,Spike_F486V,Spike_T376A,NSP6_S106del,NSP13_T127N,Spike_G339D,Spike_R408S,NSP1…
hCoV-19/Algeria/68099/2021	EPI_ISL_15928121	2021-08-05	Africa / Algeria / Bouira	Human		National SARS-CoV-2 genomic and variants surveillance program	Male	89	Live		Original	Nasopharyngeal swab		B.1.617.2	GK	(N_G215C,Spike_T95I,N_D63G,N_R203M,NSP12_G671S,Spike_G142D,NSP7_T45I,Spike_P681R,Spike_R158del,NSP3_P1228L,NSP3_A488S,Spike_F157del,NSP4_T492I,NSP14_A394V,Spike_T19R,N_D377Y,M_I82T,Spike_D950N,NS7b_T40I,NSP13_P77L,Spike_E156G,NSP3_P1469S,NSP6_T77A,NSP12_P323L,NSP4_V167L,NSP6_Q208R)
hCoV-19/Algeria/57718/2021	EPI_ISL_15928119	2021-07-13	Africa / Algeria / Bouira	Human		National SARS-CoV-2 genomic and variants surveillance program	Female	87	Live		Original	Nasopharyngeal swab		B.1.617.2	GK	(N_G215C,M_I82T,Spike_T95I,N_D63G,Spike_D950N,N_R203M,NS7b_T40I,NSP12_G671S,NSP13_P77L,Spike_G142D,N_P46S,Spike_R158G,NSP13_I151V,Spike_P681R,Spike_E156del,NSP12_P323L,Spike_F157del,NSP4_T492I,NSP6_Q208R,Spike_T19R)
hCoV-19/Algeria/55474/2021	EPI_ISL_15928117	2021-07-08	Africa / Algeria / Algiers	Human		National SARS-CoV-2 genomic and variants surveillance program	Male	43	Live		Original	Nasopharyngeal swab		B.1.617.2	GK	(N_G215C,Spike_T95I,N_D63G,N_R203M,NSP12_G671S,NSP3_V453I,Spike_G142D,NS3_S26L,Spike_P681R,Spike_R158del,NSP3_P1228L,NS7a_V82A,NSP3_A488S,Spike_F157del,NSP4_T492I,NSP14_A394V,Spike_T19R,N_D377Y,M_I82T,Spike_D950N,NS7b_T40I,NSP13_P77L,Spike_E156G,NSP3_P1469S,Spike_T478K,NSP6_T77A,NSP12_P323L,Spike_D614G,NSP4_V167L,Spike_L452R,NSP6_Q208R)
hCoV-19/Algeria/50699/2021	EPI_ISL_15928114	2021-06-27	Africa / Algeria / Algiers	Human		National SARS-CoV-2 genomic and variants surveillance program	Female	60	Live		Original	Nasopharyngeal swab		B.1.1.7	GRY	(Spike_H69del,NS8_Q27stop,NSP3_T183I,NSP3_A890D,NSP6_G107del,Spike_T716I,NS8_K68stop,NSP6_S106del,N_R203K,NSP6_F108del,NS8_Y73C,N_G204P,Spike_V70del,Spike_N501Y,NSP3_I1412T,NS8_R52I,NSP12_P323L,Spike_P681H,Spike_Y144del,N_D3L,Spike_S982A,N_S235F)
hCoV-19/Algeria/49895/2021	EPI_ISL_15928112	2021-06-24	Africa / Algeria / Algiers	Human		National SARS-CoV-2 genomic and variants surveillance program	Female	43	Live		Original	Nasopharyngeal swab		B.1.617.2	GK	(NSP10_L138F,N_G215C,Spike_T95I,N_D63G,N_R203M,NSP12_G671S,Spike_G142D,NS3_S26L,Spike_P681R,Spike_R158del,NSP3_P1228L,NSP3_A488S,Spike_F157del,NSP4_T492I,NSP14_A394V,Spike_T19R,N_D377Y,M_I82T,Spike_D950N,NS7b_T40I,NSP13_P77L,Spike_E156G,NSP3_P1469S,Spike_T478K,NSP6_T77A,NSP12_P323L,Spike_D614G,Spike_V1104L,NSP4_V167L,Spike_L452R)
hCoV-19/Algeria/31004/2021	EPI_ISL_15928110	2021-04-21	Africa / Algeria / Algiers	Human		National SARS-CoV-2 genomic and variants surveillance program	Female	48	Live		Original	Nasopharyngeal swab		B.1.1.7	GR	(Spike_H69del,NS8_Q27stop,NSP3_T183I,NSP14_P443S,Spike_T716I,NS8_K68stop,NSP6_S106del,N_R203K,NSP3_I1412T,NS8_R52I,Spike_P681H,Spike_Y144del,NSP12_P227L,NSP6_G107del,NSP3_A890D,NSP6_F108del,NS8_Y73C,NSP3_M1441I,N_G204R,Spike_V70del,NSP12_P323L,N_D3L,Spike_S982A,N_S235F)
hCoV-19/Algeria/29996/2021	EPI_ISL_15928109	2021-04-18	Africa / Algeria / Medea	Human		National SARS-CoV-2 genomic and variants surveillance program	Female	46	Live		Original	Nasopharyngeal swab		B.1.525	G	(Spike_H69del,NSP12_P323F,M_I82T,Spike_A67V,N_A12G,NSP3_T1189I,NSP4_M324I,NSP6_G107del,NS3_E19G,NSP6_S106del,N_T205I,NSP6_F108del,NSP3_T237I,Spike_D215Y,N_S413R,Spike_V70del,Spike_Y144del,NS8_V114F,Spike_F888L,Spike_Q677H,NSP4_S209F)
hCoV-19/Algeria/13447-47FR/2021	EPI_ISL_1093428	2021-02-11	Africa / Algeria / Algiers	Human			Female	43	Live		Original	Nasopharyngeal swab	Health worker	Unassigned	G	(Spike_A570D,Spike_D614G)
hCoV-19/Algeria/681/2022	EPI_ISL_15887358	2022-07-31	Africa / Algeria / El Tarf	Human			Female	34	Live		Original	Nasopharyngeal swab		BA.5.1	GRA	(NSP5_P132H,Spike_H69del,NSP3_G489S,Spike_L24del,NSP4_T327I,Spike_S373P,Spike_N969K,Spike_H655Y,N_R203K,Spike_V213G,Spike_G142D,Spike_A27S,Spike_Q954H,N_P13L,Spike_N501Y,Spike_P25del,N_R32del,NS3_T223I,Spike_T19I,M_Q19E,Spike_N440K,NS8_P36S,NSP4_T492I,M_D3N,Spike_N679K,Spike_N764K,NSP6_G107del,Spike_Y505H,Spike_D796Y,N_G204R,Spike_T478K,N_S413R,NSP9_T21I,M_A63T,NSP3_D361G,Spike_K417N,NSP13_R392C,…
hCoV-19/Algeria/664/2022	EPI_ISL_15887357	2022-07-25	Africa / Algeria / El Tarf	Human			Male	29	Live		Original	Nasopharyngeal swab		BA.5.2.20	GRA	(NSP5_P132H,Spike_H69del,NSP3_G489S,Spike_L24del,NSP4_T327I,Spike_S373P,Spike_N969K,Spike_H655Y,N_R203K,Spike_V213G,Spike_G142D,Spike_A27S,Spike_Q954H,N_P13L,Spike_N501Y,Spike_P25del,N_R32del,NS3_T223I,Spike_T19I,M_Q19E,Spike_N440K,NSP4_T492I,M_D3N,Spike_N679K,Spike_N764K,NSP6_G107del,Spike_Y505H,Spike_D796Y,N_G204R,Spike_T478K,N_S413R,NSP12_L172S,M_A63T,Spike_S371F,Spike_K417N,NSP13_R392C,Spike_…
hCoV-19/Algeria/653/2022	EPI_ISL_15887356	2022-07-20	Africa / Algeria / El Tarf	Human			Female	58	Live		Original	Nasopharyngeal swab		BA.5.2	GRA	(NSP5_P132H,Spike_H69del,NSP3_G489S,Spike_L24del,NSP4_T327I,Spike_S373P,Spike_N969K,Spike_H655Y,N_R203K,Spike_V213G,Spike_G142D,Spike_A27S,NSP5_D155G,Spike_Q954H,N_P13L,Spike_N501Y,Spike_P25del,N_R32del,NS3_T223I,Spike_T19I,M_Q19E,Spike_N440K,NSP4_T492I,M_D3N,Spike_N679K,Spike_N764K,NSP6_G107del,Spike_Y505H,Spike_D796Y,N_G204R,Spike_T478K,N_S413R,M_A63T,Spike_S371F,NSP12_N414S,Spike_K417N,NSP13_R…
hCoV-19/Algeria/639/2022	EPI_ISL_15887355	2022-07-17	Africa / Algeria / El Tarf	Human			Female	41	Live		Original	Nasopharyngeal swab		BA.5.5	GRA	(NSP5_P132H,Spike_H69del,NSP3_G489S,Spike_L24del,NSP4_T327I,Spike_S373P,Spike_N969K,Spike_H655Y,N_R203K,Spike_V213G,Spike_G142D,Spike_A27S,Spike_Q954H,N_P13L,Spike_N501Y,Spike_P25del,NS8_V62L,N_R32del,NS3_T223I,Spike_T19I,M_Q19E,Spike_N440K,NSP4_T492I,M_D3N,Spike_N679K,Spike_N764K,NSP6_G107del,Spike_Y505H,Spike_D796Y,N_G204R,Spike_T478K,N_S413R,NSP12_T246I,M_A63T,NSP3_P153S,Spike_T76I,Spike_S371F…
hCoV-19/Algeria/634/2022	EPI_ISL_15887354	2022-07-14	Africa / Algeria / El Tarf	Human			Male	40	Live		Original	Nasopharyngeal swab		BA.5.2	GRA	(NSP5_P132H,Spike_H69del,NSP3_G489S,Spike_L24del,NSP4_T327I,Spike_S373P,Spike_N969K,Spike_H655Y,N_R203K,Spike_V213G,Spike_G142D,Spike_A27S,Spike_Q954H,N_P13L,Spike_N501Y,Spike_P25del,N_R32del,NS3_T223I,Spike_T19I,M_Q19E,Spike_N440K,NSP4_T492I,M_D3N,Spike_N679K,Spike_N764K,NSP6_G107del,Spike_Y505H,Spike_D796Y,N_G204R,Spike_T478K,N_S413R,M_A63T,Spike_S371F,NSP3_A690V,Spike_K417N,NSP13_R392C,Spike_F…
hCoV-19/Algeria/633/2022	EPI_ISL_15887353	2022-07-13	Africa / Algeria / El Tarf	Human			Male	51	Live		Original	Nasopharyngeal swab		BA.5.2.44	GRA	(NSP5_P132H,Spike_H69del,NSP3_G489S,Spike_L24del,NSP4_T327I,Spike_S373P,Spike_H655Y,N_R203K,Spike_V213G,Spike_G142D,Spike_A27S,N_P13L,Spike_N501Y,Spike_P25del,N_R32del,NS3_T223I,M_Q19E,Spike_N440K,NSP4_T492I,NSP3_L1746F,M_D3N,Spike_N679K,NSP6_G107del,Spike_Y505H,N_G204R,Spike_T478K,N_S413R,M_A63T,Spike_S371F,Spike_K417N,NSP13_R392C,Spike_F486V,Spike_T376A,NSP6_S106del,NSP13_T127N,Spike_G339D,Spik…
hCoV-19/Algeria/603/2022	EPI_ISL_15887352	2022-06-26	Africa / Algeria / Annaba	Human			Female	75	Live		Original	Nasopharyngeal swab		BA.5.2.1	GRA	(NSP5_P132H,Spike_H69del,NSP3_G489S,Spike_L24del,NSP4_T327I,Spike_S373P,Spike_N969K,Spike_H655Y,N_R203K,Spike_V213G,Spike_G142D,Spike_A27S,Spike_Q954H,Spike_N501Y,Spike_P25del,N_R32del,NS3_T223I,Spike_T19I,M_Q19E,Spike_N440K,NSP4_T492I,M_D3N,Spike_N679K,Spike_N764K,NSP6_G107del,Spike_Y505H,Spike_D796Y,N_G204R,Spike_T478K,N_S413R,M_A63T,Spike_S371F,Spike_K417N,NSP13_R392C,Spike_F486V,Spike_T376A,N…
hCoV-19/Algeria/42133/2022	EPI_ISL_15887351	2022-11-07	Africa / Algeria / Blida	Human			Male	90	Live		Original	Nasopharyngeal swab		BQ.1.1	GRA	(NSP5_P132H,Spike_H69del,NSP3_G489S,Spike_L24del,NSP4_T327I,NSP3_P1228S,Spike_S373P,Spike_N969K,Spike_H655Y,N_R203K,Spike_V213G,Spike_G142D,Spike_A27S,Spike_Q954H,N_P13L,Spike_N501Y,Spike_P25del,N_R32del,NS3_T223I,Spike_T19I,M_Q19E,NSP2_A360V,Spike_N440K,NSP4_T492I,Spike_N460K,N_E136D,M_D3N,Spike_N679K,Spike_N764K,NSP6_G107del,Spike_Y505H,NSP13_N268S,Spike_D796Y,N_G204R,Spike_T478K,N_S413R,NSP6_L…
hCoV-19/Algeria/42132/2022	EPI_ISL_15887350	2022-11-07	Africa / Algeria / Blida	Human			Female	78	Live		Original	Nasopharyngeal swab		BQ.1.5	GRA	(NSP5_P132H,Spike_H69del,NSP3_G489S,Spike_L24del,NSP4_T327I,Spike_S373P,Spike_N969K,Spike_H655Y,N_R203K,Spike_V213G,Spike_G142D,Spike_A27S,Spike_Q954H,N_P13L,Spike_N501Y,Spike_P25del,N_R32del,NS3_T223I,NSP13_T153I,Spike_T19I,M_Q19E,Spike_N440K,NSP4_T492I,Spike_N460K,NS7b_L32F,N_E136D,M_D3N,Spike_N679K,Spike_N764K,NSP6_G107del,Spike_Y505H,Spike_D796Y,N_G204R,Spike_T478K,N_S413R,NSP6_L260F,M_A63T,N…
hCoV-19/Algeria/41915/2022	EPI_ISL_15887349	2022-11-03	Africa / Algeria / Algiers	Human			Male	77	Live		Original	Nasopharyngeal swab		BE.1	GRA	(NSP5_P132H,Spike_H69del,NSP3_G489S,Spike_L24del,NSP4_T327I,Spike_S373P,Spike_N969K,Spike_H655Y,N_R203K,Spike_V213G,Spike_G142D,Spike_A27S,Spike_Q954H,N_P13L,Spike_N501Y,Spike_P25del,N_R32del,NS3_T223I,Spike_T19I,M_Q19E,Spike_N440K,NSP4_T492I,N_E136D,M_D3N,Spike_N679K,Spike_N764K,NSP14_A119V,NSP6_G107del,Spike_Y505H,Spike_D796Y,N_G204R,Spike_T478K,N_S413R,M_A63T,NSP2_Q376K,NSP3_I184V,Spike_K417N,…
hCoV-19/Algeria/2041/2020	EPI_ISL_15928046	2020-03-19	Africa / Algeria / Blida	Human		National SARS-CoV-2 genomic and variants surveillance program	Female	43	Live		Original	Nasopharyngeal swab		B.1.597	GH	(NSP12_M629I,N_S186Y,NS3_Q57H,NSP2_T85I,NSP12_P323L,Spike_D614G)
hCoV-19/Algeria/727/2022	EPI_ISL_15790700	2022-08-18	Africa / Algeria / El Tarf	Human		National SARS-CoV-2 genomic and variants surveillance program	Female	41	Live		Original	Nasopharyngeal swab		BA.2.38	GRA	(NSP3_S721N,NSP5_P132H,Spike_L24del,NSP4_T327I,Spike_S373P,Spike_Q493R,Spike_N969K,Spike_H655Y,N_R203K,Spike_V213G,Spike_G142D,Spike_A27S,Spike_Q954H,N_P13L,Spike_N501Y,Spike_P25del,N_R32del,NS3_T223I,Spike_T19I,M_Q19E,Spike_N440K,NSP4_T492I,Spike_N679K,Spike_N764K,NSP6_G107del,Spike_Y505H,Spike_D796Y,N_G204R,Spike_T478K,N_S413R,M_A63T,Spike_S371F,NSP4_T73I,NSP13_R392C,NSP1_A131V,Spike_T376A,NSP6…
hCoV-19/Algeria/710/2022	EPI_ISL_15790699	2022-08-10	Africa / Algeria / El Tarf	Human		National SARS-CoV-2 genomic and variants surveillance program	Female	72	Live		Original	Nasopharyngeal swab		BA.5.2.20	GRA	(NSP5_P132H,Spike_H69del,NSP3_G489S,Spike_L24del,NSP4_T327I,Spike_S373P,Spike_N969K,Spike_H655Y,N_R203K,Spike_V213G,Spike_G142D,Spike_A27S,Spike_Q954H,N_P13L,Spike_N501Y,Spike_P25del,N_R32del,NS3_T223I,Spike_T19I,M_Q19E,Spike_N440K,NSP4_T492I,M_D3N,Spike_N679K,Spike_N764K,NSP6_G107del,Spike_Y505H,Spike_K147N,Spike_D796Y,N_G204R,Spike_T478K,N_S413R,M_A63T,Spike_S371F,Spike_K417N,NSP13_R392C,Spike_…
hCoV-19/Algeria/709/2022	EPI_ISL_15790698	2022-08-10	Africa / Algeria / El Tarf	Human		National SARS-CoV-2 genomic and variants surveillance program	Male	41	Live		Original	Nasopharyngeal swab		BA.5.1	GRA	(NSP5_P132H,Spike_H69del,Spike_L24del,NSP4_T327I,Spike_S373P,Spike_N969K,Spike_H655Y,N_R203K,Spike_V213G,Spike_G142D,Spike_A27S,Spike_Q954H,N_P13L,Spike_N501Y,Spike_P25del,N_R32del,NS3_T223I,Spike_T19I,M_Q19E,Spike_N440K,NSP4_T492I,NSP1_A138T,M_D3N,Spike_N679K,Spike_N764K,NSP6_G107del,Spike_Y505H,Spike_D796Y,N_G204R,Spike_T478K,N_S413R,M_A63T,Spike_S371F,Spike_K417N,NSP13_R392C,Spike_F486V,Spike_…
hCoV-19/Algeria/706/2022	EPI_ISL_15790697	2022-08-10	Africa / Algeria / El Tarf	Human		National SARS-CoV-2 genomic and variants surveillance program	Female	40	Live		Original	Nasopharyngeal swab		BA.5.2	GRA	(NSP5_P132H,Spike_H69del,NSP3_G489S,Spike_L24del,NSP4_T327I,Spike_S373P,Spike_N969K,Spike_H655Y,N_R203K,Spike_V213G,Spike_G142D,Spike_A27S,Spike_Q954H,N_P13L,Spike_N501Y,Spike_P25del,N_R32del,NS3_T223I,Spike_T19I,M_Q19E,Spike_N440K,NSP4_T492I,M_D3N,Spike_N679K,Spike_N764K,NSP6_G107del,Spike_Y505H,Spike_D796Y,N_G204R,Spike_T478K,N_S413R,M_A63T,Spike_S371F,Spike_K417N,NSP13_R392C,Spike_F486V,Spike_…
hCoV-19/Algeria/704/2022	EPI_ISL_15790696	2022-08-08	Africa / Algeria / El Tarf	Human		National SARS-CoV-2 genomic and variants surveillance program	Female	30	Live		Original	Nasopharyngeal swab		BA.5.2.44	GRA	(NSP5_P132H,Spike_H69del,Spike_L24del,Spike_S373P,Spike_H655Y,N_R203K,Spike_V213G,Spike_G142D,Spike_A27S,N_P13L,Spike_N501Y,Spike_P25del,N_R32del,NS3_T223I,M_Q19E,Spike_N440K,NSP3_L1746F,M_D3N,Spike_N679K,Spike_N764K,NSP6_G107del,Spike_Y505H,Spike_D796Y,N_G204R,Spike_T478K,N_S413R,M_A63T,Spike_S371F,Spike_K417N,NSP13_R392C,Spike_F486V,Spike_T376A,NSP6_S106del,Spike_G339D,NSP13_T127N,Spike_R408S,N…
hCoV-19/Algeria/41062/2022	EPI_ISL_15790695	2022-10-24	Africa / Algeria / Algiers	Human		National SARS-CoV-2 genomic and variants surveillance program	Female	76	Live		Original	Nasopharyngeal swab		BA.5.1	GRA	(NSP5_P132H,NSP3_S660F,Spike_H69del,Spike_L24del,NSP4_T327I,Spike_S373P,Spike_N969K,Spike_H655Y,Spike_R765L,N_R203K,Spike_V213G,Spike_G142D,Spike_A27S,Spike_Q954H,N_P13L,Spike_N501Y,Spike_P25del,N_R32del,NS3_T223I,Spike_T19I,M_Q19E,Spike_N440K,NSP4_T492I,M_D3N,Spike_N679K,Spike_N764K,NSP6_G107del,Spike_Y505H,Spike_D796Y,N_G204R,Spike_T478K,N_S413R,M_A63T,Spike_S371F,Spike_K417N,NSP13_R392C,NS8_V1…
hCoV-19/Algeria/40160/2022	EPI_ISL_15790694	2022-10-12	Africa / Algeria / Blida	Human		National SARS-CoV-2 genomic and variants surveillance program	Male	54	Live		Original	Nasopharyngeal swab		BQ.1.5	GRA	(NSP5_P132H,Spike_H69del,Spike_L24del,NSP4_T327I,Spike_S373P,Spike_N969K,Spike_H655Y,N_R203K,Spike_V213G,Spike_G142D,Spike_A27S,Spike_Q954H,N_P13L,Spike_N501Y,Spike_P25del,N_R32del,NS3_T223I,NSP13_T153I,Spike_T19I,M_Q19E,Spike_N440K,NSP4_T492I,Spike_N460K,N_E136D,M_D3N,Spike_N679K,Spike_N764K,NSP6_G107del,Spike_Y505H,Spike_D796Y,N_G204R,Spike_T478K,N_S413R,NSP6_L260F,M_A63T,NSP2_Q376K,Spike_S371F…
hCoV-19/Algeria/39710/2022	EPI_ISL_15790693	2022-10-08	Africa / Algeria / Algiers	Human		National SARS-CoV-2 genomic and variants surveillance program	Female	31	Live		Original	Nasopharyngeal swab		BQ.1.1	GRA	(NSP5_P132H,N_K373N,NSP3_G489S,Spike_S373P,Spike_H655Y,N_R203K,N_P13L,Spike_N501Y,N_R32del,NS3_T223I,M_Q19E,Spike_N440K,Spike_N460K,N_E136D,M_D3N,Spike_N679K,NSP6_G107del,Spike_Y505H,NSP13_N268S,N_G204R,Spike_T478K,N_S413R,NSP6_L260F,M_A63T,Spike_R346T,NSP2_Q376K,Spike_S371F,NSP13_R392C,Spike_K417N,Spike_F486V,Spike_T376A,NSP6_S106del,Spike_G339D,Spike_R408S,NSP14_I42V,Spike_P681H,NSP13_M233I,NSP…
hCoV-19/Algeria/39718/2022	EPI_ISL_15790692	2022-10-08	Africa / Algeria / Algiers	Human		National SARS-CoV-2 genomic and variants surveillance program	Male	57	Live		Original	Nasopharyngeal swab		BQ.1.1	GRA	(NSP5_P132H,Spike_H69del,NSP3_G489S,Spike_L24del,NSP4_T327I,Spike_S373P,Spike_N969K,Spike_H655Y,N_R203K,Spike_V213G,Spike_G142D,Spike_A27S,Spike_Q954H,N_P13L,Spike_N501Y,Spike_P25del,N_R32del,NS3_T223I,M_Q19E,NSP2_A360V,Spike_N440K,NSP4_T492I,Spike_N460K,N_E136D,M_D3N,Spike_N679K,Spike_N764K,NSP6_G107del,Spike_Y505H,NSP13_N268S,Spike_D796Y,N_G204R,Spike_T478K,N_S413R,NSP6_L260F,M_A63T,Spike_R346T…
hCoV-19/Algeria/39438/2022	EPI_ISL_15790691	2022-10-04	Africa / Algeria / Blida	Human		National SARS-CoV-2 genomic and variants surveillance program	Male	70	Live		Original	Nasopharyngeal swab		BA.5.2	GRA	(NSP5_P132H,Spike_H69del,NSP3_G489S,Spike_L24del,NSP4_T327I,Spike_S373P,Spike_N969K,Spike_H655Y,N_R203K,Spike_V213G,Spike_G142D,Spike_A27S,Spike_Q954H,N_P13L,Spike_N501Y,Spike_P25del,N_R32del,NS3_T223I,Spike_T19I,M_Q19E,NSP15_K12N,Spike_N440K,NSP4_T492I,M_D3N,Spike_N679K,Spike_N764K,NSP6_G107del,Spike_Y505H,Spike_D796Y,N_G204R,Spike_T478K,N_S413R,Spike_S371F,Spike_K417N,NSP13_R392C,Spike_F486V,Sp…
hCoV-19/Algeria/29016/2023	EPI_ISL_18090032	2023-05-06	Africa / Algeria / Algiers	Human		National SARS-CoV-2 genomic and variants surveillance program	unknown	unknown	Live		Original			FL.10	GRA	(NSP5_P132H,NSP12_G671S,NSP3_G489S,Spike_L24del,NSP4_T327I,Spike_S373P,Spike_N969K,Spike_H655Y,N_R203K,Spike_G142D,Spike_A27S,Spike_Q954H,N_P13L,Spike_P25del,N_R32del,Spike_V213E,NS3_T223I,Spike_T19I,Spike_H146Q,M_Q19E,Spike_N440K,NSP4_T492I,Spike_N460K,N_R195K,Spike_N679K,Spike_N764K,E_T11A,NSP6_G107del,Spike_D796Y,N_G204R,N_S413R,M_A63T,Spike_T478R,NSP14_V437I,Spike_R346T,N_A267T,Spike_S371F,Sp…
hCoV-19/Algeria/28952/2023	EPI_ISL_18090029	2023-04-16	Africa / Algeria / Oran	Human		National SARS-CoV-2 genomic and variants surveillance program	Male	32	Live		Original			XBB.1.9.1	GRA	(NSP5_P132H,NSP12_G671S,NSP3_G489S,Spike_L24del,NSP4_T327I,Spike_S373P,Spike_N969K,Spike_H655Y,N_R203K,Spike_G142D,Spike_A27S,Spike_Q954H,N_P13L,NSP2_P129S,Spike_N501Y,Spike_P25del,N_R32del,Spike_V213E,NS3_T223I,Spike_T19I,Spike_H146Q,M_Q19E,Spike_N440K,NSP4_T492I,Spike_N460K,Spike_N679K,Spike_N764K,E_T11A,NSP6_G107del,Spike_Y505H,Spike_D796Y,N_G204R,Spike_T478K,N_S413R,M_A63T,Spike_R346T,Spike_S…
hCoV-19/Algeria/5757/2023	EPI_ISL_18090027	2023-05-19	Africa / Algeria / Algiers	Human		National SARS-CoV-2 genomic and variants surveillance program	Female	28	Live		Original			FW.3	GRA	(NSP5_P132H,NSP12_G671S,NSP3_G489S,Spike_L24del,NSP4_T327I,Spike_S373P,Spike_N969K,Spike_H655Y,N_R203K,Spike_G142D,Spike_A27S,Spike_Q954H,N_P13L,Spike_N501Y,Spike_P25del,N_R32del,Spike_V213E,NS3_T223I,Spike_T19I,Spike_H146Q,M_Q19E,Spike_N440K,NSP4_T492I,Spike_N460K,Spike_N679K,Spike_N764K,E_T11A,NSP6_G107del,Spike_Y505H,Spike_D796Y,N_G204R,Spike_T478K,N_S413R,M_A63T,Spike_R346T,Spike_S371F,NSP1_M…
hCoV-19/Algeria/3659/2023	EPI_ISL_18090025	2023-03-29	Africa / Algeria / Algiers	Human		National SARS-CoV-2 genomic and variants surveillance program	Female	83	Live		Original			FL.26	GRA	(NSP5_P132H,NSP12_G671S,NSP3_G489S,Spike_L24del,NSP4_T327I,Spike_S373P,Spike_N969K,Spike_H655Y,N_R203K,Spike_G142D,NSP2_I387T,Spike_A27S,Spike_Q954H,N_P13L,Spike_N501Y,Spike_P25del,N_R32del,Spike_V213E,NS3_T223I,Spike_T19I,Spike_H146Q,M_Q19E,Spike_N440K,NSP4_T492I,Spike_N460K,Spike_N679K,Spike_N764K,E_T11A,NSP3_W1317L,NSP6_G107del,Spike_Y505H,Spike_D796Y,N_G204R,Spike_T478K,N_S413R,M_A63T,Spike_R…
hCoV-19/Algeria/3484/2023	EPI_ISL_18090021	2023-03-23	Africa / Algeria / Algiers	Human		National SARS-CoV-2 genomic and variants surveillance program	Male	55	Live		Original			XBB.1	GRA	(NSP12_G671S,NSP3_G489S,Spike_L24del,NSP4_T327I,Spike_S373P,Spike_N969K,Spike_H655Y,Spike_G142D,Spike_A27S,Spike_Q954H,N_P13L,Spike_P25del,Spike_V213E,NS3_T223I,Spike_T19I,Spike_H146Q,M_Q19E,Spike_N440K,NSP4_T492I,Spike_N460K,NSP2_C475R,Spike_N679K,Spike_N764K,E_T11A,NSP6_G107del,Spike_D796Y,Spike_T478K,N_S413R,M_A63T,NSP14_G44C,Spike_S371F,Spike_V445P,NSP13_R392C,NSP14_G481S,Spike_K417N,Spike_L3…
hCoV-19/Algeria/3866/2023	EPI_ISL_17986364	2023-04-04	Africa / Algeria / Algiers	Human		National SARS-CoV-2 genomic and variants surveillance program	Male	unknown	Live		Original			FL.4	GRA	(NSP5_P132H,NSP12_G671S,NSP3_G489S,Spike_L24del,NSP4_T327I,Spike_S373P,Spike_N969K,Spike_H655Y,N_R203K,Spike_G142D,Spike_A27S,Spike_Q954H,N_P13L,Spike_N501Y,Spike_P25del,N_R32del,Spike_V213E,NS3_T223I,Spike_T19I,Spike_H146Q,M_Q19E,Spike_N440K,NSP4_T492I,Spike_N460K,Spike_N679K,Spike_N764K,E_T11A,NSP6_G107del,Spike_Y505H,Spike_D796Y,N_G204R,Spike_T478K,N_S413R,M_A63T,Spike_R346T,Spike_S371F,Spike_…
hCoV-19/Algeria/3863/2023	EPI_ISL_17986363	2023-04-01	Africa / Algeria / Algiers	Human		National SARS-CoV-2 genomic and variants surveillance program	Female	80	Live		Original			XBB.1.9.1	GRA	(NSP5_P132H,NSP12_G671S,NSP3_G489S,Spike_L24del,NSP4_T327I,Spike_S373P,Spike_N969K,Spike_H655Y,N_R203K,Spike_G142D,Spike_A27S,Spike_Q954H,N_P13L,Spike_N501Y,Spike_P25del,N_R32del,Spike_V213E,NS3_T223I,Spike_T19I,Spike_H146Q,M_Q19E,Spike_N440K,NSP4_T492I,Spike_N460K,NSP15_D282N,Spike_N679K,Spike_N764K,E_T11A,NSP6_G107del,Spike_Y505H,Spike_D796Y,N_G204R,Spike_T478K,N_S413R,M_A63T,Spike_R346T,Spike_…
hCoV-19/Algeria/5076/2023	EPI_ISL_17986360	2023-05-03	Africa / Algeria / Blida	Human		National SARS-CoV-2 genomic and variants surveillance program	Male	57	Live		Original			XBB.1.9.1	GRA	(NSP5_P132H,NSP12_G671S,NSP3_G489S,Spike_L24del,NSP4_T327I,Spike_S373P,Spike_N969K,Spike_H655Y,N_R203K,Spike_G142D,NSP1_M85V,Spike_A27S,Spike_Q954H,N_P13L,NSP1_H83del,Spike_N501Y,Spike_P25del,N_R32del,Spike_V213E,NS3_T223I,Spike_T19I,Spike_H146Q,M_Q19E,Spike_N440K,NSP4_T492I,Spike_N460K,Spike_N679K,Spike_N764K,E_T11A,Spike_S637T,NSP6_G107del,Spike_Y505H,NSP4_D38A,NSP1_V84del,Spike_D796Y,N_G204R,S…
hCoV-19/Algeria/4757/2023	EPI_ISL_17986359	2023-04-29	Africa / Algeria / Medea	Human		National SARS-CoV-2 genomic and variants surveillance program	Male	61	Live		Original			FL.26.1	GRA	(NSP5_P132H,Spike_Q493L,NSP12_G671S,NSP3_G489S,Spike_L24del,Spike_S373P,Spike_N969K,Spike_H655Y,N_R203K,Spike_G142D,NS3_T89I,Spike_A27S,Spike_Q954H,N_P13L,Spike_N501Y,Spike_P25del,N_R32del,Spike_V213E,NS3_T223I,Spike_T19I,Spike_H146Q,M_Q19E,Spike_N440K,NSP4_T492I,Spike_N460K,Spike_N679K,Spike_N764K,E_T11A,NSP6_G107del,Spike_Y505H,Spike_D796Y,N_G204R,Spike_T478K,N_S413R,M_A63T,Spike_R346T,Spike_S3…
hCoV-19/Algeria/4535/2023	EPI_ISL_17986357	2023-04-24	Africa / Algeria / Tissemsilt	Human		National SARS-CoV-2 genomic and variants surveillance program	Male	57	Live		Original			FW.3	GRA	(NSP5_P132H,NSP12_G671S,NSP3_G489S,Spike_L24del,NSP4_T327I,Spike_S373P,Spike_N969K,Spike_H655Y,N_R203K,Spike_G142D,Spike_A27S,Spike_Q954H,N_P13L,Spike_N501Y,Spike_P25del,N_R32del,Spike_V213E,NS3_T223I,Spike_T19I,Spike_H146Q,M_Q19E,Spike_N440K,NSP4_T492I,Spike_N460K,NSP3_G307S,Spike_E340K,Spike_N679K,Spike_N764K,E_T11A,NSP6_G107del,Spike_Y505H,Spike_D796Y,N_G204R,Spike_T478K,N_S413R,M_A63T,Spike_R…
hCoV-19/Algeria/4452/2023	EPI_ISL_17986356	2023-04-18	Africa / Algeria / Blida	Human		National SARS-CoV-2 genomic and variants surveillance program	Female	43	Live		Original			XBB.1.17.1	GRA	(NSP5_P132H,NSP12_G671S,NSP3_G489S,Spike_L24del,NSP4_T327I,Spike_S373P,Spike_N969K,Spike_H655Y,N_R203K,Spike_G142D,Spike_A27S,Spike_Q954H,N_P13L,NSP3_S1375F,Spike_P25del,N_R32del,Spike_V213E,NS3_T223I,Spike_T19I,Spike_H146Q,M_Q19E,Spike_N440K,NSP4_T492I,Spike_N460K,Spike_N679K,Spike_N764K,E_T11A,NSP6_G107del,NSP3_R568G,NSP2_L289F,Spike_T478I,Spike_D796Y,N_G204R,N_S413R,M_A63T,Spike_R346T,Spike_S3…
hCoV-19/Algeria/28983/2023	EPI_ISL_17985295	2023-04-26	Africa / Algeria / Oran	Human		National SARS-CoV-2 genomic and variants surveillance program	unknown	31	Live		Original			XBB.1.5	GRA	(NSP5_P132H,NSP2_K142T,NSP14_V287del,NSP12_G671S,NSP3_G489S,Spike_S373P,Spike_N969K,Spike_H655Y,N_R203K,Spike_G142D,Spike_Q954H,N_P13L,Spike_N501Y,N_R32del,Spike_V213E,NS3_T223I,Spike_H146Q,M_Q19E,Spike_N440K,NSP4_T492I,Spike_N460K,Spike_N679K,Spike_N764K,E_T11A,NSP6_G107del,Spike_Y505H,Spike_D796Y,N_G204R,Spike_T478K,N_S413R,M_A63T,Spike_R346T,NSP4_V294L,Spike_S371F,Spike_T1009I,Spike_V445P,NSP1…
hCoV-19/Algeria/28957/2023	EPI_ISL_17985292	2023-04-17	Africa / Algeria / Oran	Human		National SARS-CoV-2 genomic and variants surveillance program	unknown	38	Live		Original			XBV	GRA	(NSP5_P132H,NSP3_G489S,Spike_L24del,Spike_S373P,Spike_N969K,Spike_H655Y,N_R203K,Spike_G142D,Spike_A27S,Spike_Q954H,Spike_E554G,Spike_I870V,N_P13L,Spike_N501Y,Spike_P25del,N_R32del,Spike_V213E,NSP3_D1774G,NS3_T223I,Spike_T19I,NS7b_I2N,M_Q19E,Spike_N440K,NSP4_T492I,Spike_N460K,NS3_D27Y,Spike_N679K,Spike_N764K,E_T11A,NSP6_G107del,Spike_Y505H,Spike_D796Y,Spike_H146del,N_G204R,Spike_T478K,N_S413R,M_A6…
hCoV-19/Algeria/28950/2023	EPI_ISL_17985291	2023-04-15	Africa / Algeria / Oran	Human		National SARS-CoV-2 genomic and variants surveillance program	unknown	36	Live		Original			XBB.1.5	GRA	(NSP5_P132H,NSP12_G671S,NSP3_G489S,NSP4_T327I,Spike_S373P,Spike_N969K,Spike_H655Y,N_R203K,Spike_G142D,Spike_Q954H,N_P13L,Spike_N501Y,N_R32del,Spike_V213E,NS3_T223I,Spike_H146Q,M_Q19E,Spike_N440K,NSP4_T492I,Spike_N460K,NSP2_V576I,Spike_N679K,Spike_N764K,E_T11A,NSP6_G107del,Spike_Y505H,Spike_D796Y,N_G204R,Spike_T478K,N_S413R,M_A63T,NSP6_L37F,Spike_S371F,Spike_V445P,NSP13_R392C,Spike_K417N,Spike_L36…
hCoV-19/Algeria/29008/2023	EPI_ISL_17985290	2023-04-05	Africa / Algeria / Oran	Human		National SARS-CoV-2 genomic and variants surveillance program	Female	23	Live		Original			FL.10	GRA	(NSP5_P132H,NSP12_G671S,NSP3_G489S,Spike_L24del,NSP3_A1311V,NSP4_T327I,Spike_S373P,Spike_N969K,Spike_H655Y,N_R203K,Spike_G142D,Spike_A27S,Spike_Q954H,N_P13L,Spike_P25del,N_R32del,Spike_V213E,NS3_T223I,Spike_T19I,Spike_H146Q,M_Q19E,Spike_N440K,NSP4_T492I,Spike_N460K,N_G30del,Spike_N679K,Spike_N764K,E_T11A,NSP6_G107del,Spike_D796Y,N_G204R,N_S413R,M_A63T,Spike_T478R,Spike_R346T,Spike_S371F,Spike_V44…
hCoV-19/Algeria/28993/2023	EPI_ISL_17985289	2023-04-29	Africa / Algeria / Oran	Human		National SARS-CoV-2 genomic and variants surveillance program	Female	36	Live		Original			FL.10	GRA	(NSP5_P132H,NSP12_G671S,NSP3_G489S,Spike_L24del,NSP4_T327I,Spike_S373P,Spike_N969K,Spike_H655Y,N_R203K,Spike_G142D,Spike_A27S,Spike_Q954H,N_P13L,Spike_P25del,N_R32del,Spike_V213E,NS3_T223I,Spike_T19I,Spike_H146Q,M_Q19E,Spike_N440K,NSP4_T492I,Spike_N460K,NSP3_V393F,Spike_N679K,Spike_N764K,E_T11A,NSP6_G107del,Spike_D796Y,N_G204R,N_S413R,M_A63T,Spike_T478R,Spike_R346T,Spike_S371F,Spike_V445P,NSP13_R…
hCoV-19/Algeria/28989/2023	EPI_ISL_17985287	2023-04-27	Africa / Algeria / Oran	Human		National SARS-CoV-2 genomic and variants surveillance program	Female	30	Live		Original			XBB.1.9.2	GRA	(NSP5_P132H,NSP12_G671S,NSP3_G489S,Spike_L24del,Spike_S373P,Spike_N969K,Spike_H655Y,N_R203K,Spike_G142D,Spike_A27S,Spike_Q954H,N_P13L,Spike_N501Y,Spike_P25del,N_R32del,Spike_V213E,NS3_T223I,Spike_T19I,Spike_H146Q,M_Q19E,Spike_N440K,NSP4_T492I,Spike_N460K,Spike_N679K,Spike_N764K,E_T11A,NSP6_G107del,Spike_Y505H,NSP1_V84del,Spike_D796Y,N_G204R,Spike_T478K,N_S413R,M_A63T,NSP15_A255V,Spike_R346T,NSP1_…
hCoV-19/Algeria/28979/2023	EPI_ISL_17985286	2023-04-25	Africa / Algeria / Oran	Human		National SARS-CoV-2 genomic and variants surveillance program	Female	26	Live		Original			XBB.1.5.63	GRA	(NSP5_P132H,NSP12_G671S,NSP3_G489S,Spike_L24del,Spike_S373P,Spike_N969K,Spike_H655Y,N_R203K,Spike_G142D,Spike_A27S,Spike_Q954H,N_P13L,Spike_N501Y,Spike_P25del,N_R32del,Spike_V213E,NS3_T223I,Spike_T19I,M_Q19E,Spike_N440K,NSP4_T492I,Spike_N460K,Spike_N679K,Spike_N764K,E_T11A,NSP6_G107del,Spike_Y505H,Spike_D796Y,Spike_H146del,N_G204R,Spike_T478K,N_S413R,M_A63T,Spike_R346T,Spike_S371F,Spike_V445P,Spi…
hCoV-19/Algeria/28960/2023	EPI_ISL_17985284	2023-04-18	Africa / Algeria / Oran	Human		National SARS-CoV-2 genomic and variants surveillance program	Female	34	Live		Original			FL.10	GRA	(NSP5_P132H,NSP12_G671S,NSP3_G489S,Spike_L24del,Spike_S373P,Spike_N969K,Spike_H655Y,N_R203K,Spike_G142D,Spike_A27S,Spike_Q954H,N_P13L,Spike_P25del,N_R32del,Spike_V213E,NS3_T223I,Spike_T19I,Spike_H146Q,M_Q19E,Spike_N440K,NSP4_T492I,Spike_N460K,Spike_N679K,Spike_N764K,E_T11A,NSP6_G107del,Spike_D796Y,N_G204R,N_S413R,M_A63T,Spike_T478R,Spike_R346T,N_A267T,Spike_S371F,Spike_V445P,Spike_K417N,NSP13_R39…
hCoV-19/Algeria/28938/2023	EPI_ISL_17985283	2023-04-09	Africa / Algeria / Oran	Human		National SARS-CoV-2 genomic and variants surveillance program	Female	47	Live		Original			XBB.1.5.63	GRA	(NSP5_P132H,NSP12_G671S,NSP3_G489S,Spike_L24del,NSP4_T327I,Spike_S373P,Spike_N969K,Spike_H655Y,N_R203K,Spike_G142D,Spike_A27S,Spike_Q954H,N_P13L,Spike_N501Y,Spike_P25del,N_R32del,Spike_V213E,NS3_T223I,Spike_T19I,Spike_H146Q,M_Q19E,Spike_N440K,NSP4_T492I,Spike_N460K,Spike_N679K,Spike_N764K,E_T11A,NSP6_G107del,Spike_Y505H,Spike_D796Y,N_G204R,Spike_T478K,N_S413R,M_A63T,Spike_R346T,Spike_S371F,Spike_…
hCoV-19/Algeria/28935/2023	EPI_ISL_17985282	2023-04-09	Africa / Algeria / Oran	Human		National SARS-CoV-2 genomic and variants surveillance program	Female	29	Live		Original			XBB.1.9.1	GRA	(NSP5_P132H,NSP12_G671S,NSP3_G489S,Spike_L24del,Spike_S373P,Spike_N969K,Spike_H655Y,N_R203K,Spike_G142D,Spike_A27S,Spike_Q954H,N_P13L,Spike_N501Y,Spike_P25del,N_R32del,Spike_V213E,NS3_T223I,Spike_T19I,M_Q19E,Spike_N440K,NSP4_T492I,Spike_N460K,NSP15_D282N,Spike_N679K,Spike_N764K,E_T11A,NSP6_G107del,Spike_Y505H,Spike_D796Y,Spike_H146del,N_G204R,Spike_T478K,N_S413R,M_A63T,Spike_R346T,Spike_S371F,Spi…
hCoV-19/Algeria/28932/2023	EPI_ISL_17985281	2023-04-03	Africa / Algeria / Oran	Human		National SARS-CoV-2 genomic and variants surveillance program	Female	32	Live		Original			XBB.1.5.14	GRA	(NSP5_P132H,NSP12_G671S,NSP3_G489S,Spike_L24del,Spike_S373P,Spike_N969K,Spike_H655Y,N_R203K,Spike_G142D,Spike_A27S,Spike_Q954H,N_P13L,Spike_N501Y,Spike_P25del,N_R32del,Spike_V213E,NS3_T223I,Spike_T19I,Spike_H146Q,M_Q19E,Spike_N440K,NSP4_T492I,Spike_N460K,NSP2_V576I,Spike_N679K,Spike_N764K,E_T11A,NSP6_G107del,Spike_Y505H,Spike_D796Y,N_G204R,Spike_T478K,N_S413R,M_A63T,NSP6_L37F,Spike_R346T,Spike_S3…
hCoV-19/Algeria/0173/2022	EPI_ISL_13956174	2022-01-23	Africa / Algeria / Annaba	Human		National SARS-CoV-2 genomic and variants surveillance program	Female	45	unknown		Original	Nasopharyngeal swab		BA.1.1	GRA	(NSP5_P132H,Spike_H69del,Spike_T95I,Spike_A67V,Spike_S373P,Spike_Q493R,Spike_N969K,Spike_H655Y,Spike_N856K,N_R203K,Spike_G142D,NSP3_A1892T,Spike_Q954H,N_P13L,NSP3_L1266I,Spike_N501Y,N_R32del,M_Q19E,Spike_N440K,NSP4_T492I,NSP6_L105del,Spike_N679K,Spike_N764K,Spike_L212I,NSP6_G107del,Spike_Y505H,NSP13_G170S,Spike_R346K,NSP6_I189V,Spike_T547K,M_D3G,Spike_D796Y,N_G204R,Spike_T478K,Spike_V143del,M_A63…
hCoV-19/Algeria/0331/2022	EPI_ISL_13956172	2022-02-01	Africa / Algeria / Annaba	Human		National SARS-CoV-2 genomic and variants surveillance program	Female	57	unknown		Original	Nasopharyngeal swab		BA.2	GRA	(NSP5_P132H,NSP3_G489S,Spike_L24del,Spike_Q493R,Spike_N969K,Spike_H655Y,N_R203K,Spike_G142D,Spike_A27S,Spike_Q954H,N_P13L,Spike_N501Y,Spike_P25del,N_R32del,NS3_T223I,Spike_T19I,M_Q19E,Spike_N440K,NSP4_T492I,Spike_N679K,Spike_N764K,Spike_Y505H,NSP6_G107del,Spike_D796Y,N_G204R,Spike_T478K,N_S413R,M_A63T,Spike_K417N,NSP6_S106del,Spike_R408S,NSP4_L438F,Spike_P681H,N_S33del,NSP1_S135R,Spike_D405N,Spik…
hCoV-19/Algeria/G37308-8864/2020	EPI_ISL_766875	2020-06-17	Africa / Algeria / Ouargla	Human			Female	30	unknown		Original			B.1	G	(N_S194L,NSP12_P323L,Spike_D614G,NSP3_T1793I,NSP12_N874H)
hCoV-19/Algeria/G40009-8862/2020	EPI_ISL_766873	2020-06-22	Africa / Algeria / Bordj-Bou-Arreridj	Human			Male	51	unknown		Original			B.1	GH	(NSP10_A104V,NS3_Q57H,NSP2_T85I,NS3_W69C,NSP12_P323L,Spike_D614G)
hCoV-19/Algeria/G38029-8861/2020	EPI_ISL_766872	2020-06-19	Africa / Algeria / Bouira	Human			Male	66	unknown		Original			B.1	G	(N_L167F,N_S194L,NSP12_P323L,Spike_D614G)
hCoV-19/Algeria/G33030-8855/2020	EPI_ISL_766868	2020-06	Africa / Algeria / Alger	Human			Female	70	unknown		Original			B.1	G	(Spike_G769V,NS8_I121L,NSP12_P323L,Spike_D614G,NSP3_P822S)
hCoV-19/Algeria/G38882-8853/2020	EPI_ISL_766866	2020-06-20	Africa / Algeria / Bouira	Human			Male	52	unknown		Original			B.1.597	GH	(N_S186Y,NS3_Q57H,NSP2_T85I,NSP12_P323L,Spike_D614G)
hCoV-19/Algeria/G38218-8852/2020	EPI_ISL_766865	2020-06-19	Africa / Algeria / S├ętif	Human			Female	38	unknown		Original			B.1.1	GR	(N_R203K,N_G204R,NSP12_P323L,NSP12_T276M,Spike_D614G)
hCoV-19/Algeria/G41498-8846/2020	EPI_ISL_766861	2020-06-29	Africa / Algeria / Alger	Human			Female	26	unknown		Original			B.1.597	G	(N_S186Y,NSP12_P323L,Spike_D614G)
hCoV-19/Algeria/D124/2022	EPI_ISL_13956181	2022-01-20	Africa / Algeria / Annaba	Human		National SARS-CoV-2 genomic and variants surveillance program	Male	unknown	unknown		Original	Nasopharyngeal swab		B.1.617.2	GK	(N_G215C,Spike_T95I,N_D63G,N_R203M,NSP12_G671S,Spike_G142D,NSP4_I91V,Spike_P681R,Spike_R158del,NS3_V202L,NS3_G18V,NSP3_A488S,Spike_F157del,NSP4_T492I,NSP14_A394V,Spike_T19R,NSP1_F143del,N_D377Y,M_I82T,Spike_D950N,NSP1_K141del,NSP13_P77L,Spike_E156G,NSP1_S142del,NSP3_P1469S,NSP1_E37G,NSP6_T77A,NS6_V5F,NSP12_P323L,Spike_D614G,NSP6_T6I,NSP4_V167L,Spike_L452R,NSP3_T1462N,NSP6_Q208R)
hCoV-19/Algeria/0417/2022	EPI_ISL_13956176	2022-03-15	Africa / Algeria / Annaba	Human		National SARS-CoV-2 genomic and variants surveillance program	Female	2 months	unknown		Original	Nasopharyngeal swab		BA.2	GRA	(NSP5_P132H,NSP3_G489S,Spike_L24del,NSP4_T327I,Spike_Q493R,Spike_N969K,Spike_H655Y,N_R203K,Spike_V213G,Spike_G142D,Spike_A27S,Spike_Q954H,N_P13L,Spike_N501Y,Spike_P25del,N_R32del,NS3_T223I,Spike_T19I,M_Q19E,Spike_N440K,NSP4_T492I,Spike_N679K,Spike_N764K,Spike_Y505H,NSP6_G107del,Spike_D796Y,N_G204R,Spike_T478K,N_S413R,M_A63T,Spike_K417N,NSP13_R392C,NSP6_S106del,Spike_R408S,NSP4_L438F,Spike_P681H,N…
hCoV-19/Algeria/0198/2022	EPI_ISL_13956175	2022-01-25	Africa / Algeria / Annaba	Human		National SARS-CoV-2 genomic and variants surveillance program	Female	46	unknown		Original	Nasopharyngeal swab		BA.1.1	GRA	(NSP5_P132H,Spike_H69del,NSP14_P443L,Spike_T95I,Spike_S373P,Spike_Q493R,Spike_N969K,Spike_H655Y,N_R203K,NSP3_A1892T,Spike_R765H,Spike_Q954H,N_P13L,NSP3_L1266I,Spike_N501Y,N_R32del,M_Q19E,Spike_N440K,NSP4_T492I,NSP6_L105del,Spike_N679K,Spike_N764K,Spike_Y505H,NSP6_G107del,Spike_R346K,NSP6_I189V,Spike_T547K,M_D3G,N_G204R,Spike_T478K,M_A63T,Spike_G496S,NS7a_Y20C,Spike_K417N,NSP6_S106del,Spike_S371L,…
hCoV-19/Algeria/UZB_548202207114/2022	EPI_ISL_13840320	2022-07-08	Africa / Algeria / Laghouat	Human	Other: Postcode 30000	Baseline surveilance	Male	6	unknown		Original	Nasopharyngeal swab		BA.5.1.23	GRA	(NSP5_P132H,Spike_H69del,NSP3_G489S,Spike_L24del,NSP4_T327I,Spike_S373P,Spike_N969K,Spike_H655Y,N_R203K,Spike_V213G,Spike_G142D,NSP13_L581F,Spike_A27S,Spike_Q954H,N_P13L,Spike_N501Y,Spike_P25del,N_R32del,NS3_T223I,Spike_T19I,NSP2_S122F,M_Q19E,Spike_N440K,NSP4_T492I,M_D3N,Spike_N679K,Spike_N764K,NSP6_G107del,Spike_Y505H,Spike_D796Y,N_G204R,Spike_T478K,N_S413R,M_A63T,NS3_V255del,Spike_S371F,Spike_K…
hCoV-19/Algeria/5W/2022	EPI_ISL_15946136	2022-07-13	Africa / Algeria / Biskra	Human		National SARS-CoV-2 genomic and variants surveillance program	Male	55	Live		Original	Nasopharyngeal swab		BA.5.2.20	GRA	(NSP5_P132H,Spike_H69del,NSP3_G489S,Spike_L24del,NSP4_T327I,Spike_S373P,Spike_N969K,Spike_H655Y,N_R203K,Spike_V213G,Spike_G142D,Spike_A27S,Spike_Q954H,N_P13L,Spike_N501Y,Spike_P25del,N_R32del,NS3_T223I,NSP2_C51S,Spike_T19I,M_Q19E,Spike_N440K,NSP4_T492I,M_D3N,Spike_N679K,Spike_N764K,NSP6_G107del,Spike_Y505H,NSP2_K456R,Spike_D796Y,N_G204R,Spike_T478K,N_S413R,M_A63T,Spike_S371F,Spike_K417N,NSP13_R39…
hCoV-19/Algeria/45542/2020	EPI_ISL_15928074	2020-06-30	Africa / Algeria / Algiers	Human		National SARS-CoV-2 genomic and variants surveillance program	Female	23	Live		Original	Nasopharyngeal swab		B.1.597	GH	(N_S186Y,NS3_Q57H,NSP2_T85I,NSP5_L232F,NSP12_P323L,NSP13_T413I,Spike_D614G)
hCoV-19/Algeria/10803/2020	EPI_ISL_15928057	2020-04-29	Africa / Algeria / Algiers	Human		National SARS-CoV-2 genomic and variants surveillance program	Female	61	Live		Original	Nasopharyngeal swab		B.1	GH	(NS3_Q57H,NSP2_T85I,Spike_V367F,NSP12_P323L,Spike_D614G)
hCoV-19/Algeria/6004/2022	EPI_ISL_18350779	2022-07-04	Africa / Algeria / Biskra	Human		National SARS-CoV-2 genomic and variants surveillance program	Female	30	Live		Original	Nasopharyngeal swab		BA.5.2	GRA	(NSP5_P132H,Spike_H69del,NSP3_G489S,Spike_L24del,NSP4_T327I,Spike_S373P,Spike_N969K,Spike_H655Y,N_R203K,Spike_V213G,Spike_G142D,Spike_A27S,Spike_Q954H,N_P13L,Spike_N501Y,Spike_P25del,N_R32del,NS3_T223I,M_Q19E,Spike_N440K,N_P142S,M_D3N,Spike_N679K,Spike_N764K,NSP6_G107del,Spike_Y505H,Spike_D796Y,N_G204R,Spike_T478K,N_S413R,M_A63T,Spike_S371F,Spike_K417N,NSP13_R392C,Spike_F486V,Spike_T376A,NSP6_S10…
hCoV-19/Algeria/2702/2022	EPI_ISL_15637974	2022-07-24	Africa / Algeria / Sidi Bel Abbes	Human		National SARS-CoV-2 genomic and variants surveillance program	Male	17	Live		Original	Nasopharyngeal swab		BA.2.12.1	GRA	(NSP5_P132H,NSP3_G489S,Spike_L24del,NSP4_T327I,Spike_Q493R,Spike_N969K,Spike_H655Y,N_R203K,Spike_V213G,Spike_G142D,Spike_A27S,Spike_Q954H,N_P13L,Spike_N501Y,Spike_P25del,N_R32del,NS3_T223I,Spike_T19I,M_Q19E,Spike_N440K,NSP4_T492I,NSP3_V1676I,Spike_N679K,Spike_N764K,NSP6_G107del,Spike_Y505H,Spike_D796Y,N_G204R,Spike_T478K,NSP14_A220T,N_S413R,M_A63T,NSP7_I39V,Spike_K417N,NSP13_R392C,NSP6_S106del,Sp…
hCoV-19/Algeria/2864/2022	EPI_ISL_15637973	2022-08-07	Africa / Algeria / Sidi Bel Abbes	Human		National SARS-CoV-2 genomic and variants surveillance program	Male	29	Live		Original	Nasopharyngeal swab		BA.5.1	GRA	(NSP5_P132H,Spike_H69del,NSP3_G489S,Spike_L24del,NSP4_T327I,Spike_S373P,Spike_N969K,Spike_H655Y,N_R203K,Spike_V213G,Spike_G142D,Spike_A27S,Spike_Q954H,N_P13L,Spike_N501Y,Spike_P25del,N_R32del,NS3_T223I,Spike_T19I,M_Q19E,Spike_N440K,NSP4_T492I,M_D3N,Spike_N679K,Spike_N764K,NSP6_G107del,Spike_Y505H,Spike_D796Y,N_G204R,Spike_T478K,N_S413R,M_A63T,Spike_S371F,NSP1_M85del,Spike_K417N,NSP13_R392C,Spike_…
hCoV-19/Algeria/2769/2022	EPI_ISL_15637972	2022-07-27	Africa / Algeria / Sidi Bel Abbes	Human		National SARS-CoV-2 genomic and variants surveillance program	Female	27	Live		Original	Nasopharyngeal swab		BA.5.2	GRA	(NSP5_P132H,Spike_H69del,NSP3_G489S,Spike_L24del,NSP4_T327I,Spike_N969K,Spike_H655Y,N_R203K,Spike_V213G,Spike_G142D,Spike_A27S,Spike_Q954H,N_P13L,Spike_N501Y,Spike_P25del,N_R32del,NS3_T223I,Spike_T19I,Spike_Q675H,M_Q19E,Spike_N440K,NSP4_T492I,M_D3N,Spike_N679K,Spike_N764K,NSP6_G107del,Spike_Y505H,Spike_D796Y,N_G204R,Spike_T478K,N_S413R,M_A63T,Spike_K417N,NSP13_R392C,NSP3_L312F,Spike_F486V,NSP6_S1…
hCoV-19/Algeria/02771/2022	EPI_ISL_15637971	2022-07-27	Africa / Algeria / Sidi Bel Abbes	Human		National SARS-CoV-2 genomic and variants surveillance program	Female	72	Live		Original	Nasopharyngeal swab		BA.5.6	GRA	(NSP5_P132H,Spike_H69del,NSP3_G489S,Spike_L24del,NSP4_T327I,Spike_S373P,Spike_N969K,Spike_H655Y,N_R203K,Spike_V213G,Spike_G142D,Spike_A27S,Spike_Q954H,N_P13L,Spike_N501Y,Spike_P25del,N_R32del,NS3_T223I,Spike_T19I,M_Q19E,Spike_N440K,NSP4_T492I,M_D3N,Spike_N679K,Spike_N764K,NSP6_G107del,Spike_Y505H,NSP3_N1890S,Spike_D796Y,N_G204R,Spike_T478K,N_S413R,M_A63T,NSP16_T140I,NSP14_M315I,Spike_S371F,Spike_…
hCoV-19/Algeria/2795/2022	EPI_ISL_15637970	2022-07-31	Africa / Algeria / Sidi Bel Abbes	Human		National SARS-CoV-2 genomic and variants surveillance program	Female	50	Live		Original	Nasopharyngeal swab		BA.5.1	GRA	(NSP5_P132H,Spike_H69del,NSP3_G489S,Spike_L24del,NSP4_T327I,Spike_S373P,Spike_N969K,Spike_H655Y,N_R203K,Spike_V213G,Spike_G142D,Spike_A27S,Spike_Q954H,N_P13L,Spike_N501Y,Spike_P25del,N_R32del,NS3_T223I,Spike_T19I,NSP13_G527R,M_Q19E,Spike_N440K,NSP4_T492I,M_D3N,Spike_N679K,Spike_N764K,NSP6_G107del,Spike_Y505H,Spike_D796Y,N_G204R,Spike_T478K,N_S413R,M_A63T,Spike_S371F,Spike_K417N,NSP13_R392C,Spike_…
hCoV-19/Algeria/2827/2022	EPI_ISL_15637969	2022-07-31	Africa / Algeria / Sidi Bel Abbes	Human		National SARS-CoV-2 genomic and variants surveillance program	Male	unknown	Live		Original	Nasopharyngeal swab		BA.5.2.1	GRA	(NSP5_P132H,Spike_H69del,NSP3_G489S,Spike_L24del,NSP4_T327I,Spike_N969K,Spike_H655Y,N_R203K,Spike_V213G,Spike_G142D,Spike_A27S,NS7a_L96R,Spike_Q954H,N_P13L,Spike_N501Y,Spike_P25del,N_R32del,NS3_T223I,Spike_T19I,Spike_N440K,NSP4_T492I,Spike_N679K,Spike_N764K,NSP6_G107del,Spike_Y505H,Spike_D796Y,N_G204R,Spike_T478K,N_S413R,M_A63T,Spike_K417N,NSP13_R392C,Spike_F486V,NSP6_S106del,Spike_R408S,NSP14_I4…
hCoV-19/Algeria/2866/2022	EPI_ISL_15637968	2022-08-07	Africa / Algeria / Sidi Bel Abbes	Human		National SARS-CoV-2 genomic and variants surveillance program	Male	unknown	Live		Original	Nasopharyngeal swab		BA.5.2	GRA	(NSP5_P132H,Spike_H69del,NSP3_G489S,Spike_L24del,NSP4_T327I,Spike_S373P,Spike_N969K,Spike_H655Y,N_R203K,Spike_V213G,Spike_G142D,Spike_A27S,Spike_Q954H,N_P13L,Spike_N501Y,Spike_P25del,N_R32del,NS3_T223I,Spike_T19I,M_Q19E,Spike_N440K,NSP4_T492I,M_D3N,Spike_N679K,Spike_N764K,NSP6_G107del,Spike_Y505H,Spike_D796Y,N_G204R,Spike_T478K,N_S413R,NSP3_V325F,M_A63T,Spike_S371F,Spike_K417N,NSP13_R392C,Spike_F…
hCoV-19/Algeria/28376/2022	EPI_ISL_15637967	2022-08-17	Africa / Algeria / Oran	Human		National SARS-CoV-2 genomic and variants surveillance program	Male	30	Live		Original	Nasopharyngeal swab		BA.5.2	GRA	(NSP5_P132H,Spike_H69del,NSP3_G489S,Spike_L24del,NSP4_T327I,Spike_S373P,Spike_N969K,Spike_H655Y,N_R203K,Spike_V213G,Spike_G142D,Spike_A27S,Spike_Q954H,N_P13L,Spike_N501Y,Spike_P25del,N_R32del,NS3_T223I,Spike_T19I,M_Q19E,Spike_N440K,NSP4_T492I,M_D3N,Spike_N679K,Spike_N764K,NSP6_G107del,Spike_Y505H,Spike_D796Y,N_G204R,Spike_T478K,N_S413R,M_A63T,Spike_S371F,Spike_K417N,NSP13_R392C,Spike_F486V,Spike_…
hCoV-19/Algeria/28390/2022	EPI_ISL_15637966	2022-08-18	Africa / Algeria / Oran	Human		National SARS-CoV-2 genomic and variants surveillance program	Male	42	Live		Original	Nasopharyngeal swab		BA.5.2	GRA	(NSP5_P132H,Spike_H69del,NSP3_G489S,Spike_L24del,NSP4_T327I,Spike_N969K,Spike_H655Y,N_R203K,Spike_V213G,Spike_G142D,Spike_A27S,Spike_Q954H,N_P13L,Spike_N501Y,Spike_P25del,N_R32del,NS3_T223I,Spike_T19I,M_Q19E,NSP2_A360V,Spike_N440K,NSP4_T492I,M_D3N,Spike_N679K,Spike_N764K,NSP6_G107del,Spike_Y505H,Spike_D796Y,N_G204R,Spike_T478K,N_S413R,M_A63T,Spike_K417N,NSP13_R392C,Spike_F486V,NSP6_S106del,NSP13_…
hCoV-19/Algeria/28497/2022	EPI_ISL_15637965	2022-09-08	Africa / Algeria / Oran	Human		National SARS-CoV-2 genomic and variants surveillance program	Male	31	Live		Original	Nasopharyngeal swab		BA.5.1	GRA	(NSP5_P132H,Spike_H69del,NSP3_G489S,Spike_L24del,NSP4_T327I,Spike_S373P,Spike_N969K,Spike_H655Y,N_R203K,Spike_V213G,Spike_G142D,NSP16_A192T,Spike_A27S,Spike_Q954H,NS3_D155Y,N_P13L,Spike_N501Y,Spike_P25del,N_R32del,NS3_T223I,Spike_T19I,M_Q19E,Spike_N440K,NSP4_T492I,M_D3N,Spike_N679K,Spike_N764K,NSP6_G107del,Spike_Y505H,Spike_D796Y,N_G204R,Spike_T478K,N_S413R,M_A63T,Spike_S371F,Spike_K417N,NSP13_R3…
hCoV-19/Algeria/40231/2022	EPI_ISL_15637964	2022-10-15	Africa / Algeria / Algiers	Human	Travel history: Palestine	National SARS-CoV-2 genomic and variants surveillance program	Male	69	Live		Original	Nasopharyngeal swab		XBB.1	GRA	(NSP5_P132H,NSP12_G671S,NSP3_G489S,Spike_L24del,NSP4_T327I,Spike_S373P,Spike_N969K,Spike_H655Y,N_R203K,Spike_G142D,Spike_A27S,Spike_Q954H,N_P13L,Spike_N501Y,Spike_P25del,N_R32del,Spike_V213E,NS3_T223I,Spike_T19I,Spike_H146Q,M_Q19E,Spike_N440K,NSP4_T492I,Spike_N460K,Spike_N679K,Spike_N764K,E_T11A,NSP6_G107del,Spike_Y505H,Spike_D796Y,N_G204R,Spike_T478K,N_S413R,M_A63T,Spike_R346T,Spike_S371F,Spike_…
hCoV-19/Algeria/40266/2022	EPI_ISL_15637963	2022-10-15	Africa / Algeria / Algiers	Human		National SARS-CoV-2 genomic and variants surveillance program	Male	40	Live		Original	Nasopharyngeal swab		BA.2.3.20	GRA	(NSP5_P132H,Spike_E484R,NSP3_T1356I,NSP3_G489S,Spike_L24del,NSP4_T327I,Spike_S373P,Spike_N969K,Spike_H655Y,N_R203K,Spike_V213G,Spike_G142D,Spike_A27S,Spike_Q954H,N_P13L,Spike_N501Y,Spike_P25del,N_R32del,NS3_T223I,Spike_T19I,M_Q19E,Spike_N440K,NSP4_T492I,Spike_N460K,Spike_N679K,Spike_N764K,NSP6_G107del,Spike_Y505H,Spike_D796Y,N_G204R,Spike_T478K,N_S413R,M_A63T,NSP3_T1830I,NSP3_M1351V,NSP7_Q63R,Spi…
hCoV-19/Algeria/39226/2022	EPI_ISL_15637962	2022-10-04	Africa / Algeria / Algiers	Human		National SARS-CoV-2 genomic and variants surveillance program	Male	64	Live		Original	Nasopharyngeal swab		BQ.1.1	GRA	(NSP5_P132H,Spike_H69del,NSP3_G489S,Spike_L24del,NSP4_T327I,Spike_S373P,Spike_N969K,Spike_H655Y,N_R203K,Spike_V213G,Spike_G142D,Spike_A27S,Spike_Q954H,N_P13L,Spike_N501Y,Spike_P25del,N_R32del,NS3_T223I,Spike_T19I,M_Q19E,Spike_N440K,NSP4_T492I,Spike_N460K,N_E136D,M_D3N,Spike_N679K,Spike_N764K,NSP6_G107del,Spike_Y505H,NSP13_N268S,Spike_D796Y,N_G204R,Spike_T478K,N_S413R,NSP6_L260F,M_A63T,Spike_R346T…
hCoV-19/Algeria/39419/2022	EPI_ISL_15637961	2022-10-05	Africa / Algeria / Algiers	Human		National SARS-CoV-2 genomic and variants surveillance program	Female	47	Live		Original	Nasopharyngeal swab		BQ.1	GRA	(NSP5_P132H,Spike_H69del,NSP3_G489S,Spike_L24del,NSP4_T327I,Spike_S373P,Spike_N969K,Spike_H655Y,N_R203K,Spike_V213G,Spike_G142D,Spike_A27S,Spike_Q954H,N_P13L,Spike_N501Y,Spike_P25del,N_R32del,NS3_T223I,Spike_T19I,NSP2_S122F,M_Q19E,Spike_N440K,NSP4_T492I,Spike_N460K,N_E136D,M_D3N,Spike_N679K,Spike_N764K,NSP6_G107del,Spike_Y505H,NSP13_N268S,Spike_D796Y,N_G204R,Spike_T478K,N_S413R,NSP6_L260F,M_A63T,…
hCoV-19/Algeria/40153/2022	EPI_ISL_15637960	2022-10-12	Africa / Algeria / Algiers	Human		National SARS-CoV-2 genomic and variants surveillance program	Female	unknown	Live		Original	Nasopharyngeal swab		BA.2.3.20	GRA	(NSP5_P132H,Spike_E484R,NSP3_T1356I,NSP3_G489S,Spike_L24del,NSP4_T327I,Spike_S373P,Spike_N969K,Spike_H655Y,N_R203K,Spike_V213G,Spike_G142D,Spike_A27S,Spike_Q954H,N_P13L,Spike_N501Y,Spike_P25del,N_R32del,NS3_T223I,Spike_T19I,M_Q19E,Spike_N440K,NSP4_T492I,Spike_N460K,Spike_N679K,Spike_N764K,NSP6_G107del,Spike_Y505H,Spike_D796Y,N_G204R,Spike_T478K,N_S413R,M_A63T,NSP3_T1830I,NSP3_M1351V,NSP7_Q63R,Spi…
hCoV-19/Algeria/8384/2021	EPI_ISL_12156745	2021-01-25	Africa / Algeria / El Oued	Human			Female	68	unknown		Original	Nasopharyngeal swab		B.1.1.317	GR	(E_P71L,NSP6_L105F,NSP13_Q518H,N_R203K,N_G204R,NS3_T151I,NSP14_P43L,NSP12_P323L,Spike_D614G,N_A211V,Spike_Q675H,NS3_G251C)
hCoV-19/Algeria/G0860_2262/2020	EPI_ISL_420037	2020-03-02	Africa / Algeria / Boufarik	Human			Male	41	Hospitalized		Original			B.1	GH	(NSP3_T1004I,NS3_Q57H,NSP2_T85I,NSP12_P323L,Spike_D614G)
hCoV-19/Algeria/G0640_2265/2020	EPI_ISL_418242	2020-03-08	Africa / Algeria / Blida	Human			Male	87	Hospitalized		Original			B.1	GH	(NS3_Q57H,NSP2_T85I,NSP12_P323L,Spike_D614G)
hCoV-19/Algeria/G0638_2264/2020	EPI_ISL_418241	2020-03-02	Africa / Algeria / Boufarik	Human			Female	28	Hospitalized		Original			B.1	GH	(E_L73F,NSP14_H26Y,NS3_Q57H,NSP2_T85I,NS3_L129F,NSP12_P323L,Spike_D614G)
hCoV-19/Algeria/28072/2022	EPI_ISL_13611591	2022-06-23	Africa / Algeria / Algiers	Human			Female	30	Live		Original	Nasopharyngeal swab		BA.5.2.1	GRA	(NSP5_P132H,Spike_H69del,NSP3_G489S,Spike_L24del,NSP4_T327I,Spike_N969K,Spike_H655Y,N_R203K,Spike_V213G,Spike_G142D,Spike_A27S,Spike_Q954H,N_P13L,Spike_N501Y,Spike_P25del,N_R32del,NS3_T223I,Spike_T19I,M_Q19E,Spike_N440K,NSP4_T492I,M_D3N,Spike_N679K,Spike_N764K,NSP6_G107del,Spike_Y505H,Spike_D796Y,N_G204R,Spike_T478K,N_S413R,M_A63T,Spike_K417N,NSP13_R392C,Spike_F486V,NSP6_S106del,NS6_P57L,Spike_R4…
hCoV-19/Algeria/323/2022	EPI_ISL_13611590	2022-02-15	Africa / Algeria / Annaba	Human			Male	unknown	Live		Original	Nasopharyngeal swab		BA.1.1.1	GRA	(NSP5_P132H,Spike_H69del,Spike_T95I,Spike_A67V,Spike_S373P,Spike_Q493R,Spike_N969K,Spike_H655Y,Spike_N856K,N_R203K,Spike_G142D,NSP3_A1892T,Spike_Q954H,N_P13L,NSP3_L1266I,Spike_N501Y,N_R32del,M_Q19E,Spike_N440K,NSP4_T492I,NSP6_L105del,Spike_N679K,Spike_N764K,Spike_L212I,NSP6_G107del,Spike_Y505H,Spike_R346K,NSP6_I189V,Spike_T547K,M_D3G,Spike_D796Y,N_G204R,Spike_T478K,Spike_V143del,M_A63T,Spike_G496…
hCoV-19/Algeria/443/2022	EPI_ISL_13611589	2022-03-24	Africa / Algeria / Annaba	Human			Female	38	Live		Original	Nasopharyngeal swab		BA.2	GRA	(NSP5_P132H,NSP3_G489S,Spike_L24del,NSP4_T327I,Spike_N969K,Spike_Q493R,Spike_H655Y,N_R203K,Spike_G142D,Spike_V213G,Spike_A27S,Spike_Q954H,N_P13L,Spike_P25del,Spike_N501Y,N_R32del,NS3_T223I,Spike_T19I,M_Q19E,Spike_N440K,NSP4_T492I,NSP13_H164Y,Spike_N679K,Spike_N764K,Spike_Y505H,NSP6_G107del,Spike_D796Y,N_G204R,Spike_T478K,N_S413R,M_A63T,N_P365S,NSP1_M85del,Spike_K417N,NSP6_S106del,Spike_R408S,NSP4…
hCoV-19/Algeria/27956/2022	EPI_ISL_13611588	2022-06-16	Africa / Algeria / Algiers	Human			Male	30	Live		Original	Nasopharyngeal swab		BA.5.2.1	GRA	(NSP5_P132H,Spike_H69del,Spike_L24del,NSP3_G489S,NSP4_T327I,Spike_N969K,Spike_H655Y,N_R203K,Spike_V213G,Spike_G142D,Spike_A27S,Spike_Q954H,N_P13L,Spike_N501Y,Spike_P25del,N_R32del,NS3_T223I,Spike_T19I,NS8_A65D,Spike_N440K,NSP4_T492I,M_D3N,Spike_N679K,Spike_N764K,NSP6_G107del,Spike_Y505H,Spike_D796Y,N_G204R,Spike_T478K,NS3_T175I,N_S413R,M_A63T,Spike_K417N,NS3_A99V,Spike_F486V,NSP6_S106del,Spike_R4…
hCoV-19/Algeria/29074/2022	EPI_ISL_13611587	2022-06-16	Africa / Algeria / Batna	Human			Male	31	Hospitalized		Original	Nasopharyngeal swab		BA.2	GRA	(NSP5_P132H,NSP3_G489S,Spike_L24del,NSP4_T327I,Spike_Q493R,Spike_N969K,Spike_H655Y,N_R203K,Spike_V213G,Spike_G142D,Spike_A27S,Spike_Q954H,N_P13L,Spike_N501Y,Spike_P25del,N_R32del,NS3_T223I,Spike_T19I,M_Q19E,Spike_N440K,NSP4_T492I,Spike_N679K,Spike_N764K,Spike_Y505H,NSP6_G107del,Spike_I68T,Spike_D796Y,N_G204R,Spike_T478K,N_S413R,M_A63T,Spike_K417N,NSP6_S106del,Spike_R408S,NSP4_L438F,Spike_P681H,NS…
hCoV-19/Algeria/1238/2022	EPI_ISL_17675201	2022-07-27	Africa / Algeria / Setif	Human		National SARS-CoV-2 genomic and variants surveillance program	Female	36	Live		Original	Nasopharyngeal swab		BA.5.2.44	GRA	(NSP5_P132H,Spike_H69del,NSP3_G489S,Spike_L24del,NSP4_T327I,Spike_S373P,Spike_N969K,Spike_H655Y,N_R203K,Spike_V213G,Spike_G142D,Spike_A27S,Spike_Q954H,N_P13L,Spike_N501Y,Spike_P25del,N_R32del,NS3_T223I,Spike_T19I,NSP5_T243I,M_Q19E,Spike_N440K,NSP4_T492I,NSP3_L1746F,M_D3N,Spike_N679K,Spike_N764K,NSP6_G107del,Spike_Y505H,Spike_D796Y,N_G204R,Spike_T478K,N_S413R,M_A63T,N_A211V,Spike_S371F,Spike_K417N…
hCoV-19/Algeria/2357/2022	EPI_ISL_13610579	2022-05-18	Africa / Algeria / Aidi Bel Abbes	Human			Female	28	unknown		Original	Oropharyngeal swab		BA.2	GRA	(NSP5_P132H,Spike_L176F,NSP3_G489S,Spike_L24del,Spike_Y449H,NSP4_T327I,Spike_N969K,Spike_H655Y,N_R203K,Spike_V213G,Spike_G142D,N_H300Y,Spike_A27S,Spike_Q954H,N_P13L,Spike_N501Y,Spike_P25del,N_R32del,NS3_T223I,Spike_T19I,Spike_N440K,NSP4_T492I,NSP1_R124C,Spike_N679K,Spike_N764K,NSP6_G107del,NSP6_A136V,Spike_Y505H,Spike_D796Y,N_G204R,Spike_T478K,N_S413R,NSP6_V139M,M_A63T,NSP1_M85del,Spike_K417N,NSP…
hCoV-19/Algeria/1287/2022	EPI_ISL_17675211	2022-08-04	Africa / Algeria / Setif	Human		National SARS-CoV-2 genomic and variants surveillance program	Female	74	Live		Original	Nasopharyngeal swab		BA.5.2.1	GRA	(NSP5_P132H,Spike_H69del,NSP3_G489S,Spike_L24del,NSP4_T327I,Spike_S373P,Spike_N969K,Spike_H655Y,N_R203K,Spike_V213G,Spike_G142D,Spike_A27S,Spike_Q954H,NSP2_I436T,N_P13L,Spike_N501Y,Spike_P25del,N_R32del,NS3_T223I,Spike_T19I,M_Q19E,Spike_N440K,NSP4_T492I,M_D3N,Spike_N679K,Spike_N764K,NSP6_G107del,Spike_Y505H,Spike_D796Y,N_G204R,NSP3_P153L,Spike_T478K,N_S413R,M_A63T,Spike_S371F,Spike_K417N,NSP13_R3…
hCoV-19/Algeria/1275/2022	EPI_ISL_17675209	2022-08-02	Africa / Algeria / Setif	Human		National SARS-CoV-2 genomic and variants surveillance program	Female	88	Live		Original	Nasopharyngeal swab		BE.1.1	GRA	(NSP5_P132H,Spike_H69del,NSP3_G489S,Spike_L24del,NSP4_T327I,Spike_S373P,Spike_N969K,Spike_H655Y,N_R203K,Spike_V213G,Spike_G142D,Spike_A27S,Spike_Q954H,N_P13L,Spike_N501Y,Spike_P25del,N_R32del,NS3_T223I,Spike_T19I,M_Q19E,Spike_N440K,NSP4_T492I,N_E136D,M_D3N,Spike_N679K,Spike_N764K,NSP6_G107del,Spike_Y505H,Spike_D796Y,N_G204R,Spike_T478K,N_S413R,NSP6_L260F,M_A63T,NSP2_Q376K,Spike_S371F,Spike_K417N,…
hCoV-19/Algeria/1272/2022	EPI_ISL_17675207	2022-08-02	Africa / Algeria / Setif	Human		National SARS-CoV-2 genomic and variants surveillance program	Female	77	Live		Original	Nasopharyngeal swab		BA.5.2.1	GRA	(NSP5_P132H,Spike_H69del,NSP3_G489S,Spike_L24del,NSP4_T327I,Spike_S373P,Spike_N969K,Spike_H655Y,N_R203K,Spike_V213G,Spike_G142D,Spike_A27S,Spike_Q954H,N_P13L,Spike_N501Y,Spike_P25del,N_R32del,NS3_T223I,Spike_T19I,NS8_A65D,M_Q19E,Spike_N440K,NSP4_T492I,M_D3N,Spike_N679K,Spike_N764K,NSP6_G107del,Spike_Y505H,Spike_D796Y,N_G204R,Spike_T478K,NS3_T175I,N_S413R,M_A63T,Spike_K417N,NSP13_R392C,Spike_F486V…
hCoV-19/Algeria/1263/2022	EPI_ISL_17675206	2022-08-01	Africa / Algeria / Setif	Human		National SARS-CoV-2 genomic and variants surveillance program	Female	62	Live		Original	Nasopharyngeal swab		BA.5.2.20	GRA	(NSP5_P132H,Spike_H69del,NSP3_G489S,Spike_L24del,NSP4_T327I,Spike_S373P,Spike_N969K,Spike_H655Y,N_R203K,Spike_V213G,Spike_G142D,Spike_A27S,Spike_Q954H,N_P13L,Spike_N501Y,Spike_P25del,N_R32del,NS3_T223I,Spike_T19I,M_Q19E,NSP4_T492I,M_D3N,NSP5_P96S,Spike_N679K,Spike_N764K,NSP6_G107del,Spike_Y505H,Spike_K147N,Spike_D796Y,N_G204R,Spike_T478K,N_S413R,M_A63T,Spike_S371F,Spike_K417N,NSP13_R392C,Spike_F4…
hCoV-19/Algeria/1260/2022	EPI_ISL_17675205	2022-07-31	Africa / Algeria / Setif	Human		National SARS-CoV-2 genomic and variants surveillance program	Female	30	Live		Original	Nasopharyngeal swab		BA.5.2	GRA	(NSP5_P132H,Spike_H69del,NSP3_G489S,Spike_L24del,NSP4_T327I,Spike_S373P,Spike_N969K,Spike_H655Y,N_R203K,Spike_V213G,Spike_G142D,Spike_A27S,Spike_Q954H,N_P13L,Spike_N501Y,Spike_P25del,N_R32del,NS3_T223I,Spike_T19I,M_Q19E,Spike_N440K,NSP4_T492I,M_D3N,Spike_N679K,Spike_N764K,NSP6_G107del,Spike_Y505H,Spike_D796Y,N_G204R,Spike_T478K,NSP3_T1814I,N_S413R,M_A63T,Spike_S371F,Spike_K417N,NSP13_R392C,Spike_…
hCoV-19/Algeria/1255/2022	EPI_ISL_17675204	2022-07-28	Africa / Algeria / Setif	Human		National SARS-CoV-2 genomic and variants surveillance program	Female	42	Live		Original	Nasopharyngeal swab		BA.5.2	GRA	(NSP5_P132H,Spike_H69del,NSP3_G489S,Spike_L24del,NSP4_T327I,Spike_S373P,Spike_N969K,Spike_H655Y,N_R203K,Spike_V213G,Spike_G142D,Spike_A27S,Spike_Q954H,N_P13L,Spike_N501Y,Spike_P25del,N_R32del,NS3_T223I,Spike_T19I,M_Q19E,Spike_N440K,NSP4_T492I,M_D3N,Spike_N679K,Spike_N764K,NSP6_G107del,Spike_Y505H,Spike_D796Y,N_G204R,Spike_T478K,N_S413R,M_A63T,Spike_S371F,Spike_K417N,NSP13_R392C,Spike_F486V,Spike_…
hCoV-19/Algeria/1250/2022	EPI_ISL_17675203	2022-07-27	Africa / Algeria / Setif	Human		National SARS-CoV-2 genomic and variants surveillance program	Female	34	Live		Original	Nasopharyngeal swab		BA.5.2	GRA	(NSP5_P132H,Spike_H69del,NSP3_G489S,Spike_L24del,NSP4_T327I,Spike_S373P,Spike_N969K,Spike_H655Y,N_R203K,Spike_V213G,Spike_G142D,Spike_A27S,Spike_Q954H,N_P13L,Spike_N501Y,Spike_P25del,N_R32del,NS3_T223I,Spike_T19I,M_Q19E,Spike_N440K,NSP4_T492I,M_D3N,Spike_N679K,Spike_N764K,NSP6_G107del,Spike_Y505H,Spike_D796Y,N_G204R,Spike_T478K,N_S413R,M_A63T,Spike_S371F,Spike_K417N,NSP13_R392C,NSP2_A225V,Spike_F…
hCoV-19/Algeria/1246/2022	EPI_ISL_17675202	2022-07-27	Africa / Algeria / Setif	Human		National SARS-CoV-2 genomic and variants surveillance program	Female	49	Live		Original	Nasopharyngeal swab		BA.5.2.20	GRA	(NSP5_P132H,Spike_H69del,NSP3_G489S,Spike_L24del,NSP4_T327I,Spike_S373P,Spike_N969K,Spike_H655Y,N_R203K,Spike_V213G,Spike_G142D,Spike_A27S,Spike_Q954H,N_P13L,Spike_N501Y,Spike_P25del,N_R32del,NS3_T223I,Spike_T19I,M_Q19E,Spike_N440K,NSP4_T492I,M_D3N,NSP5_P96S,Spike_N679K,Spike_N764K,NSP6_G107del,Spike_Y505H,Spike_K147N,Spike_D796Y,N_G204R,Spike_T478K,N_S413R,M_A63T,Spike_S371F,Spike_K417N,NSP13_R3…
hCoV-19/Algeria/1231/2022	EPI_ISL_17675198	2022-07-26	Africa / Algeria / Setif	Human		National SARS-CoV-2 genomic and variants surveillance program	Female	30	Live		Original	Nasopharyngeal swab		BA.5.2.27	GRA	(NSP5_P132H,Spike_H69del,NSP3_G489S,Spike_L24del,NSP4_T327I,Spike_S373P,Spike_N969K,Spike_H655Y,N_R203K,Spike_V213G,Spike_G142D,Spike_A27S,Spike_Q954H,N_P13L,Spike_N501Y,Spike_P25del,N_R32del,Spike_T19I,M_Q19E,Spike_N440K,NSP4_T492I,M_D3N,Spike_N679K,Spike_N764K,NSP6_G107del,Spike_Y505H,Spike_D796Y,N_G204R,Spike_T478K,N_S413R,M_A63T,Spike_S371F,Spike_K417N,NSP13_R392C,Spike_F486V,Spike_T376A,NSP6…
hCoV-19/Algeria/1228/2022	EPI_ISL_17675197	2022-07-26	Africa / Algeria / Setif	Human		National SARS-CoV-2 genomic and variants surveillance program	Male	39	Live		Original	Nasopharyngeal swab		BA.5.2	GRA	(NSP5_P132H,Spike_H69del,NSP3_G489S,Spike_L24del,NSP4_T327I,Spike_S373P,Spike_N969K,Spike_H655Y,N_R203K,Spike_V213G,Spike_G142D,Spike_A27S,Spike_Q954H,N_P13L,Spike_N501Y,Spike_P25del,N_R32del,NS3_T223I,Spike_T19I,M_Q19E,Spike_N440K,NSP4_T492I,M_D3N,Spike_N679K,Spike_N764K,NSP6_G107del,Spike_Y505H,Spike_D796Y,N_G204R,Spike_T478K,N_S413R,M_A63T,Spike_S371F,Spike_K417N,NSP13_R392C,Spike_F486V,Spike_…
hCoV-19/Algeria/1222/2022	EPI_ISL_17675196	2022-07-26	Africa / Algeria / Setif	Human		National SARS-CoV-2 genomic and variants surveillance program	Female	50	Live		Original	Nasopharyngeal swab		BA.5.1	GRA	(NSP5_P132H,Spike_H69del,NSP3_G489S,Spike_L24del,NSP4_T327I,Spike_S373P,Spike_N969K,Spike_H655Y,N_R203K,Spike_V213G,Spike_G142D,Spike_A27S,Spike_Q954H,N_P13L,Spike_N501Y,Spike_P25del,N_R32del,NS3_T223I,Spike_T19I,M_Q19E,Spike_N440K,NSP4_T492I,M_D3N,Spike_N679K,Spike_N764K,NSP6_G107del,Spike_Y505H,Spike_D796Y,N_G204R,Spike_T478K,N_S413R,M_A63T,NSP13_S74P,Spike_S371F,Spike_K417N,NSP13_R392C,Spike_F…
hCoV-19/Algeria/1207/2022	EPI_ISL_17675195	2022-07-25	Africa / Algeria / Setif	Human		National SARS-CoV-2 genomic and variants surveillance program	Male	80	Live		Original	Nasopharyngeal swab		BA.5.2.18	GRA	(NSP5_P132H,Spike_H69del,NSP6_A76V,NSP3_G489S,Spike_L24del,NSP4_T327I,Spike_S373P,Spike_N969K,Spike_H655Y,N_R203K,NSP2_G339S,Spike_V213G,Spike_G142D,Spike_A27S,Spike_Q954H,N_P13L,Spike_N501Y,Spike_P25del,N_R32del,NS3_T223I,Spike_T19I,M_Q19E,Spike_N440K,NSP4_T492I,M_D3N,Spike_N679K,Spike_N764K,NSP6_G107del,Spike_Y505H,Spike_D796Y,N_G204R,Spike_T478K,N_S413R,M_A63T,Spike_S371F,Spike_K417N,NSP13_R39…
hCoV-19/Algeria/1216/2022	EPI_ISL_17675194	2022-07-25	Africa / Algeria / Setif	Human		National SARS-CoV-2 genomic and variants surveillance program	Male	45	Live		Original	Nasopharyngeal swab		BA.5.2.18	GRA	(NSP5_P132H,Spike_H69del,NSP6_A76V,NSP3_G489S,Spike_L24del,NSP4_T327I,Spike_S373P,Spike_N969K,Spike_H655Y,N_R203K,NSP2_G339S,Spike_V213G,Spike_G142D,Spike_A27S,Spike_Q954H,N_P13L,Spike_N501Y,Spike_P25del,N_R32del,NS3_T223I,Spike_T19I,M_Q19E,Spike_N440K,NSP4_T492I,M_D3N,Spike_N679K,Spike_N764K,NSP6_G107del,Spike_Y505H,Spike_D796Y,N_G204R,Spike_T478K,M_A63T,Spike_S371F,Spike_K417N,NSP13_R392C,Spike…
hCoV-19/Algeria/1215/2022	EPI_ISL_17675193	2022-07-25	Africa / Algeria / Setif	Human		National SARS-CoV-2 genomic and variants surveillance program	Male	39	Live		Original	Nasopharyngeal swab		BA.5.2.18	GRA	(NSP5_P132H,Spike_H69del,NSP6_A76V,NSP3_G489S,Spike_L24del,NSP4_T327I,Spike_S373P,Spike_N969K,Spike_H655Y,N_R203K,NSP2_G339S,Spike_V213G,Spike_G142D,Spike_A27S,Spike_Q954H,N_P13L,Spike_N501Y,Spike_P25del,N_R32del,NS3_T223I,Spike_T19I,M_Q19E,Spike_N440K,NSP4_T492I,M_D3N,Spike_N679K,Spike_N764K,NSP6_G107del,Spike_Y505H,Spike_D796Y,N_G204R,Spike_T478K,N_S413R,M_A63T,Spike_S371F,Spike_K417N,NSP13_R39…
hCoV-19/Algeria/1188/2022	EPI_ISL_17675192	2022-07-25	Africa / Algeria / Setif	Human		National SARS-CoV-2 genomic and variants surveillance program	Female	30	Live		Original	Nasopharyngeal swab		BA.5.2.18	GRA	(NSP5_P132H,Spike_H69del,NSP6_A76V,NSP3_G489S,Spike_L24del,NSP4_T327I,Spike_S373P,Spike_N969K,Spike_H655Y,N_R203K,Spike_V213G,Spike_G142D,Spike_A27S,Spike_Q954H,N_P13L,Spike_N501Y,Spike_P25del,N_R32del,Spike_T19I,M_Q19E,Spike_N440K,NSP4_T492I,M_D3N,Spike_N679K,Spike_N764K,NSP6_G107del,Spike_Y505H,Spike_D796Y,N_G204R,Spike_T478K,N_S413R,M_A63T,Spike_S371F,Spike_K417N,NSP13_R392C,Spike_F486V,Spike_…
hCoV-19/Algeria/1185/2022	EPI_ISL_17675191	2022-07-24	Africa / Algeria / Setif	Human		National SARS-CoV-2 genomic and variants surveillance program	Female	52	Live		Original	Nasopharyngeal swab		BA.5.2	GRA	(NSP5_P132H,Spike_H69del,NSP3_G489S,Spike_L24del,NSP4_T327I,Spike_S373P,Spike_N969K,Spike_H655Y,N_R203K,Spike_V213G,Spike_G142D,Spike_A27S,Spike_Q954H,N_P13L,Spike_N501Y,Spike_P25del,N_R32del,NS3_T223I,Spike_T19I,M_Q19E,Spike_N440K,NSP4_T492I,M_D3N,Spike_N679K,Spike_N764K,NSP6_G107del,Spike_Y505H,Spike_D796Y,N_G204R,Spike_T478K,N_S413R,M_A63T,Spike_S371F,Spike_K417N,NSP13_R392C,Spike_F486V,Spike_…
hCoV-19/Algeria/1175/2022	EPI_ISL_17675190	2022-07-21	Africa / Algeria / Setif	Human		National SARS-CoV-2 genomic and variants surveillance program	Male	6	Live		Original	Nasopharyngeal swab		BA.5.2	GRA	(NSP5_P132H,Spike_H69del,NSP3_G489S,Spike_L24del,NSP4_T327I,Spike_S373P,Spike_N969K,Spike_H655Y,N_R203K,Spike_V213G,Spike_G142D,Spike_A27S,Spike_Q954H,N_P13L,Spike_N501Y,Spike_P25del,N_R32del,NS3_T223I,Spike_T19I,M_Q19E,Spike_N440K,NSP4_T492I,M_D3N,Spike_N679K,Spike_N764K,NSP6_G107del,Spike_Y505H,Spike_D796Y,N_G204R,Spike_T478K,N_S413R,NSP8_L189S,M_A63T,Spike_S371F,Spike_K417N,NSP13_R392C,Spike_F…
hCoV-19/Algeria/1240/2022	EPI_ISL_17675200	2022-07-26	Africa / Algeria / Setif	Human		National SARS-CoV-2 genomic and variants surveillance program	Male	66	Live		Original	Nasopharyngeal swab		BA.5.2	GRA	(NSP5_P132H,Spike_H69del,NSP3_G489S,Spike_L24del,NSP4_T327I,Spike_S373P,Spike_N969K,Spike_H655Y,N_R203K,Spike_V213G,Spike_G142D,Spike_A27S,Spike_Q954H,N_P13L,Spike_N501Y,Spike_P25del,N_R32del,NS3_T223I,Spike_T19I,M_Q19E,Spike_N440K,NSP4_T492I,M_D3N,Spike_N679K,Spike_N764K,NSP6_G107del,Spike_Y505H,Spike_D796Y,N_G204R,Spike_T478K,N_S413R,M_A63T,Spike_K417N,NSP13_R392C,Spike_F486V,Spike_T376A,NSP6_S…
hCoV-19/Algeria/1232/2022	EPI_ISL_17675199	2022-07-26	Africa / Algeria / Setif	Human		National SARS-CoV-2 genomic and variants surveillance program	Female	32	Live		Original	Nasopharyngeal swab		BA.5.2	GRA	(NSP5_P132H,Spike_H69del,NSP3_G489S,Spike_L24del,NSP4_T327I,Spike_S373P,Spike_N969K,Spike_H655Y,N_R203K,Spike_V213G,Spike_W152R,Spike_G142D,NSP2_E592K,Spike_A27S,Spike_Q954H,N_P13L,Spike_N501Y,Spike_P25del,N_R32del,NS3_T223I,Spike_T19I,M_Q19E,Spike_N440K,NSP4_T492I,M_D3N,Spike_N679K,Spike_N764K,NSP6_G107del,Spike_Y505H,Spike_D796Y,N_G204R,NSP16_P215L,Spike_T478K,N_S413R,M_A63T,Spike_S371F,Spike_K…
hCoV-19/Algeria/4545/2022	EPI_ISL_17675184	2022-07-25	Africa / Algeria / Tizi-Ouzou	Human		National SARS-CoV-2 genomic and variants surveillance program	Female	84	Live		Original	Nasopharyngeal swab		BA.5.2.1	GRA	(NSP5_P132H,Spike_H69del,NSP3_G489S,Spike_L24del,NSP4_T327I,Spike_S373P,Spike_N969K,Spike_H655Y,N_R203K,Spike_V213G,Spike_G142D,Spike_A27S,Spike_Q954H,N_P13L,Spike_N501Y,Spike_P25del,N_R32del,NS3_T223I,Spike_T19I,M_Q19E,Spike_N440K,NSP4_T492I,N_G30del,M_D3N,Spike_N679K,Spike_N764K,NSP6_G107del,Spike_Y505H,Spike_D796Y,N_G204R,Spike_T478K,N_S413R,M_A63T,Spike_S371F,Spike_K417N,NSP13_R392C,Spike_F48…
hCoV-19/Algeria/4543/2022	EPI_ISL_17675183	2022-07-25	Africa / Algeria / Tizi-Ouzou	Human		National SARS-CoV-2 genomic and variants surveillance program	Male	02 months	Live		Original	Nasopharyngeal swab		BF.5	GRA	(NSP5_P132H,Spike_H69del,NSP3_G489S,Spike_L24del,NSP4_T327I,Spike_S373P,Spike_N969K,Spike_H655Y,N_R203K,Spike_V213G,Spike_W152R,Spike_G142D,Spike_A27S,Spike_Q954H,N_P13L,Spike_N501Y,Spike_P25del,N_R32del,NS3_T223I,Spike_T19I,M_Q19E,Spike_N440K,NSP4_T492I,M_D3N,Spike_N679K,Spike_N764K,NSP6_G107del,Spike_Y505H,NS7a_H47Y,Spike_D796Y,N_G204R,Spike_T478K,N_S413R,M_A63T,Spike_S371F,Spike_K417N,NSP13_R3…
hCoV-19/Algeria/4542/2022	EPI_ISL_17675182	2022-07-25	Africa / Algeria / Tizi-Ouzou	Human		National SARS-CoV-2 genomic and variants surveillance program	Male	31	Live		Original	Nasopharyngeal swab		BA.5.2	GRA	(NSP5_P132H,Spike_H69del,NSP3_G489S,Spike_L24del,NSP4_T327I,Spike_S373P,Spike_N969K,Spike_H655Y,N_R203K,Spike_V213G,Spike_G142D,Spike_A27S,Spike_Q954H,N_P13L,Spike_N501Y,Spike_P25del,N_R32del,NS3_T223I,Spike_T19I,M_Q19E,Spike_N440K,NSP4_T492I,M_D3N,Spike_N679K,Spike_N764K,NSP6_G107del,Spike_Y505H,Spike_T547K,Spike_D796Y,N_G204R,Spike_T478K,N_S413R,M_A63T,Spike_S371F,NSP16_V9F,Spike_K417N,NSP13_R3…
hCoV-19/Algeria/4506/2022	EPI_ISL_17675181	2022-07-21	Africa / Algeria / Tizi-Ouzou	Human		National SARS-CoV-2 genomic and variants surveillance program	Female	78	Live		Original	Nasopharyngeal swab		BA.5.2	GRA	(NSP5_P132H,Spike_H69del,NSP3_G489S,Spike_L24del,NSP4_T327I,Spike_S373P,Spike_N969K,Spike_H655Y,N_R203K,Spike_V213G,Spike_G142D,Spike_A27S,Spike_Q954H,N_P13L,Spike_N501Y,Spike_P25del,N_R32del,NS3_T223I,Spike_T19I,M_Q19E,Spike_N440K,NSP4_T492I,M_D3N,Spike_N679K,Spike_N764K,NSP6_G107del,Spike_Y505H,Spike_T547K,Spike_D796Y,N_G204R,Spike_T478K,N_S413R,M_A63T,Spike_S371F,Spike_K417N,NSP13_R392C,Spike_…
hCoV-19/Algeria/4469/2022	EPI_ISL_17675177	2022-07-20	Africa / Algeria / Tizi-Ouzou	Human		National SARS-CoV-2 genomic and variants surveillance program	Male	43	Live		Original	Nasopharyngeal swab		BA.5.2	GRA	(NSP5_P132H,Spike_H69del,NSP2_S211F,NSP3_G489S,Spike_L24del,NSP4_T327I,Spike_S373P,Spike_N969K,Spike_H655Y,N_R203K,Spike_V213G,Spike_G142D,Spike_A27S,Spike_Q954H,N_P13L,Spike_N501Y,Spike_P25del,N_R32del,NS3_T223I,Spike_T19I,M_Q19E,Spike_N440K,NSP4_T492I,M_D3N,Spike_N679K,Spike_N764K,NSP6_G107del,Spike_Y505H,Spike_D796Y,N_G204R,Spike_T478K,M_A63T,Spike_S371F,Spike_K417N,NSP13_R392C,Spike_F486V,Spi…
hCoV-19/Algeria/1165/2022	EPI_ISL_17675189	2022-07-21	Africa / Algeria / Setif	Human		National SARS-CoV-2 genomic and variants surveillance program	Female	26	Live		Original	Nasopharyngeal swab		BA.5.2	GRA	(NSP5_P132H,Spike_H69del,NSP3_G489S,Spike_L24del,NSP4_T327I,Spike_S373P,Spike_N969K,Spike_H655Y,N_R203K,Spike_V213G,Spike_G142D,Spike_A27S,Spike_Q954H,N_P13L,Spike_N501Y,Spike_P25del,N_R32del,NS3_T223I,Spike_T19I,M_Q19E,Spike_N440K,NSP4_T492I,M_D3N,Spike_N679K,Spike_N764K,NSP6_G107del,Spike_Y505H,Spike_D796Y,N_G204R,Spike_T478K,N_S413R,M_A63T,Spike_K417N,NSP13_R392C,Spike_F486V,Spike_T376A,NSP6_S…
hCoV-19/Algeria/1163/2022	EPI_ISL_17675188	2022-07-21	Africa / Algeria / Setif	Human		National SARS-CoV-2 genomic and variants surveillance program	Male	38	Live		Original	Nasopharyngeal swab		BA.5.2	GRA	(NSP5_P132H,Spike_H69del,NSP3_G489S,Spike_L24del,NSP4_T327I,Spike_S373P,Spike_N969K,Spike_H655Y,N_R203K,Spike_V213G,Spike_G142D,Spike_A27S,Spike_Q954H,N_P13L,Spike_N501Y,Spike_P25del,N_R32del,NS3_T223I,Spike_T19I,M_Q19E,Spike_N440K,NSP4_T492I,M_D3N,Spike_N679K,Spike_N764K,NSP12_H256Y,NSP6_G107del,Spike_Y505H,Spike_D796Y,N_G204R,Spike_T478K,N_S413R,M_A63T,Spike_S371F,Spike_K417N,NSP13_R392C,Spike_…
hCoV-19/Algeria/1154/2022	EPI_ISL_17675187	2022-07-12	Africa / Algeria / Setif	Human		National SARS-CoV-2 genomic and variants surveillance program	Female	62	Live		Original	Nasopharyngeal swab		BA.5.2	GRA	(NSP5_P132H,Spike_H69del,NSP3_G489S,Spike_L24del,NSP4_T327I,Spike_S373P,Spike_N969K,Spike_H655Y,N_R203K,Spike_V213G,Spike_G142D,Spike_A27S,Spike_Q954H,N_P13L,Spike_N501Y,Spike_P25del,N_R32del,NS3_T223I,Spike_T19I,M_Q19E,Spike_N440K,NSP4_T492I,M_D3N,Spike_N679K,Spike_N764K,NSP6_G107del,Spike_Y505H,Spike_D796Y,N_G204R,Spike_T478K,N_S413R,M_A63T,Spike_S371F,Spike_K417N,NSP13_R392C,Spike_F486V,Spike_…
hCoV-19/Algeria/4575/2022	EPI_ISL_17675186	2022-07-26	Africa / Algeria / Tizi-Ouzou	Human		National SARS-CoV-2 genomic and variants surveillance program	Male	37	Live		Original	Nasopharyngeal swab		BA.5.2	GRA	(NSP5_P132H,Spike_H69del,NSP3_G489S,Spike_L24del,NSP4_T327I,Spike_S373P,Spike_N969K,Spike_H655Y,N_R203K,Spike_V213G,Spike_G142D,Spike_A27S,Spike_Q954H,N_P13L,Spike_N501Y,Spike_P25del,N_R32del,NS3_T223I,Spike_T19I,M_Q19E,Spike_N440K,NSP4_T492I,M_D3N,Spike_N679K,Spike_N764K,NSP6_G107del,Spike_Y505H,Spike_D796Y,N_G204R,Spike_T478K,N_S413R,M_A63T,Spike_S371F,Spike_K417N,NSP13_R392C,Spike_F486V,Spike_…
hCoV-19/Algeria/4563/2022	EPI_ISL_17675185	2022-07-25	Africa / Algeria / Tizi-Ouzou	Human		National SARS-CoV-2 genomic and variants surveillance program	Female	27	Live		Original	Nasopharyngeal swab		BA.5.2.1	GRA	(NSP5_P132H,Spike_H69del,NSP3_G489S,Spike_L24del,NSP4_T327I,Spike_S373P,Spike_N969K,Spike_H655Y,N_R203K,Spike_V213G,Spike_G142D,Spike_A27S,Spike_Q954H,N_P13L,NS3_M260I,Spike_N501Y,Spike_P25del,N_R32del,NS3_T223I,Spike_T19I,M_Q19E,Spike_N440K,NSP4_T492I,M_D3N,Spike_N679K,Spike_N764K,NSP6_G107del,Spike_Y505H,Spike_D796Y,N_G204R,Spike_T478K,N_S413R,M_A63T,Spike_S371F,Spike_K417N,NSP13_R392C,Spike_F4…
hCoV-19/Algeria/44793/2022	EPI_ISL_17675180	2022-07-20	Africa / Algeria / Tizi-Ouzou	Human		National SARS-CoV-2 genomic and variants surveillance program	Female	47	Live		Original	Nasopharyngeal swab		BA.5.2	GRA	(NSP5_P132H,Spike_H69del,NSP3_G489S,Spike_L24del,NSP4_T327I,Spike_S373P,Spike_N969K,Spike_H655Y,N_R203K,Spike_V213G,Spike_G142D,Spike_E1202Q,Spike_A27S,Spike_Q954H,N_P13L,Spike_N501Y,Spike_P25del,N_R32del,NS3_T223I,Spike_T19I,M_Q19E,Spike_N440K,NSP4_T492I,M_D3N,Spike_N679K,Spike_N764K,NSP6_G107del,Spike_Y505H,NSP3_S370L,Spike_D796Y,N_G204R,Spike_T478K,N_S413R,M_A63T,Spike_S371F,Spike_K417N,NSP13_…
hCoV-19/Algeria/4474/2022	EPI_ISL_17675179	2022-07-20	Africa / Algeria / Tizi-Ouzou	Human		National SARS-CoV-2 genomic and variants surveillance program	Male	33	Live		Original	Nasopharyngeal swab		BA.5.1	GRA	(NSP5_P132H,Spike_H69del,NSP3_G489S,Spike_L24del,NSP4_T327I,Spike_S373P,NSP13_N102S,Spike_N969K,Spike_H655Y,N_R203K,Spike_V213G,Spike_G142D,Spike_A27S,Spike_Q954H,N_P13L,Spike_N501Y,Spike_P25del,N_R32del,NS3_T223I,Spike_T19I,M_Q19E,Spike_N440K,NSP4_T492I,M_D3N,Spike_N679K,Spike_N764K,NSP6_G107del,Spike_Y505H,Spike_D796Y,N_G204R,Spike_T478K,N_S413R,M_A63T,Spike_S371F,Spike_K417N,NSP13_R392C,Spike_…
hCoV-19/Algeria/4472/2022	EPI_ISL_17675178	2022-07-20	Africa / Algeria / Tizi-Ouzou	Human		National SARS-CoV-2 genomic and variants surveillance program	Male	71	Live		Original	Nasopharyngeal swab		BA.5.2	GRA	(NSP5_P132H,Spike_H69del,NSP3_G489S,Spike_L24del,NSP4_T327I,Spike_S373P,Spike_N969K,Spike_H655Y,N_R203K,Spike_V213G,Spike_G142D,Spike_A27S,Spike_Q954H,N_P13L,Spike_N501Y,Spike_P25del,N_R32del,NS3_T223I,Spike_T19I,Spike_Q675H,M_Q19E,Spike_N440K,NSP4_T492I,M_D3N,Spike_N679K,Spike_N764K,NSP6_G107del,Spike_Y505H,Spike_D796Y,N_G204R,Spike_T478K,N_S413R,M_A63T,Spike_T470N,Spike_S371F,Spike_K417N,NSP13_…
hCoV-19/Algeria/6040/2022	EPI_ISL_17675174	2022-07-11	Africa / Algeria / BISKRA	Human		National SARS-CoV-2 genomic and variants surveillance program	Male	19	Live		Original	Nasopharyngeal swab		BA.5.2	GRA	(NSP5_P132H,Spike_H69del,NSP3_G489S,Spike_L24del,NSP4_T327I,Spike_S373P,Spike_N969K,Spike_H655Y,N_R203K,Spike_V213G,Spike_G142D,NSP3_M196I,Spike_A27S,Spike_Q954H,N_P13L,Spike_N501Y,Spike_P25del,N_R32del,Spike_T19I,M_Q19E,Spike_N440K,NSP4_T492I,M_D3N,Spike_N679K,Spike_N764K,NSP6_G107del,Spike_Y505H,Spike_D796Y,N_G204R,Spike_T478K,N_S413R,M_A63T,Spike_K417N,NSP13_R392C,Spike_F486V,Spike_T376A,NSP6_…
hCoV-19/Algeria/4388/2022	EPI_ISL_17675176	2022-07-16	Africa / Algeria / Tizi-Ouzou	Human		National SARS-CoV-2 genomic and variants surveillance program	Female	31	Live		Original	Nasopharyngeal swab		BA.5.1	GRA	(NSP5_P132H,Spike_H69del,NSP3_G489S,Spike_L24del,NSP4_T327I,Spike_S373P,Spike_N969K,Spike_H655Y,N_R203K,Spike_V213G,Spike_G142D,Spike_A27S,Spike_Q954H,N_P13L,Spike_N501Y,Spike_P25del,N_R32del,NS3_T223I,Spike_T19I,M_Q19E,Spike_N440K,NSP4_T492I,M_D3N,Spike_N679K,Spike_N764K,NSP6_G107del,Spike_Y505H,Spike_D796Y,N_G204R,Spike_T478K,N_S413R,M_A63T,Spike_S371F,Spike_K417N,NSP13_R392C,Spike_F486V,Spike_…
hCoV-19/Algeria/15W/2022	EPI_ISL_17675175	2022-07-19	Africa / Algeria / BISKRA	Human		National SARS-CoV-2 genomic and variants surveillance program	Female	23	Live		Original	Nasopharyngeal swab		BA.5.2	GRA	(NSP5_P132H,Spike_H69del,NSP3_G489S,Spike_L24del,NSP4_T327I,Spike_S373P,Spike_N969K,Spike_H655Y,N_R203K,Spike_V213G,Spike_G142D,Spike_A27S,Spike_Q954H,N_P13L,Spike_N501Y,Spike_P25del,N_R32del,NS3_T223I,Spike_T19I,M_Q19E,Spike_N440K,NSP4_T492I,M_D3N,Spike_N679K,Spike_N764K,NSP6_G107del,Spike_Y505H,Spike_D796Y,N_G204R,Spike_T478K,M_A63T,Spike_S371F,Spike_K417N,NSP13_R392C,Spike_F486V,Spike_T376A,NS…
hCoV-19/Algeria/1273/2022	EPI_ISL_17675208	2022-08-02	Africa / Algeria / Setif	Human		National SARS-CoV-2 genomic and variants surveillance program	Female	86	Live		Original	Nasopharyngeal swab		BA.5.1.22	GRA	(NSP5_P132H,NSP13_S350L,Spike_H69del,NSP3_G489S,Spike_L24del,NSP4_T327I,Spike_S373P,Spike_H655Y,N_R203K,Spike_V213G,Spike_G142D,Spike_A27S,N_P13L,Spike_N501Y,Spike_P25del,N_R32del,NS3_T223I,Spike_T19I,M_Q19E,Spike_N440K,NSP4_T492I,M_D3N,Spike_N679K,Spike_N764K,NSP6_G107del,Spike_Y505H,Spike_D796Y,N_G204R,Spike_T478K,N_S413R,M_A63T,Spike_S371F,Spike_K417N,NSP13_R392C,Spike_F486V,Spike_T376A,NSP6_S…
hCoV-19/Algeria/28978/2023	EPI_ISL_17985285	2023-04-25	Africa / Algeria / Oran	Human		National SARS-CoV-2 genomic and variants surveillance program	Female	40	Live		Original			BQ.1.1	GRA	(NSP5_P132H,Spike_H69del,NSP3_G489S,Spike_L24del,Spike_S373P,Spike_N969K,Spike_H655Y,N_R203K,Spike_V213G,Spike_G142D,NSP3_E177D,Spike_A27S,Spike_Q954H,N_P13L,Spike_N501Y,Spike_P25del,N_R32del,NS3_T223I,Spike_T19I,M_Q19E,Spike_N440K,NSP4_T492I,Spike_N460K,N_E136D,M_D3N,Spike_N679K,Spike_N764K,NSP6_G107del,Spike_Y505H,NSP13_N268S,NSP3_T725I,Spike_D796Y,N_G204R,Spike_T478K,N_S413R,NSP6_L260F,M_A63T,…
hCoV-19/Algeria/4758/2023	EPI_ISL_17986358	2023-04-30	Africa / Algeria / Medea	Human		National SARS-CoV-2 genomic and variants surveillance program	Male	83	Live		Original			FL.1	GRA	(NSP5_P132H,NSP12_G671S,NSP3_G489S,Spike_L24del,Spike_S373P,Spike_N969K,Spike_H655Y,N_R203K,Spike_G142D,Spike_A27S,Spike_Q954H,Spike_A701V,N_P13L,Spike_N501Y,Spike_P25del,N_R32del,Spike_V213E,NS3_T223I,Spike_T19I,Spike_H146Q,M_Q19E,Spike_N440K,NSP4_T492I,Spike_N460K,Spike_N679K,Spike_N764K,E_T11A,NSP6_G107del,Spike_Y505H,Spike_D796Y,N_G204R,Spike_T478K,N_S413R,M_A63T,Spike_R346T,Spike_S371F,Spike…
hCoV-19/Algeria/3479/2023	EPI_ISL_17986361	2023-03-20	Africa / Algeria / Tebessa	Human		National SARS-CoV-2 genomic and variants surveillance program	Female	54	Live		Original			EG.4	GRA	(NSP5_P132H,NSP12_G671S,NSP3_G489S,Spike_L24del,NSP4_T327I,Spike_S373P,Spike_N969K,Spike_H655Y,N_R203K,Spike_G142D,Spike_A27S,Spike_Q954H,N_P13L,Spike_N501Y,Spike_P25del,N_R32del,Spike_V213E,NS3_T223I,Spike_T19I,Spike_H146Q,M_Q19E,Spike_N440K,NSP4_T492I,Spike_N460K,Spike_N679K,Spike_N764K,E_T11A,NSP6_G107del,Spike_Y505H,Spike_D796Y,N_G204R,Spike_T478K,N_S413R,M_A63T,Spike_R346T,Spike_S371F,Spike_…
hCoV-19/Algeria/3530/2023	EPI_ISL_17986362	2023-03-26	Africa / Algeria / Algiers	Human		National SARS-CoV-2 genomic and variants surveillance program	Male	unknown	Live		Original			XBB.1.5.63	GRA	(NSP5_P132H,NSP15_A81T,NSP12_G671S,NSP3_G489S,Spike_L24del,NSP4_T327I,Spike_S373P,Spike_N969K,Spike_H655Y,N_R203K,Spike_G142D,Spike_A27S,Spike_Q954H,N_P13L,Spike_N501Y,Spike_P25del,N_R32del,Spike_V213E,NS3_T223I,Spike_T19I,Spike_H146Q,M_Q19E,Spike_N440K,NSP4_T492I,Spike_N460K,Spike_N679K,Spike_N764K,E_T11A,NSP6_G107del,Spike_Y505H,Spike_D796Y,N_G204R,Spike_T478K,N_S413R,M_A63T,Spike_R346T,Spike_S…
hCoV-19/Algeria/29005/2023	EPI_ISL_17985296	2023-05-04	Africa / Algeria / Oran	Human		National SARS-CoV-2 genomic and variants surveillance program	unknown	52	Live		Original			XBB.1.5.24	GRA	(NSP5_P132H,NSP2_K142T,NSP12_G671S,NSP3_G489S,Spike_L24del,Spike_S373P,Spike_N969K,Spike_H655Y,N_R203K,Spike_G142D,Spike_A27S,Spike_Q954H,N_P13L,Spike_N501Y,Spike_P25del,N_R32del,Spike_V213E,NS3_T223I,Spike_T19I,Spike_H146Q,M_Q19E,Spike_N440K,NSP4_T492I,Spike_N460K,Spike_N679K,Spike_N764K,E_T11A,NSP6_G107del,Spike_Y505H,Spike_D796Y,N_G204R,Spike_T478K,N_S413R,M_A63T,Spike_R346T,NSP4_V294L,Spike_S…
hCoV-19/Algeria/134048/2020	EPI_ISL_12156737	2020-12-02	Africa / Algeria / Bouira	Human			Male	88	unknown		Original	Nasopharyngeal swab		B.1.597	GH	(NSP2_I281V,N_S186Y,NSP3_K711R,NSP2_R362H,NS3_Q57H,NSP2_T85I,Spike_N501Y,NSP15_V22L,NSP12_P323L,Spike_D614G,N_T391I)
hCoV-19/Algeria/44329/2022	EPI_ISL_17675172	2022-12-13	Africa / Algeria / Algiers	Human		National SARS-CoV-2 genomic and variants surveillance program	Female	78	Live		Original	Nasopharyngeal swab		XBB.1	GRA	(NSP5_P132H,NSP12_G671S,NSP3_G489S,Spike_L24del,NSP4_T327I,Spike_S373P,Spike_N969K,Spike_H655Y,N_R203K,Spike_G142D,Spike_A27S,Spike_Q954H,N_P13L,Spike_N501Y,Spike_P25del,N_R32del,Spike_V213E,NS3_T223I,Spike_T19I,M_Q19E,Spike_N440K,NSP4_T492I,Spike_N460K,Spike_N679K,Spike_N764K,E_T11A,NSP6_G107del,Spike_Y505H,Spike_D796Y,Spike_H146del,N_G204R,Spike_T478K,N_S413R,M_A63T,Spike_R346T,Spike_S371F,Spik…
hCoV-19/Algeria/44404/2022	EPI_ISL_17675170	2022-12-15	Africa / Algeria / Algiers	Human		National SARS-CoV-2 genomic and variants surveillance program	Female	85	Live		Original	Nasopharyngeal swab		BQ.1	GRA	(NSP5_P132H,Spike_H69del,NSP3_G489S,Spike_L24del,NSP4_T327I,Spike_S373P,NSP6_H11Y,Spike_N969K,Spike_H655Y,N_R203K,Spike_V213G,Spike_G142D,Spike_A27S,Spike_Q954H,N_P13L,Spike_N501Y,Spike_P25del,NS8_S67del,N_R32del,NS3_T223I,Spike_T19I,M_Q19E,Spike_N440K,NSP4_T492I,Spike_N460K,NSP3_T1022I,N_E136D,M_D3N,Spike_N679K,Spike_N764K,NSP6_G107del,Spike_Y505H,NSP13_N268S,Spike_D796Y,N_G204R,N_S413R,NSP6_L26…
[truncated: 441 more rows]

## Sheet: Sheet3
Row Labels	Count of Lineage
B.1.525	0.0185615
B.1.160	0.0197216
JN.1.7 (consensus call)	0.0208817																	140 lineage
BA.1.1	0.0278422																	greater than 15 filter
BQ.1.1	0.0313225																	1218 sequence
BA.5.1	0.037123
B.1.597	0.0406032
BA.5.2.1	0.0406032
BA.5.2.20	0.0417633
JN.1	0.0464037
JN.1 (consensus call)	0.0475638
B.1.1.7	0.0533643
B.1	0.0603248
Unassigned	0.0962877
BA.2	0.104408
B.1.617.2	0.135731
BA.5.2	0.177494
Grand Total	1

## Sheet: Sheet2
Row Labels	Count of Lineage
[truncated: 20 more rows]

## Sheet: Sheet1
Collection date	Accession ID	Lineage			Lineage		Row Labels	Count of Lineage			Lineage		Collection date
[truncated: 1,218 more rows]
